# Supplementary material for: Homo- and Cross-Coupling of Phenylacetylenes and α‑Hydroxyacetylenes Catalyzed by a Square-Planar Rhodium Monohydride
Source: ACS Catal. 2024 May 14;14(11):8389–404. doi: 10.1021/acscatal.4c00264 (PMC12582320; doi:10.1021/acscatal.4c00264)
Supplement: Supplementary file 2 [file cs4c00264_si_002.xyz]

84
 Complex 3
 Rh                 0.41186100    0.00011000    0.00017700
 P                  0.12476000    2.25616200    0.01681200
 P                  0.12521700   -2.25597600   -0.01637900
 O                 -1.82084300   -0.00009400    0.00006000
 C                  0.74517300    3.33913400   -1.37694800
 H                  0.26737900    4.32234800   -1.28336400
 C                  2.26836600    3.50742300   -1.27246600
 H                  2.77170900    2.53593000   -1.29563300
 H                  2.57023100    4.02009000   -0.35402500
 H                  2.63335800    4.10259600   -2.11776400
 C                  0.34575400    2.71919400   -2.72285000
 H                  0.70010100    3.35041600   -3.54636300
 H                 -0.74009600    2.61756500   -2.82051200
 H                  0.79064400    1.72494500   -2.83483600
 C                  0.58325900    3.15650000    1.60101500
 H                  1.66760300    2.99016300    1.63998800
 C                  0.30813600    4.66374000    1.64931200
 H                 -0.76585300    4.87221100    1.68327900
 H                  0.73717100    5.20213000    0.79899300
 H                  0.74838000    5.08808200    2.55952300
 C                 -0.04922700    2.43446900    2.79953900
 H                  0.31763400    2.86862900    3.73689500
 H                  0.19486500    1.36762700    2.79369200
 H                 -1.14104900    2.53551600    2.79021200
 C                 -1.71906200    2.38380600   -0.11412600
 C                 -2.37485200    3.61218700   -0.25564200
 H                 -1.79200400    4.52334600   -0.32375800
 C                 -3.76455100    3.68127000   -0.31855700
 H                 -4.26172700    4.63961100   -0.43053000
 C                 -4.51061900    2.51238400   -0.23100100
 H                 -5.59318200    2.57312500   -0.26779900
 C                 -3.90527500    1.25366100   -0.10463000
 C                 -2.50962200    1.21676900   -0.06895800
 C                 -4.77232100   -0.00039000   -0.00046700
 C                 -5.66524800    0.11181600    1.26180800
 H                 -6.32466700   -0.75560200    1.35585500
 H                 -6.29821300    1.00239200    1.21513800
 H                 -5.05255400    0.17556200    2.16597100
 C                 -5.66497400   -0.11277100   -1.26292000
 H                 -5.05208600   -0.17634600   -2.16696300
 H                 -6.32459400    0.75448000   -1.35708200
 H                 -6.29774000   -1.00349500   -1.21640800
 C                 -3.90505900   -1.25427600    0.10386900
 C                 -4.51019400   -2.51312500    0.22997500
 H                 -5.59275500   -2.57408900    0.26646300
 C                 -3.76392100   -3.68187000    0.31768900
 H                 -4.26094200   -4.64031500    0.42946000
 C                 -2.37421900   -3.61250800    0.25519200
 H                 -1.79121200   -4.52355600    0.32341800
 C                 -1.71862600   -2.38399000    0.11395500
 C                 -2.50940200   -1.21710400    0.06864800
 C                  0.74534300   -3.33868000    1.37772700
 H                  0.26785700   -4.32202900    1.28398900
 C                  2.26862700   -3.50656500    1.27396300
 H                  2.77169500   -2.53493300    1.29731000
 H                  2.57106600   -4.01919700    0.35569400
 H                  2.63338100   -4.10159000    2.11946700
 C                  0.34514000   -2.71877200    2.72341000
 H                  0.69927700   -3.34985200    3.54712200
 H                 -0.74078200   -2.61742800    2.82057000
 H                  0.78971200   -1.72439700    2.83554100
 C                  0.58451600   -3.15636400   -1.60031000
 H                  1.66882600   -2.98971800   -1.63891700
 C                 -0.04775100   -2.43466400   -2.79914700
 H                  0.31953000   -2.86887200   -3.73631700
 H                  0.19607700   -1.36776200   -2.79337000
 H                 -1.13955100   -2.53597800   -2.79016500
 C                  0.30985600   -4.66369200   -1.64852300
 H                 -0.76405700   -4.87248700   -1.68293100
 H                  0.73868000   -5.20184300   -0.79794500
 H                  0.75062000   -5.08802800   -2.55848600
 C                  2.33258300    0.00018200    0.00016600
 C                  3.56824700    0.00018400    0.00004800
 C                  4.99219400    0.00016400   -0.00019200
 C                  5.72404300    0.28977100   -1.17515100
 C                  5.72446100   -0.28945500    1.17450000
 C                  7.11655100    0.28796500   -1.17131900
 H                  5.17985900    0.51408000   -2.08782500
 C                  7.11696900   -0.28768200    1.17016100
 H                  5.18061000   -0.51373900    2.08737900
 C                  7.82417800    0.00013200   -0.00070600
 H                  7.65406600    0.51348700   -2.08897300
 H                  7.65481000   -0.51321300    2.08762200
 H                  8.91044000    0.00011700   -0.00090400
98
 Complex TS(3-a)
 Rh                -0.80847100    0.01749600   -0.46372200
 P                 -0.45536400    2.27866400   -0.10106700
 P                 -0.48409500   -2.21378200    0.06077200
 O                  1.33835300    0.04986300    1.01974600
 C                 -2.72406700    0.02786100   -0.13207000
 C                 -3.95575000    0.01452400   -0.04444600
 C                 -5.37457300   -0.01797300    0.07708300
 C                 -6.13642300    1.17281900    0.09891500
 H                 -5.62162500    2.12534600    0.01562200
 C                 -7.52258600    1.13457700    0.22499600
 H                 -8.08526700    2.06453000    0.23937700
 C                 -8.19218500   -0.08786200    0.33179600
 H                 -9.27370100   -0.11458200    0.42944700
 C                 -7.45525200   -1.27562200    0.31007000
 H                 -7.96520700   -2.23220100    0.39118500
 C                 -6.06896900   -1.24516600    0.18408300
 H                 -5.50076800   -2.17029300    0.16765600
 C                 -0.08554900   -0.06455700   -2.46079400
 C                  1.15499100   -0.16902500   -2.34143500
 C                  2.56380900   -0.27305200   -2.26614500
 C                  3.37270300    0.87875800   -2.11811500
 H                  2.89839200    1.84953500   -2.03807000
 C                  4.75740300    0.76872500   -2.05331200
 H                  5.35643900    1.66666300   -1.93209000
 C                  5.37616900   -0.48296000   -2.12959500
 H                  6.45784400   -0.56415500   -2.07551000
 C                  4.58902800   -1.63011100   -2.27713300
 H                  5.05844400   -2.60814500   -2.33162100
 C                  3.20466600   -1.53282500   -2.34715700
 H                  2.59866900   -2.42577000   -2.45163700
 C                 -1.25771100    3.00876200    1.45124000
 H                 -1.10747100    2.19037600    2.16730300
 C                 -0.59234600    4.27555500    2.00674800
 H                 -1.12583400    4.59655300    2.90927500
 H                 -0.64180300    5.10518900    1.29198200
 H                  0.45383900    4.12031900    2.27774200
 C                 -2.77004700    3.22495700    1.29509700
 H                 -3.21239200    3.40675000    2.28165900
 H                 -3.26296400    2.35488800    0.85918700
 H                 -2.98287600    4.10546700    0.67945700
 C                 -0.69958200    3.55996900   -1.46225100
 H                 -0.66919400    4.55431800   -0.99813100
 C                 -2.09163900    3.33504900   -2.08402300
 H                 -2.27305300    4.08985500   -2.85836400
 H                 -2.90468300    3.39640400   -1.36012500
 H                 -2.14678400    2.34604400   -2.54920100
 C                  0.36066300    3.48588100   -2.57326200
 H                  0.36844400    2.49883500   -3.04156800
 H                  1.37170900    3.69486300   -2.22012100
 H                  0.12211400    4.22410000   -3.34820100
 C                  1.34469900    2.35800100    0.36958700
 C                  2.07254400    3.55403900    0.25437400
 H                  1.57804500    4.44523500   -0.11486000
 C                  3.41628600    3.62395700    0.60902000
 H                  3.95992400    4.55674600    0.49533600
 C                  4.05743700    2.50137800    1.13140500
 H                  5.10004500    2.57400300    1.41644100
 C                  3.37068600    1.29824900    1.30253800
 C                  2.03175000    1.24416500    0.89117600
 C                  3.96774000    0.06497500    1.98526800
 C                  3.50859200    0.07886700    3.47084200
 H                  2.41717500    0.08318400    3.54686000
 H                  3.88907700    0.97184700    3.97787600
 H                  3.88388900   -0.80766000    3.99276400
 C                  5.50306400    0.06627500    1.94099300
 H                  5.90623000   -0.80103200    2.46975800
 H                  5.90568100    0.94654700    2.44827900
 H                  5.87255300    0.05242200    0.91172100
 C                  3.37467300   -1.18405200    1.32689400
 C                  4.06716800   -2.38771300    1.17565000
 H                  5.11389200   -2.44761500    1.44781900
 C                  3.42654000   -3.52078500    0.68087500
 H                  3.97772800   -4.44878600    0.56358600
 C                  2.07570400   -3.46893200    0.34665400
 H                  1.60024200   -4.36596800   -0.02749800
 C                  1.33558900   -2.28302000    0.46554000
 C                  2.03185800   -1.14889500    0.93278500
 C                 -1.22891900   -2.85844100    1.66320100
 H                 -0.76225600   -3.83708700    1.83440200
 C                 -2.75258900   -3.02509900    1.57148200
 H                 -3.12609200   -3.47719800    2.49820500
 H                 -3.06158600   -3.66789800    0.74353000
 H                 -3.23735600   -2.05558200    1.44097100
 C                 -0.86466300   -1.92660300    2.82799300
 H                 -1.26116300   -0.92045700    2.65602600
 H                  0.21644300   -1.85062700    2.97582600
 H                 -1.30259800   -2.30947400    3.75724200
 C                 -0.74946300   -3.57051800   -1.22527200
 H                  0.15773100   -3.51047500   -1.83952200
 C                 -0.90285700   -5.00935900   -0.70254900
 H                 -1.85474700   -5.14429300   -0.18193300
 H                 -0.11102700   -5.31780700   -0.01612200
 H                 -0.89459900   -5.70597500   -1.54895200
 C                 -1.94908500   -3.19746800   -2.11360500
 H                 -2.05979600   -3.93741100   -2.91547100
 H                 -1.82589200   -2.21193400   -2.56605500
 H                 -2.88263800   -3.17900400   -1.54292900
 H                 -0.88194500    0.02812700   -3.18543100
98
 Complex A
 Rh                 0.37600400    0.28276600   -1.20953500
 P                  0.68180900   -2.01795400   -1.24654600
 P                 -0.31479200    2.31301300   -0.19307100
 O                 -0.41470000   -0.39733400    1.23396400
 C                  2.23610000    0.47316900   -0.48086700
 C                  3.38350900    0.56700700   -0.04061100
 C                  4.70545900    0.67419900    0.47840800
 C                  5.03485000    0.12688500    1.73879700
 H                  4.26113000   -0.37909300    2.30879400
 C                  6.32686900    0.23313800    2.24763300
 H                  6.55616800   -0.19439000    3.22030600
 C                  7.32588700    0.88241200    1.51699000
 H                  8.33296400    0.96277900    1.91592700
 C                  7.01597700    1.42740400    0.26773200
 H                  7.78491800    1.93461700   -0.30917600
 C                  5.72589800    1.32819400   -0.24728100
 H                  5.48819200    1.75377100   -1.21754900
 C                 -0.62201000    0.45201100   -3.02387800
 C                 -1.59483300    0.29907900   -2.23241400
 C                 -2.97323800    0.28664400   -1.82291200
 C                 -3.41479700   -0.56476200   -0.79198600
 H                 -2.70392600   -1.23856800   -0.32944300
 C                 -4.73889000   -0.53551800   -0.36517400
 H                 -5.05630700   -1.19561200    0.43704400
 C                 -5.64940600    0.35033600   -0.94824200
 H                 -6.67941100    0.38062500   -0.60507600
 C                 -5.22517300    1.19937400   -1.97408100
 H                 -5.92715200    1.88946600   -2.43427200
 C                 -3.90292800    1.16834300   -2.41279500
 H                 -3.57047300    1.83100400   -3.20639800
 C                  2.43763200   -2.65246200   -0.95651500
 H                  2.70952500   -2.08200100   -0.06328300
 C                  2.59967300   -4.14591800   -0.65073400
 H                  3.66188300   -4.36128300   -0.48390500
 H                  2.27274900   -4.77912900   -1.48352000
 H                  2.06117500   -4.45159900    0.24894500
 C                  3.39656800   -2.22296300   -2.08052800
 H                  4.42473600   -2.23780900   -1.70252300
 H                  3.19044700   -1.21099000   -2.43477700
 H                  3.35273700   -2.91460800   -2.92815100
 C                 -0.03425000   -3.13522200   -2.59270400
 H                  0.30921300   -4.14976200   -2.35795500
 C                  0.52352700   -2.75794900   -3.97467600
 H                  0.13436700   -3.45577800   -4.72581600
 H                  1.61250800   -2.79717800   -4.02147600
 H                  0.21006200   -1.75202200   -4.26365500
 C                 -1.57024900   -3.13875600   -2.63331200
 H                 -1.95658800   -2.16449800   -2.93726300
 H                 -2.02146300   -3.39719600   -1.67316300
 H                 -1.90979200   -3.87843400   -3.36854700
 C                 -0.21282400   -2.61321900    0.28335700
 C                 -0.51516900   -3.98096700    0.42019500
 H                 -0.20048800   -4.67585200   -0.34863400
 C                 -1.23761700   -4.47165500    1.50191200
 H                 -1.46035600   -5.53206100    1.56922200
 C                 -1.67889800   -3.59880500    2.49406600
 H                 -2.24597000   -3.98778300    3.33150500
 C                 -1.39286300   -2.23555300    2.41840700
 C                 -0.66791200   -1.76193300    1.31090100
 C                 -1.79851100   -1.21555600    3.48331800
 C                 -0.54654700   -0.86905000    4.33792900
 H                  0.26803400   -0.48792700    3.71666400
 H                 -0.18845900   -1.76144800    4.86188100
 H                 -0.79653000   -0.10460500    5.08098600
 C                 -2.89529900   -1.74522700    4.41592400
 H                 -3.15609500   -0.99309300    5.16507100
 H                 -2.54604900   -2.62393800    4.96442600
 H                 -3.80254300   -2.01665800    3.86725300
 C                 -2.23106800    0.04587000    2.73399100
 C                 -3.33233600    0.83579000    3.07088300
 H                 -3.99403200    0.53156400    3.87356000
 C                 -3.58784900    2.01883300    2.38131400
 H                 -4.45876000    2.61693800    2.63106500
 C                 -2.70978900    2.45386000    1.39141900
 H                 -2.92094400    3.38814400    0.88946100
 C                 -1.58769200    1.69865000    1.01972400
 C                 -1.42319900    0.45890700    1.66712500
 C                  0.79571300    3.30243800    0.96635500
 H                  0.15726100    4.10678700    1.35091000
 C                  1.96985400    3.92373100    0.19583500
 H                  2.58657600    4.51776700    0.88086300
 H                  1.63655100    4.58918300   -0.60551200
 H                  2.60083800    3.14717900   -0.24199300
 C                  1.28106500    2.48088800    2.16964400
 H                  1.85389900    1.60843600    1.85180300
 H                  0.44973000    2.14772800    2.79711900
 H                  1.93320800    3.10660000    2.79071200
 C                 -1.21405500    3.62784100   -1.21640400
 H                 -2.20011900    3.17967300   -1.38750000
 C                 -1.39551700    5.00767300   -0.55782100
 H                 -0.44215900    5.53984600   -0.48664900
 H                 -1.82519300    4.97266100    0.44535700
 H                 -2.06097900    5.61824100   -1.17938500
 C                 -0.52924600    3.80827600   -2.58214400
 H                 -1.11337500    4.50502700   -3.19569800
 H                 -0.44458300    2.86551800   -3.12240400
 H                  0.47673800    4.22599100   -2.47628900
 H                 -0.21021100    0.51946700   -4.01793400
98
 Complex TS(a-b)
 Rh                 0.82932800    0.14028300   -1.06838900
 P                  0.66244000   -2.14337800   -0.78290800
 P                  0.40924700    2.32212300   -0.38398200
 O                 -0.80835300   -0.11731200    1.07772200
 C                  2.65610400    0.12958500   -0.36848100
 C                  3.80754000    0.09936400    0.07454700
 C                  5.12902100    0.06265300    0.60144800
 C                  5.48233100   -0.85561900    1.61729800
 H                  4.72412800   -1.53736800    1.99115600
 C                  6.77409100   -0.88991400    2.13624400
 H                  7.01896800   -1.60555300    2.91711900
 C                  7.75349900   -0.01279300    1.66116100
 H                  8.76062900   -0.04192200    2.06710300
 C                  7.42200700    0.90207100    0.65752600
 H                  8.17486600    1.58912400    0.27944500
 C                  6.13216200    0.94237000    0.13381800
 H                  5.88057000    1.65316900   -0.64767200
 C                 -1.01380100    0.26113200   -2.35135500
 C                 -2.20654700    0.25643500   -2.06887600
 C                 -3.55066700    0.20705400   -1.61425200
 C                 -4.09306300   -1.01233300   -1.15730900
 H                 -3.47488800   -1.90284400   -1.15969600
 C                 -5.39830000   -1.05792100   -0.67864400
 H                 -5.80413000   -1.99849100   -0.31923000
 C                 -6.17937100    0.10153400   -0.65233800
 H                 -7.19820100    0.06113200   -0.27819500
 C                 -5.64919400    1.31362400   -1.10420900
 H                 -6.25270000    2.21576300   -1.07663500
 C                 -4.34361000    1.37215000   -1.58044900
 H                 -3.92040400    2.31193600   -1.91701700
 C                  1.98113200   -3.00124200    0.26788000
 H                  2.17614500   -2.23257300    1.02402400
 C                  1.55233800   -4.29610600    0.96882500
 H                  2.39614500   -4.68469700    1.55169000
 H                  1.27260500   -5.07677600    0.25150700
 H                  0.71627400   -4.14885000    1.65551400
 C                  3.28510400   -3.23126900   -0.51129500
 H                  4.08892000   -3.47210100    0.19345000
 H                  3.59382800   -2.34606600   -1.06852200
 H                  3.19126100   -4.07956900   -1.19820500
 C                  0.40551500   -3.29238000   -2.26906300
 H                  0.57585600   -4.31908500   -1.91928100
 C                  1.45221000   -2.95453300   -3.34812700
 H                  1.34118300   -3.64188800   -4.19556900
 H                  2.48057300   -3.02499600   -2.99452000
 H                  1.30541000   -1.93379300   -3.71680400
 C                 -0.99221700   -3.20197400   -2.90267100
 H                 -1.18990600   -2.19412300   -3.27609400
 H                 -1.79918900   -3.46446600   -2.21717500
 H                 -1.04612700   -3.88857900   -3.75603200
 C                 -0.86782500   -2.38146300    0.26274400
 C                 -1.51905900   -3.62765200    0.29657800
 H                 -1.11512600   -4.45446400   -0.27581000
 C                 -2.67264300   -3.83230200    1.04699300
 H                 -3.15809900   -4.80343100    1.04195200
 C                 -3.19431000   -2.79309800    1.81669100
 H                 -4.08908600   -2.96506100    2.40317400
 C                 -2.56828800   -1.54702800    1.84694000
 C                 -1.42196600   -1.35839900    1.05745300
 C                 -3.01828900   -0.38234200    2.73189900
 C                 -2.09959200   -0.34710200    3.98586500
 H                 -1.04770800   -0.24885700    3.70402800
 H                 -2.21339100   -1.26979700    4.56456300
 H                 -2.36351900    0.50185200    4.62515000
 C                 -4.47516600   -0.52973900    3.19222600
 H                 -4.75782000    0.30044500    3.84473000
 H                 -4.60596600   -1.44204400    3.77981300
 H                 -5.16477600   -0.55685300    2.34346300
 C                 -2.79047300    0.90926600    1.94208800
 C                 -3.63767600    2.01747200    1.98835200
 H                 -4.56507200    1.96916800    2.54635800
 C                 -3.29896000    3.19362800    1.32389000
 H                 -3.96598600    4.04970600    1.35948500
 C                 -2.09872700    3.27826300    0.62248200
 H                 -1.85780200    4.20792100    0.12510500
 C                 -1.21793600    2.18904900    0.52987500
 C                 -1.61575400    1.00431800    1.18236100
 C                  1.46132300    3.17702000    0.91824000
 H                  0.91917200    4.09702600    1.17270100
 C                  2.85289500    3.54129800    0.37930700
 H                  3.41139900    4.08667100    1.14960900
 H                  2.81172700    4.17733700   -0.50848800
 H                  3.41327400    2.63948400    0.12657000
 C                  1.57399000    2.31181800    2.18171700
 H                  2.06321000    1.36071700    1.95648600
 H                  0.59608600    2.10671500    2.62755600
 H                  2.17765300    2.83732900    2.93134100
 C                  0.08041600    3.64274900   -1.70630900
 H                 -0.95094700    3.42961000   -2.01353700
 C                  0.17762200    5.11873500   -1.28101100
 H                  1.21386100    5.41146600   -1.09221300
 H                 -0.39469000    5.36276200   -0.38331400
 H                 -0.19579800    5.75586500   -2.09146100
 C                  0.99523000    3.39169800   -2.91780400
 H                  0.76323900    4.10768600   -3.71590600
 H                  0.87603200    2.38190600   -3.31693900
 H                  2.05106900    3.51356800   -2.65517900
 H                 -0.09757800    0.24203300   -2.95403200
98
 Complex b
 Rh                 0.80326200    0.15941900   -1.25293700
 P                  0.64355000   -2.13855600   -0.94268000
 P                  0.37536600    2.35168900   -0.53787500
 O                 -0.57039700   -0.11493700    1.13754700
 C                  2.61020300    0.14891200   -0.45263800
 C                  3.71974200    0.10622400    0.08190000
 C                  5.00174600    0.06006800    0.70014200
 C                  5.14767600   -0.40025100    2.02810500
 H                  4.26375600   -0.71825700    2.57306600
 C                  6.40047700   -0.44411400    2.63477700
 H                  6.48774100   -0.80046700    3.65791700
 C                  7.54082300   -0.03532300    1.93776900
 H                  8.51677800   -0.07184200    2.41313000
 C                  7.41271600    0.42145400    0.62298100
 H                  8.29267800    0.74213000    0.07147100
 C                  6.16347500    0.47114900    0.00957200
 H                  6.06761500    0.82715100   -1.01172800
 C                 -1.19434500    0.19174200   -1.89808400
 C                 -2.41974500    0.19882500   -1.78971000
 C                 -3.78415800    0.12764600   -1.40365000
 C                 -4.27700300   -1.05700100   -0.81346800
 H                 -3.61114700   -1.90445700   -0.69430700
 C                 -5.58996800   -1.11891600   -0.35736900
 H                 -5.95294400   -2.03224800    0.10518200
 C                 -6.43465300   -0.01193800   -0.48522800
 H                 -7.45866900   -0.06386200   -0.12702000
 C                 -5.95767300    1.16279200   -1.07423900
 H                 -6.61055300    2.02528400   -1.17204400
 C                 -4.64488100    1.23754700   -1.53024300
 H                 -4.26693000    2.15277200   -1.97428200
 C                  2.07180300   -3.01529000   -0.07331300
 H                  2.30304700   -2.29884500    0.72193200
 C                  1.74383800   -4.37227000    0.56188200
 H                  2.64512100   -4.76760300    1.04540500
 H                  1.43130600   -5.11110000   -0.18525100
 H                  0.96383800   -4.30444600    1.32296700
 C                  3.31581400   -3.13392900   -0.96794900
 H                  4.19102000   -3.33784100   -0.34110000
 H                  3.51624800   -2.21592200   -1.52256400
 H                  3.21810500   -3.96714200   -1.67225800
 C                  0.19153600   -3.25211800   -2.40418700
 H                  0.35785700   -4.28838200   -2.08279700
 C                  1.13398000   -2.94132400   -3.58246100
 H                  0.89260700   -3.59791400   -4.42701900
 H                  2.18818000   -3.08158400   -3.34363900
 H                  1.00725700   -1.90435000   -3.91156100
 C                 -1.26103700   -3.10453400   -2.88499600
 H                 -1.44930400   -2.09825700   -3.26663200
 H                 -1.99946400   -3.30400900   -2.10712000
 H                 -1.44042400   -3.81054500   -3.70463500
 C                 -0.74397000   -2.36868900    0.28242500
 C                 -1.40431200   -3.60773200    0.36451100
 H                 -1.08424500   -4.42406800   -0.27225300
 C                 -2.46890400   -3.81716300    1.23530300
 H                 -2.96605000   -4.78192300    1.26308800
 C                 -2.88773900   -2.78839800    2.07750700
 H                 -3.71463300   -2.96159500    2.75605900
 C                 -2.24494200   -1.55030900    2.06128000
 C                 -1.19117600   -1.35293900    1.15315700
 C                 -2.57724500   -0.40155300    3.01649900
 C                 -1.51383600   -0.39094200    4.15086100
 H                 -0.50388800   -0.28048200    3.74686800
 H                 -1.55567000   -1.32658300    4.71839300
 H                 -1.70090200    0.44224900    4.83638600
 C                 -3.96818500   -0.55566300    3.64707000
 H                 -4.16896500    0.26326500    4.34260400
 H                 -4.02769400   -1.47763100    4.23129000
 H                 -4.75615900   -0.56968900    2.88799800
 C                 -2.44188600    0.90186200    2.22556000
 C                 -3.27882200    2.00688900    2.38979200
 H                 -4.12737700    1.95069000    3.06109500
 C                 -3.02737300    3.19152000    1.70296600
 H                 -3.68121400    4.04798600    1.83659200
 C                 -1.93075100    3.28126500    0.85013200
 H                 -1.75496500    4.21545300    0.33396000
 C                 -1.07330400    2.19235100    0.62887700
 C                 -1.36865300    1.00347500    1.32814200
 C                  1.56996200    3.34019700    0.52365000
 H                  1.05396400    4.28746100    0.72529500
 C                  2.87507100    3.63019200   -0.23152000
 H                  3.52245200    4.26718400    0.38299800
 H                  2.70545500    4.14958000   -1.17895600
 H                  3.41102400    2.70304300   -0.44391500
 C                  1.83895000    2.65238100    1.87018300
 H                  2.29546400    1.67092300    1.72745700
 H                  0.92270200    2.53041900    2.45555700
 H                  2.53151600    3.26590600    2.45870900
 C                 -0.23103700    3.56952300   -1.86481600
 H                 -1.29373300    3.31793100   -1.96196700
 C                 -0.09866500    5.07156400   -1.55920700
 H                  0.94876000    5.38635600   -1.55019400
 H                 -0.53794700    5.37389400   -0.60611000
 H                 -0.60238600    5.64542000   -2.34581900
 C                  0.45702400    3.26056300   -3.20613200
 H                  0.06291400    3.92276800   -3.98675100
 H                  0.29651400    2.22782300   -3.52274400
 H                  1.53886000    3.42007300   -3.14772400
 H                 -0.31829800    0.16746300   -2.65993900
98
 Complex TS(b-4)
 Rh                -0.43265900   -0.23390500   -1.11212700
 P                 -0.68713900    2.07765300   -1.07649800
 P                  0.12364300   -2.32084800   -0.20132900
 O                  0.13914700    0.32180600    1.39933900
 C                 -2.39057600   -0.44174800   -0.70799700
 C                 -3.59220900   -0.51939700   -0.44760100
 C                 -4.98225500   -0.60719800   -0.14644200
 C                 -5.49031700   -0.11029500    1.07441200
 H                 -4.80223800    0.33933400    1.78430600
 C                 -6.84891700   -0.19438300    1.36894100
 H                 -7.21698400    0.19391400    2.31503500
 C                 -7.73727900   -0.77231300    0.45787900
 H                 -8.79653800   -0.83574500    0.68975000
 C                 -7.24952200   -1.26817200   -0.75446400
 H                 -7.93154700   -1.71980500   -1.47010000
 C                 -5.89217700   -1.18968800   -1.05612500
 H                 -5.51626400   -1.57602200   -1.99868500
 C                  1.54027900   -0.11967900   -1.59065200
 C                  2.76783200   -0.14656200   -1.69443700
 C                  4.18984600   -0.18320800   -1.66761100
 C                  4.95905300    0.51090900   -2.62468600
 H                  4.45292400    1.07949000   -3.39865000
 C                  6.35008600    0.46442600   -2.57907100
 H                  6.92949000    1.00176100   -3.32455500
 C                  7.00075300   -0.26581400   -1.58089700
 H                  8.08587300   -0.29758900   -1.54799900
 C                  6.24837200   -0.95324200   -0.62400400
 H                  6.74850200   -1.51878000    0.15734700
 C                  4.85752700   -0.91854800   -0.66338700
 H                  4.27040500   -1.44395200    0.08359000
 C                 -2.44496100    2.74809500   -0.97207100
 H                 -2.87685700    2.09637600   -0.20658700
 C                 -2.60941100    4.20570200   -0.52697300
 H                 -3.67735500    4.45372800   -0.51121000
 H                 -2.12833000    4.90971600   -1.21606600
 H                 -2.21838300    4.38307200    0.47713100
 C                 -3.20763600    2.49085400   -2.28142200
 H                 -4.28159100    2.61643200   -2.10424400
 H                 -3.05076100    1.47596700   -2.65316000
 H                 -2.91758100    3.20627500   -3.05884700
 C                  0.16641000    3.15077400   -2.37807700
 H                 -0.33913900    4.12418300   -2.34657600
 C                 -0.05664900    2.52753200   -3.76895700
 H                  0.31138900    3.21459200   -4.54031500
 H                 -1.10467300    2.31307400   -3.98430300
 H                  0.49885800    1.58943500   -3.86216300
 C                  1.67151900    3.36594700   -2.15436900
 H                  2.20451900    2.41342000   -2.13830400
 H                  1.89874800    3.88975000   -1.22485800
 H                  2.07245600    3.96524100   -2.98080800
 C                  0.07150500    2.58393200    0.54556700
 C                  0.35807400    3.94029000    0.78347100
 H                  0.09574200    4.67745700    0.03381700
 C                  0.99623900    4.36215700    1.94421600
 H                  1.21484700    5.41513700    2.09227200
 C                  1.35852200    3.42868600    2.91341200
 H                  1.85991100    3.76496000    3.81325900
 C                  1.07073300    2.07424700    2.74148900
 C                  0.43289600    1.67125500    1.55697200
 C                  1.34962100    1.00203000    3.79645200
 C                  0.01981400    0.70107600    4.54540900
 H                 -0.76400700    0.38245500    3.85307100
 H                 -0.32991500    1.59761700    5.06782700
 H                  0.17154900   -0.09559700    5.28120400
 C                  2.39810300    1.45021100    4.82385400
 H                  2.55877100    0.67113000    5.57359700
 H                  2.05491100    2.33481200    5.36640000
 H                  3.35772300    1.68242800    4.35209500
 C                  1.76901500   -0.26833800    3.05311500
 C                  2.74961300   -1.15594400    3.50093600
 H                  3.33522500   -0.91757500    4.38096000
 C                  2.97506300   -2.35840500    2.83418400
 H                  3.74225700   -3.04094300    3.18682100
 C                  2.19623900   -2.69877700    1.73055500
 H                  2.37315300   -3.64910900    1.24465000
 C                  1.21146900   -1.83329600    1.22979200
 C                  1.05421400   -0.59956700    1.89325400
 C                 -1.13579200   -3.41894000    0.65787800
 H                 -0.55934400   -4.27064000    1.03949400
 C                 -2.18432100   -3.92927400   -0.34112100
 H                 -2.87902800   -4.60724400    0.16877300
 H                 -1.73602900   -4.48135200   -1.17221800
 H                 -2.76027200   -3.09791200   -0.75352700
 C                 -1.79097700   -2.71767500    1.85662400
 H                 -2.32037900   -1.81471900    1.54650300
 H                 -1.05753500   -2.45011700    2.62282600
 H                 -2.51951700   -3.39593100    2.31643700
 C                  1.18343400   -3.49532500   -1.24171500
 H                  2.18678000   -3.06232700   -1.16083900
 C                  1.23021500   -4.96451700   -0.78761600
 H                  0.27057800   -5.46376800   -0.95092500
 H                  1.49337700   -5.09782400    0.26408200
 H                  1.97959700   -5.49976100   -1.38195500
 C                  0.75522100   -3.42792600   -2.71801900
 H                  1.40033000   -4.08187200   -3.31688900
 H                  0.83198400   -2.41723700   -3.12133300
 H                 -0.27802600   -3.76334000   -2.85412500
 H                  0.55930700   -0.31275600   -2.41780000
98
 Complex 4 
 Rh                -0.34348000   -0.09821500   -0.98329400
 P                 -0.50077000    2.20728900   -0.86779800
 P                  0.16618600   -2.32194000   -0.54522400
 O                  0.08526800    0.10814000    1.29110700
 C                 -2.34027600   -0.29200800   -0.72683500
 C                 -3.55832500   -0.35804100   -0.56753200
 C                 -4.96879600   -0.43249300   -0.36882400
 C                 -5.52232000   -0.39238600    0.92982200
 H                 -4.85434500   -0.30551400    1.78174100
 C                 -6.90014400   -0.46238800    1.12099400
 H                 -7.30359200   -0.43002100    2.12969900
 C                 -7.76255400   -0.57339900    0.02687100
 H                 -8.83669800   -0.62762000    0.17888900
 C                 -7.22991300   -0.61384200   -1.26464500
 H                 -7.89162300   -0.69996800   -2.12251800
 C                 -5.85316600   -0.54458600   -1.46391700
 H                 -5.44202600   -0.57562000   -2.46843300
 C                  1.66520400    0.07221100   -1.26079900
 C                  2.89242400    0.08973600   -1.32480300
 C                  4.31842900    0.10494300   -1.36759000
 C                  5.01163500    0.76853300   -2.40222900
 H                  4.44163700    1.27356300   -3.17619900
 C                  6.40428400    0.77843800   -2.43330500
 H                  6.91909500    1.29510200   -3.23894400
 C                  7.13931600    0.12967700   -1.43749300
 H                  8.22515600    0.13924500   -1.46455700
 C                  6.46594900   -0.53142800   -0.40626000
 H                  7.02935500   -1.03796300    0.37298500
 C                  5.07394200   -0.54609800   -0.36787600
 H                  4.55082300   -1.05849700    0.43422000
 C                 -2.23238400    2.93097600   -0.88935200
 H                 -2.76761300    2.25312300   -0.21746900
 C                 -2.38621300    4.36647400   -0.37471100
 H                 -3.43743900    4.66520300   -0.46161300
 H                 -1.79947500    5.08573500   -0.95792700
 H                 -2.10625500    4.46289400    0.67665800
 C                 -2.84430800    2.77548000   -2.29063600
 H                 -3.91974300    2.97805800   -2.23961500
 H                 -2.71628800    1.76196700   -2.67776800
 H                 -2.40822600    3.48715900   -3.00043000
 C                  0.50108500    3.30109500   -2.02916300
 H                 -0.04571200    4.25123700   -2.07397500
 C                  0.49699400    2.66396600   -3.43208900
 H                  0.94909600    3.36031400   -4.14821400
 H                 -0.50676800    2.42143700   -3.78842900
 H                  1.08379400    1.74172700   -3.42888000
 C                  1.94527500    3.58134700   -1.58803700
 H                  2.50400100    2.65148300   -1.46968100
 H                  2.00720600    4.13551000   -0.65003500
 H                  2.44037600    4.18165400   -2.36064500
 C                  0.11439400    2.48739500    0.85319100
 C                  0.37974900    3.78055400    1.33135000
 H                  0.22348000    4.63030500    0.67726400
 C                  0.85880900    3.99147600    2.61932800
 H                  1.07233900    4.99864100    2.96294400
 C                  1.05401100    2.90624000    3.47064400
 H                  1.41277200    3.08244900    4.47749800
 C                  0.78030700    1.60175000    3.05203000
 C                  0.33939400    1.41440900    1.73531100
 C                  0.84434800    0.38629500    3.97585000
 C                 -0.60412300    0.07237600    4.45068500
 H                 -1.27012600   -0.11172200    3.60275700
 H                 -1.00478100    0.91538600    5.02309800
 H                 -0.60826900   -0.81798700    5.08794000
 C                  1.72256100    0.63436200    5.21029000
 H                  1.72245400   -0.24060700    5.86497500
 H                  1.32875700    1.46217000    5.80506200
 H                  2.75633100    0.86392600    4.93515700
 C                  1.32678000   -0.80363900    3.14704700
 C                  2.14320200   -1.82281000    3.64604000
 H                  2.56289400   -1.73722300    4.64110400
 C                  2.41227700   -2.96129100    2.88958000
 H                  3.05013900   -3.74248300    3.29114500
 C                  1.83350500   -3.11101300    1.63230700
 H                  2.01789100   -4.01833600    1.07078900
 C                  1.02970500   -2.10522300    1.07898700
 C                  0.83479500   -0.94173700    1.84446600
 C                 -1.15657100   -3.58408500   -0.13202400
 H                 -0.61967200   -4.51893700    0.06900000
 C                 -2.08408300   -3.78470800   -1.33984100
 H                 -2.82453800   -4.56027400   -1.11202800
 H                 -1.54016500   -4.09985800   -2.23544400
 H                 -2.61902100   -2.85971000   -1.57059400
 C                 -1.94348900   -3.20406600    1.13031600
 H                 -2.44582500   -2.24229600    1.00756700
 H                 -1.29954000   -3.15485500    2.01333700
 H                 -2.71113900   -3.96388100    1.31854000
 C                  1.38953100   -3.19612500   -1.68387900
 H                  2.35273300   -2.78320800   -1.36734400
 C                  1.43159600   -4.72865900   -1.57362700
 H                  0.50770600   -5.18509600   -1.94225800
 H                  1.60136100   -5.09497400   -0.55825000
 H                  2.25117800   -5.10660300   -2.19508500
 C                  1.15118800   -2.77824700   -3.14488000
 H                  1.90294200   -3.25458000   -3.78516600
 H                  1.23257700   -1.69796900   -3.26836600
 H                  0.16412800   -3.09282100   -3.50051000
 H                 -0.58224800   -0.22207700   -2.47585800
112
 Complex TS(4-5)
 Rh                -0.55018400    0.69085200    0.51552600
 P                  0.22813200   -1.09368700    2.09488600
 P                  0.24836400    0.57939900   -1.73528500
 O                  1.05311300   -2.08564300   -0.72311200
 C                 -1.54029400    1.82090200    2.11663000
 H                 -1.50700900    1.74741200    3.18424000
 C                 -2.04761200    2.42983000    1.14394800
 H                 -1.30522800    1.85150900   -0.25120500
 C                 -2.90960000    3.31414100    0.39041500
 C                 -3.94602600    2.78028500   -0.39627300
 H                 -4.08107900    1.70411300   -0.42701800
 C                 -4.76719000    3.63376700   -1.12732400
 H                 -5.56710000    3.21956200   -1.73381400
 C                 -4.56379800    5.01678000   -1.08209400
 H                 -5.20572000    5.67874900   -1.65592500
 C                 -3.53404500    5.54739300   -0.30189800
 H                 -3.37202800    6.62064900   -0.26939000
 C                 -2.70083100    4.70199800    0.42972300
 H                 -1.88675600    5.10259600    1.02483000
 C                 -2.20229200   -0.45556200    0.18411000
 C                 -3.24871200   -1.08318300    0.03750900
 C                 -4.46069000   -1.81609600   -0.13959900
 C                 -4.53856000   -2.88626000   -1.05696600
 H                 -3.65626300   -3.14951900   -1.63211700
 C                 -5.72582300   -3.59453100   -1.22665000
 H                 -5.76348400   -4.41504400   -1.93842400
 C                 -6.86426100   -3.25691000   -0.48950900
 H                 -7.78863100   -3.81119100   -0.62428200
 C                 -6.80270700   -2.19989900    0.42268100
 H                 -7.68209100   -1.92966200    1.00135100
 C                 -5.61863800   -1.48769800    0.59856700
 H                 -5.57136300   -0.66810100    1.30956000
 C                  1.10883300    1.84255900    0.78433800
 C                  2.11304200    2.54951800    0.83810100
 C                  3.32070600    3.30961500    0.85543800
 C                  3.42140400    4.52074400    1.57248400
 H                  2.55757700    4.87581000    2.12656600
 C                  4.60708100    5.25211400    1.57326800
 H                  4.66274100    6.18230900    2.13256000
 C                  5.72060800    4.79755300    0.86165600
 H                  6.64356700    5.37029200    0.86444200
 C                  5.63655400    3.59899700    0.14740200
 H                  6.49749100    3.23603000   -0.40792300
 C                  4.45506600    2.86176600    0.14207100
 H                  4.39023500    1.93027800   -0.41271300
 C                 -1.27895200   -1.97617300    2.86001500
 H                 -1.72842300   -2.41452900    1.96217200
 C                 -0.99713700   -3.10614600    3.86055600
 H                 -1.95437300   -3.51144500    4.20843700
 H                 -0.45921600   -2.75286700    4.74787800
 H                 -0.44030200   -3.93421400    3.42110600
 C                 -2.32039400   -1.01959800    3.45915200
 H                 -3.21667800   -1.59478200    3.71860100
 H                 -2.62723800   -0.25151400    2.75288400
 H                 -1.96110500   -0.54821200    4.38009200
 C                  1.29594700   -0.48376100    3.54110200
 H                  1.26952800   -1.28831700    4.28518700
 C                  0.76415100    0.78854500    4.21211200
 H                  1.40420700    1.03237800    5.06848100
 H                 -0.25278400    0.67174700    4.59412800
 H                  0.79640100    1.63477800    3.52208800
 C                  2.75528900   -0.25804800    3.10635600
 H                  2.81162700    0.49837100    2.32072300
 H                  3.23665300   -1.16842400    2.74462300
 H                  3.33412600    0.10462300    3.96415600
 C                  1.26902700   -2.56715100    1.60593600
 C                  1.86841700   -3.38123700    2.58940000
 H                  1.67108400   -3.19765900    3.63674700
 C                  2.75979900   -4.39506700    2.26039600
 H                  3.20350400   -4.99816400    3.04661800
 C                  3.11362900   -4.61226000    0.92837000
 H                  3.84018900   -5.37924500    0.68622700
 C                  2.54994000   -3.83593500   -0.08055400
 C                  1.61317700   -2.85107500    0.28187800
 C                  2.90379100   -3.94404000   -1.56580900
 C                  1.74926500   -4.66957700   -2.31052200
 H                  0.79178200   -4.16935300   -2.14851300
 H                  1.65942300   -5.69940600   -1.94955000
 H                  1.94802200   -4.69448500   -3.38705600
 C                  4.20502400   -4.71976100   -1.80553100
 H                  4.42780300   -4.76986900   -2.87506700
 H                  4.10975100   -5.75132700   -1.45576700
 H                  5.05587700   -4.25809600   -1.29543300
 C                  2.98796800   -2.49947500   -2.06899200
 C                  3.97432400   -1.98378600   -2.91022700
 H                  4.79593700   -2.61075600   -3.23755300
 C                  3.91355300   -0.65409600   -3.32915900
 H                  4.69796000   -0.24919900   -3.96125600
 C                  2.83973800    0.15588800   -2.96336200
 H                  2.82244900    1.17560200   -3.32181300
 C                  1.81240600   -0.32919300   -2.13553400
 C                  1.96456800   -1.63520900   -1.65897200
 C                 -0.91739800   -0.15611100   -3.02665800
 H                 -0.41180100    0.02849800   -3.98069200
 C                 -2.26818400    0.57529500   -3.03909900
 H                 -2.87472300    0.19657000   -3.87045700
 H                 -2.16629300    1.65444500   -3.17445000
 H                 -2.81473900    0.39374300   -2.11313800
 C                 -1.10413900   -1.67310200   -2.88726900
 H                 -1.45565900   -1.94259900   -1.89079700
 H                 -0.17791300   -2.21439700   -3.09301800
 H                 -1.84926800   -2.00848100   -3.61876900
 C                  0.62878600    2.30954000   -2.43637700
 H                  1.65062500    2.48136800   -2.08336500
 C                  0.60156300    2.39722200   -3.97600000
 H                 -0.42506700    2.42388700   -4.35280700
 H                  1.11727800    1.57924600   -4.48260300
 H                  1.08368400    3.33126900   -4.28631500
 C                 -0.22782100    3.44544400   -1.85760700
 H                  0.07165700    4.38794700   -2.33158200
 H                 -0.07916200    3.55540300   -0.78429300
 H                 -1.29507200    3.30907500   -2.05412200
112
 Complex 5
 Rh                -0.43910700    0.24257500   -0.02605300
 P                 -0.20029700   -0.14716400   -2.31065600
 P                 -0.09077900    0.07770200    2.27502100
 O                  1.36576500   -1.36902100    0.01094300
 C                 -1.66332200    1.81636100   -0.09360100
 C                 -2.99072000    1.89259700    0.10659600
 C                 -1.20688500   -1.56448700   -3.03681200
 H                 -2.23138600   -1.33056000   -2.72877900
 C                 -0.80318200   -2.89784500   -2.38507400
 H                 -1.54481600   -3.66273700   -2.63976000
 H                 -0.76583200   -2.82918500   -1.29726900
 H                  0.17136900   -3.23516700   -2.75342300
 C                 -1.13649000   -1.68505100   -4.56519500
 H                 -0.10983900   -1.85758900   -4.90690100
 H                 -1.53126900   -0.80913200   -5.08586000
 H                 -1.73296100   -2.54787300   -4.88326100
 C                 -0.28833100    1.22074700   -3.57617000
 H                 -0.01974900    0.76729200   -4.53709300
 C                 -1.73918100    1.72722400   -3.66125700
 H                 -2.04614900    2.19732800   -2.72367000
 H                 -2.45583500    0.93018800   -3.88054700
 H                 -1.81731700    2.47387900   -4.45939700
 C                  0.68294700    2.37049800   -3.28816600
 H                  0.61579700    3.10588100   -4.09886100
 H                  1.71919000    2.03156300   -3.21684700
 H                  0.43722700    2.86986500   -2.34899000
 C                  1.51009500   -0.82783800   -2.35162200
 C                  2.25764000   -0.85466800   -3.53666600
 H                  1.85407200   -0.40123000   -4.43495800
 C                  3.52136600   -1.43693800   -3.57424800
 H                  4.09662200   -1.43060400   -4.49467000
 C                  4.03900000   -2.04201200   -2.43226800
 H                  5.01375700   -2.51210000   -2.47933400
 C                  3.31794000   -2.05885000   -1.23397100
 C                  2.07774100   -1.41264900   -1.20612100
 C                  3.76916600   -2.80352100    0.02119700
 C                  2.96878400   -4.13451500    0.10655700
 H                  3.23694000   -4.67931600    1.01762600
 H                  3.19498400   -4.76636700   -0.75847400
 H                  1.89101500   -3.95177000    0.12275100
 C                  5.26766100   -3.13373900   -0.00032400
 H                  5.88277400   -2.23091600   -0.06102900
 H                  5.50785100   -3.77636100   -0.85097300
 H                  5.55242600   -3.69032900    0.89601600
 C                  3.37888600   -1.93805700    1.21792100
 C                  4.16165400   -1.79855300    2.36926300
 H                  5.13906300   -2.26341700    2.41457900
 C                  3.70140200   -1.07742800    3.46809900
 H                  4.32416100   -0.97515700    4.35116300
 C                  2.43316300   -0.50387300    3.43796400
 H                  2.07589900    0.04034800    4.30465700
 C                  1.62400000   -0.59938400    2.29793200
 C                  2.13615800   -1.29564500    1.18874100
 C                 -1.05867400   -1.26735000    3.17286200
 H                 -2.09703400   -1.05996900    2.89248000
 C                 -0.68377400   -2.65471800    2.62526200
 H                  0.30995400   -2.95788700    2.97145200
 H                 -0.70291300   -2.68490200    1.53525000
 H                 -1.40679900   -3.39246300    2.98992700
 C                 -0.91762100   -1.25090100    4.70083900
 H                 -1.49061600   -2.08473400    5.12251100
 H                 -1.29605700   -0.33393900    5.15877100
 H                  0.12541700   -1.38626200    5.00810300
 C                 -0.11387200    1.55143600    3.42012900
 H                  0.20990200    1.17993200    4.39922600
 C                 -1.55690300    2.07142600    3.54618800
 H                 -1.59158300    2.86335000    4.30268800
 H                 -2.26686800    1.29479200    3.84611000
 H                 -1.90405600    2.48882400    2.59834900
 C                  0.83611500    2.67054600    2.98106600
 H                  0.53896100    3.08345200    2.01504000
 H                  1.86913700    2.32769500    2.88831100
 H                  0.80637200    3.47529400    3.72531900
 H                 -3.54260200    0.98664500    0.33923800
 C                 -2.02340200   -1.02288400    0.05890800
 C                 -2.99032500   -1.78044200    0.08925400
 H                 -1.10547600    2.72445400   -0.32091100
 C                  1.19634700    1.46484400   -0.10875200
 C                  2.29132900    2.01933600   -0.12367000
 C                  3.60807100    2.56508600   -0.09341700
 C                  4.65164000    1.85052400    0.53673500
 C                  3.91165300    3.80982700   -0.68285800
 C                  5.94493300    2.36478700    0.57018400
 H                  4.42755600    0.89197600    0.99495600
 C                  5.20856300    4.31769100   -0.64329400
 H                  3.11827400    4.36871400   -1.17004000
 C                  6.23190400    3.60005000   -0.01844200
 H                  6.73403800    1.79992300    1.05987400
 H                  5.42211900    5.27906300   -1.10292900
 H                  7.24170300    3.99929100    0.01035800
 C                 -3.80836900    3.11852600    0.04765000
 C                 -5.18832800    3.02191100    0.31301600
 C                 -3.29365000    4.39513300   -0.25917100
 C                 -6.01714600    4.14237000    0.27575100
 H                 -5.60975700    2.04827700    0.55236100
 C                 -4.12096300    5.51406300   -0.29638900
 H                 -2.23509300    4.51266400   -0.47089600
 C                 -5.48888700    5.39783500   -0.02930900
 H                 -7.07799900    4.03362800    0.48584600
 H                 -3.69597000    6.48549100   -0.53573500
 H                 -6.13109300    6.27335700   -0.05933900
 C                 -4.08339100   -2.69740600    0.11593900
 C                 -3.88326900   -4.04990900    0.46881400
 C                 -5.39194200   -2.28313800   -0.21370700
 C                 -4.94903700   -4.94631500    0.49192700
 H                 -2.88126100   -4.38260800    0.72264800
 C                 -6.45299900   -3.18520100   -0.18730700
 H                 -5.56070000   -1.24663200   -0.49035000
 C                 -6.23949900   -4.52061400    0.16528800
 H                 -4.77213700   -5.98301800    0.76623900
 H                 -7.45250200   -2.84447600   -0.44422400
 H                 -7.06903600   -5.22155700    0.18443900
112
 Complex TS(5-c)
 Rh                -0.50906100    0.31101300   -0.19242000
 P                  0.02807700   -0.96495100   -2.07260000
 P                 -0.18081200    0.99337100    2.04037500
 O                  1.49176500   -1.20207700    0.61657300
 C                 -2.37929700    0.96226600   -0.69450600
 C                 -3.04958300    1.96247700   -0.05517900
 C                 -0.92297200   -2.58474200   -2.23053000
 H                 -1.96965200   -2.26695200   -2.17292900
 C                 -0.63186700   -3.48427300   -1.01801600
 H                 -1.35079800   -4.31035000   -0.99218900
 H                 -0.71434400   -2.94141200   -0.07501100
 H                  0.37274400   -3.91503900   -1.08490600
 C                 -0.69620800   -3.35416300   -3.53740800
 H                  0.35759900   -3.62358600   -3.66707800
 H                 -1.02168500   -2.79889600   -4.42123000
 H                 -1.26909200   -4.28870200   -3.51139500
 C                  0.04947600   -0.25417300   -3.80451700
 H                  0.36907700   -1.06337100   -4.47020200
 C                 -1.37792400    0.15987800   -4.20029400
 H                 -1.69559600    1.03712200   -3.62940600
 H                 -2.11472000   -0.63552200   -4.04854600
 H                 -1.39978300    0.43221400   -5.26136700
 C                  1.01659200    0.92471600   -3.96125500
 H                  0.99938500    1.26697200   -5.00311600
 H                  2.04466600    0.65627600   -3.70815000
 H                  0.72728600    1.75825300   -3.31784700
 C                  1.74757600   -1.56158700   -1.75635600
 C                  2.56598700   -1.99526500   -2.80961400
 H                  2.20584700   -1.93685100   -3.83008200
 C                  3.85072900   -2.47824800   -2.57404700
 H                  4.47498100   -2.78870500   -3.40606100
 C                  4.32823800   -2.57248400   -1.26889300
 H                  5.32269800   -2.96612700   -1.09601300
 C                  3.53873600   -2.17455500   -0.18601400
 C                  2.26987000   -1.64501900   -0.45211900
 C                  3.94299700   -2.34672600    1.27763100
 C                  3.21390000   -3.60392400    1.83181300
 H                  3.44557900   -3.73831300    2.89354000
 H                  3.53479700   -4.49850100    1.28780800
 H                  2.12924600   -3.51220900    1.72738000
 C                  5.45609900   -2.54202600    1.44529100
 H                  6.01933200   -1.68106400    1.07279800
 H                  5.79108500   -3.43554100    0.91234300
 H                  5.71118900   -2.69712100    2.49656900
 C                  3.42585300   -1.12514700    2.03922600
 C                  4.10511000   -0.53027500    3.10519000
 H                  5.09358000   -0.87957100    3.37853600
 C                  3.51879100    0.49757500    3.83811400
 H                  4.05228500    0.94733200    4.66970600
 C                  2.24001400    0.93838500    3.51183700
 H                  1.78846800    1.72052400    4.10587600
 C                  1.53347800    0.40238500    2.42552900
 C                  2.16084300   -0.62811500    1.69807000
 C                 -1.14641400    0.11515400    3.39408800
 H                 -0.68431300    0.44987300    4.33167200
 C                 -2.62902500    0.51579000    3.39172500
 H                 -3.11977100    0.18476200    2.47475600
 H                 -2.77798500    1.59563400    3.48575900
 H                 -3.13777000    0.04268600    4.24025300
 C                 -0.97849300   -1.40855400    3.30385800
 H                 -1.54115700   -1.88631300    4.11468800
 H                  0.06827200   -1.70926300    3.40620000
 H                 -1.35876600   -1.79425700    2.35555700
 C                 -0.31167400    2.82284300    2.49847300
 H                 -1.29003800    3.05227000    2.05905900
 C                  0.72607000    3.68150100    1.76233800
 H                  0.53985800    4.73924100    1.98310600
 H                  0.67533000    3.53687300    0.68339700
 H                  1.74482000    3.44336100    2.08438200
 C                 -0.38157800    3.20960200    3.98701600
 H                  0.59979300    3.18936400    4.46871000
 H                 -1.06035700    2.58830700    4.57479300
 H                 -0.74341900    4.24189900    4.05881300
 H                 -2.86328400    2.12208000    1.00204700
 C                 -2.25508600   -0.67056200    0.10344000
 C                 -3.12754800   -1.52598400    0.29849100
 H                 -2.63496300    0.75725100   -1.72935800
 C                  1.17765500    1.36615900   -0.63108400
 C                  2.30361900    1.81608700   -0.83499200
 C                 -4.10999200   -2.51237400    0.55281800
 C                 -4.50071700   -3.42356500   -0.45657400
 C                 -4.71193600   -2.62602700    1.82796200
 C                 -5.45310400   -4.40370500   -0.19721200
 H                 -4.04624000   -3.34608500   -1.43945600
 C                 -5.66040600   -3.61260400    2.07751900
 H                 -4.41962200   -1.93355100    2.61061400
 C                 -6.03716200   -4.50540300    1.06931600
 H                 -5.74204100   -5.09344300   -0.98541400
 H                 -6.11120000   -3.68598900    3.06336600
 H                 -6.77939500   -5.27275900    1.26834100
 C                  3.63821200    2.25978600   -1.06288300
 C                  4.63516900    1.33181300   -1.43925500
 C                  4.00825100    3.61218900   -0.90707800
 C                  5.94847300    1.74549100   -1.64517700
 H                  4.36152200    0.28895900   -1.56134700
 C                  5.32417700    4.01751800   -1.11893500
 H                  3.25103400    4.33461500   -0.61779000
 C                  6.30159300    3.08893100   -1.48734600
 H                  6.70090800    1.01544900   -1.93242900
 H                  5.58925400    5.06415800   -0.99467000
 H                  7.32679300    3.40902400   -1.65026400
 C                 -4.05074000    2.84390600   -0.64485300
 C                 -4.66426600    3.82065900    0.17032900
 C                 -4.45170100    2.78980400   -1.99937800
 C                 -5.62432500    4.69356200   -0.33471000
 H                 -4.37619600    3.88653200    1.21720800
 C                 -5.41283300    3.66110100   -2.50084700
 H                 -4.00448200    2.05801300   -2.66535500
 C                 -6.00828800    4.62128700   -1.67566200
 H                 -6.07579600    5.43284800    0.32190100
 H                 -5.70002300    3.59331100   -3.54707100
 H                 -6.75649600    5.30086500   -2.07290000
112
 Complex C
 Rh                -0.51825300   -1.10641200    0.31232800
 P                 -0.28915200    0.41812400    2.15843000
 P                 -0.26701800   -0.82620300   -1.95747900
 O                  0.66256500    1.70119500   -0.43745500
 C                 -2.62928100   -1.62611300    0.95744100
 C                 -2.12513900   -2.55688100    0.00849400
 C                 -1.75763700    1.55802400    2.47863000
 H                 -2.61195300    0.87631000    2.54124900
 C                 -1.97446600    2.48063900    1.27135800
 H                 -2.94959500    2.97311100    1.34684200
 H                 -1.94189600    1.93200100    0.33160700
 H                 -1.20521900    3.25930500    1.23419500
 C                 -1.66361200    2.37992500    3.77041400
 H                 -0.77332900    3.01790700    3.77078500
 H                 -1.64123900    1.76208100    4.67225100
 H                 -2.53786700    3.03748700    3.84814100
 C                  0.08002400   -0.31519800    3.85120000
 H                  0.25784300    0.51728600    4.53982300
 C                 -1.12484800   -1.10208900    4.38744700
 H                 -1.31238500   -1.99724100    3.79032000
 H                 -2.04681100   -0.51432600    4.41151100
 H                 -0.91803900   -1.43425100    5.41131800
 C                  1.33360500   -1.19921600    3.80500300
 H                  1.53872600   -1.60441800    4.80351500
 H                  2.21471100   -0.64520600    3.47278600
 H                  1.19788100   -2.03715400    3.11462000
 C                  1.07220400    1.65447100    1.92649800
 C                  1.83126200    2.14247500    3.00166600
 H                  1.63476200    1.79375800    4.00773400
 C                  2.86492700    3.05538800    2.80726100
 H                  3.44651100    3.40126600    3.65635600
 C                  3.15161400    3.52550200    1.52797700
 H                  3.95684500    4.23769800    1.39132400
 C                  2.40570700    3.09144400    0.43054200
 C                  1.38943800    2.15262200    0.65107400
 C                  2.58231800    3.61310100   -0.99799000
 C                  1.46382400    4.65529500   -1.27774900
 H                  1.53698000    5.02425600   -2.30630000
 H                  1.55856100    5.50571700   -0.59428700
 H                  0.47166300    4.21683800   -1.14140100
 C                  3.94771300    4.28351400   -1.20379400
 H                  4.76989000    3.58531200   -1.01941300
 H                  4.06187400    5.14084400   -0.53530000
 H                  4.03973000    4.67131400   -2.22176700
 C                  2.37782400    2.42238000   -1.93861900
 C                  3.09632100    2.22071700   -3.11878300
 H                  3.88667600    2.90728400   -3.39842900
 C                  2.80136200    1.14199300   -3.94937500
 H                  3.35973800    0.99338300   -4.86860000
 C                  1.79016900    0.24960000   -3.60098100
 H                  1.58302400   -0.57934800   -4.26082300
 C                  1.05893500    0.39281200   -2.41250900
 C                  1.37456200    1.50093300   -1.60571500
 C                 -1.68825700   -0.07495800   -2.95395300
 H                 -1.24664900    0.06239000   -3.94957700
 C                 -2.92528800   -0.97509200   -3.08160400
 H                 -3.47002800   -1.02578600   -2.13603900
 H                 -2.69237000   -1.99439200   -3.40220800
 H                 -3.60611800   -0.54916100   -3.82854500
 C                 -2.09428700    1.30178500   -2.41540900
 H                 -2.81860400    1.76547900   -3.09527500
 H                 -1.24506600    1.98244600   -2.32010100
 H                 -2.57111200    1.20504700   -1.43846700
 C                  0.08916200   -2.43420500   -2.88689300
 H                 -0.72522800   -3.03749900   -2.47334600
 C                  1.39988100   -3.08163300   -2.41902500
 H                  1.48559200   -4.08508700   -2.85288000
 H                  1.44104000   -3.17290200   -1.33272300
 H                  2.27012400   -2.49993700   -2.73895800
 C                 -0.04543500   -2.50464100   -4.42036800
 H                  0.86638400   -2.19046400   -4.93499200
 H                 -0.87531700   -1.91847900   -4.82100100
 H                 -0.21680700   -3.54925700   -4.70694700
 H                 -2.56780500   -2.54234500   -0.98077500
 C                 -3.60103800   -0.65292900    0.60507100
 C                 -4.42494300    0.20396400    0.33141000
 H                 -2.59357400   -1.88105000    2.01271500
 C                  1.44344100   -1.05012200    0.30583800
 C                  2.66986300   -0.98906200    0.36553900
 C                 -5.33317200    1.24324100   -0.01029200
 C                 -5.83552400    2.11485800    0.97966900
 C                 -5.73311300    1.43879100   -1.34935300
 C                 -6.70327500    3.14784100    0.63581500
 H                 -5.53564300    1.97068200    2.01295300
 C                 -6.60128400    2.47499200   -1.68189700
 H                 -5.35200800    0.77317300   -2.11669200
 C                 -7.09011400    3.33445500   -0.69419200
 H                 -7.07952400    3.81109600    1.40959300
 H                 -6.89793700    2.61310400   -2.71786600
 H                 -7.76632700    4.14206700   -0.95825600
 C                 -1.48213400   -3.83638900    0.35952500
 C                 -0.92652200   -4.09697200    1.62933500
 C                 -1.37960500   -4.84573100   -0.61868000
 C                 -0.26105900   -5.29255800    1.88969300
 H                 -1.00167400   -3.35287100    2.41174600
 C                 -0.71905500   -6.04281300   -0.35584500
 H                 -1.83097600   -4.68541300   -1.59402900
 C                 -0.14608100   -6.26967900    0.89813400
 H                  0.16907800   -5.46100600    2.87305400
 H                 -0.65363300   -6.80194500   -1.13034000
 H                  0.37317900   -7.20102000    1.10364200
 C                  4.08140400   -0.80609300    0.38739500
 C                  4.73644500   -0.20575000   -0.71193500
 C                  4.85966900   -1.17543400    1.50540600
 C                  6.10874200    0.02626100   -0.68198500
 H                  4.14904700    0.08138500   -1.57733100
 C                  6.23322300   -0.94389600    1.52487200
 H                  4.36909700   -1.64093400    2.35498000
 C                  6.86616000   -0.33961700    0.43505000
 H                  6.59083900    0.49428800   -1.53663100
 H                  6.81356500   -1.23435300    2.39682300
 H                  7.93703100   -0.15803800    0.45516500
112
 Complex TS(C-3)
 Rh                 0.23999500   -0.45683600    0.07412600
 P                  1.04459600    0.23379700    2.20194800
 P                 -0.52147000   -0.08804800   -2.12131600
 O                 -0.70491800    1.83388400    0.27152900
 C                 -1.13046100   -2.03041000    0.96325500
 C                 -0.03327000   -2.54418300    0.18276400
 C                  0.10953000   -0.43948000    3.70961800
 H                  0.11874600   -1.52094800    3.53274000
 C                 -1.34536500    0.05959400    3.67991700
 H                 -1.95524200   -0.52758700    4.37566200
 H                 -1.79838200   -0.02026800    2.68816700
 H                 -1.39810300    1.10819100    3.99014500
 C                  0.72847200   -0.20196800    5.09275900
 H                  0.80721600    0.86321900    5.33093600
 H                  1.71648900   -0.65780000    5.19742500
 H                  0.08143300   -0.65429600    5.85386400
 C                  2.84627900    0.22302800    2.75012900
 H                  2.81620900    0.49948600    3.80915700
 C                  3.40271300   -1.20149700    2.63617200
 H                  3.45105900   -1.51270800    1.59087900
 H                  2.79702600   -1.93351400    3.17678900
 H                  4.41697800   -1.23623100    3.05046800
 C                  3.75321000    1.23468600    2.03653100
 H                  4.74555600    1.20405300    2.50272300
 H                  3.38189600    2.25966100    2.11237100
 H                  3.86359700    0.98933800    0.98205300
 C                  0.60567200    2.03439000    2.26147000
 C                  1.07531300    2.85163800    3.30316500
 H                  1.75599000    2.44226900    4.03973700
 C                  0.70192000    4.18802100    3.39730400
 H                  1.08879100    4.80507000    4.20222600
 C                 -0.18390500    4.72863400    2.46670400
 H                 -0.48968800    5.76323600    2.56689000
 C                 -0.69260600    3.95203200    1.42357400
 C                 -0.25294100    2.62406500    1.32226100
 C                 -1.78546700    4.42544700    0.46591600
 C                 -3.14414900    3.88596500    0.99964300
 H                 -3.95658500    4.17049900    0.32303400
 H                 -3.35199700    4.29959200    1.99200900
 H                 -3.13464700    2.79489600    1.07998100
 C                 -1.86447600    5.95648900    0.37826400
 H                 -0.93283500    6.39057100    0.00313700
 H                 -2.08005500    6.38948800    1.35809500
 H                 -2.68161600    6.26452500   -0.27867100
 C                 -1.53288200    3.77639000   -0.89457000
 C                 -1.85347900    4.37841300   -2.11302100
 H                 -2.20259800    5.40393900   -2.13105700
 C                 -1.75932100    3.67100700   -3.31119900
 H                 -2.02489500    4.15074900   -4.24802600
 C                 -1.35005500    2.34270300   -3.29812700
 H                 -1.31787300    1.78630000   -4.22829700
 C                 -0.97935100    1.70644400   -2.10263000
 C                 -1.06319500    2.45504100   -0.92135300
 C                 -2.10033200   -0.80791600   -2.86473200
 H                 -2.09876800   -0.47760200   -3.90892400
 C                 -2.08512200   -2.34463900   -2.84457800
 H                 -2.26692300   -2.72279200   -1.83795000
 H                 -1.14078800   -2.76795600   -3.20189200
 H                 -2.88137800   -2.72793000   -3.49348700
 C                 -3.36056200   -0.23907700   -2.19420500
 H                 -4.24117600   -0.79792400   -2.52898400
 H                 -3.51409800    0.81167700   -2.45084400
 H                 -3.31497500   -0.32597900   -1.10753100
 C                  0.77442500   -0.23852900   -3.51293600
 H                  1.44631300   -0.99623200   -3.09926700
 C                  1.59822000    1.04910700   -3.70037300
 H                  2.53081400    0.80098900   -4.21874900
 H                  1.86432400    1.51793300   -2.75367000
 H                  1.06056500    1.78035800   -4.31086700
 C                  0.26934700   -0.72803700   -4.87817000
 H                 -0.40568700   -0.00836900   -5.35372000
 H                 -0.24004500   -1.69303000   -4.83429000
 H                  1.13083800   -0.84556800   -5.54615500
 H                 -0.26851700   -2.89586000   -0.81907900
 C                 -2.50509000   -2.16464300    0.64499100
 C                 -3.70978100   -2.28945500    0.48465900
 H                 -0.97828500   -2.02611800    2.03609000
 C                  2.07268500   -0.08808800   -0.64476300
 C                  3.22084000   -0.11071900   -1.08865900
 C                 -5.10041200   -2.40996500    0.21643900
 C                 -6.06125100   -1.92095800    1.12760400
 C                 -5.55384500   -3.01490300   -0.97690400
 C                 -7.42129900   -2.03151400    0.85022300
 H                 -5.72527300   -1.45489300    2.04884000
 C                 -6.91575800   -3.11730600   -1.24598700
 H                 -4.82431100   -3.39859200   -1.68266600
 C                 -7.85734100   -2.62755000   -0.33624400
 H                 -8.14561100   -1.64837300    1.56383500
 H                 -7.24495300   -3.58452800   -2.17015400
 H                 -8.91903000   -2.71039500   -0.54930500
 C                  1.09225900   -3.30604300    0.78913700
 C                  1.00823600   -3.89153000    2.06288000
 C                  2.27428300   -3.49831400    0.04988600
 C                  2.07757700   -4.61975300    2.59059200
 H                  0.08946000   -3.80253800    2.63420900
 C                  3.33937800   -4.22395600    0.57342900
 H                  2.36016700   -3.02772400   -0.92410300
 C                  3.24949400   -4.78446700    1.85240000
 H                  1.98788600   -5.06591700    3.57753200
 H                  4.24825300   -4.34326900   -0.00993300
 H                  4.08167800   -5.34920400    2.26272100
 C                  4.55046900   -0.12734300   -1.59961900
 C                  5.35045200    1.03692100   -1.59099000
 C                  5.11082000   -1.31119100   -2.12928800
 C                  6.65236400    1.01284200   -2.08555700
 H                  4.93260100    1.95615200   -1.19175700
 C                  6.41282000   -1.32734400   -2.62283700
 H                  4.50800400   -2.21423800   -2.14548600
 C                  7.19253400   -0.16728700   -2.60379100
 H                  7.24900000    1.92115300   -2.06780900
 H                  6.82248000   -2.25046600   -3.02460600
 H                  8.20808100   -0.18292900   -2.98876000
84
 Complex D
 Rh                -0.66055000    0.06966700    0.02201400
 P                 -0.51296100   -2.19755900    0.01135300
 P                 -0.24469500    2.29989500    0.01371900
 O                  1.56693500   -0.06303300    0.00544500
 C                 -1.22773000   -3.22552600   -1.37952900
 H                 -0.78840900   -4.22940800   -1.32271000
 C                 -2.75297200   -3.33490200   -1.22647100
 H                 -3.22441900   -2.34862200   -1.18970300
 H                 -3.04242000   -3.87312600   -0.31894400
 H                 -3.16896800   -3.88301300   -2.08050400
 C                 -0.84622000   -2.59394800   -2.72531200
 H                 -1.24711700   -3.19621000   -3.54935500
 H                  0.23942200   -2.52833800   -2.85402200
 H                 -1.25823200   -1.58271000   -2.80471100
 C                 -0.99412000   -3.08830500    1.59395300
 H                 -2.06907600   -2.87266900    1.64549300
 C                 -0.78644900   -4.60675500    1.62708900
 H                  0.27767000   -4.86296100    1.64881400
 H                 -1.24638500   -5.11751500    0.77583500
 H                 -1.23712300   -5.01984900    2.53747000
 C                 -0.31638600   -2.40586600    2.79081600
 H                 -0.69147300   -2.83110100    3.72918000
 H                 -0.51276600   -1.32925800    2.79534300
 H                  0.76984500   -2.55528200    2.76806700
 C                  1.31918900   -2.43380500   -0.15297100
 C                  1.89991500   -3.69561100   -0.32497100
 H                  1.26407600   -4.56975500   -0.40298200
 C                  3.28251000   -3.84623400   -0.40343500
 H                  3.72022300   -4.83045200   -0.53763400
 C                  4.09849200   -2.72627500   -0.30076100
 H                  5.17518800   -2.85149200   -0.34666500
 C                  3.57040500   -1.43630900   -0.14554700
 C                  2.17969400   -1.31721700   -0.09494900
 C                  4.51114400   -0.23808000   -0.02033200
 C                  5.38444000   -0.42012300    1.24775800
 H                  6.09094900    0.40706400    1.36154200
 H                  5.96557200   -1.34502800    1.19311300
 H                  4.76007500   -0.46222400    2.14524800
 C                  5.41907500   -0.16380100   -1.27456600
 H                  4.81838700   -0.04542500   -2.18128100
 H                  6.02133200   -1.07051400   -1.37951800
 H                  6.10874600    0.68239800   -1.20916300
 C                  3.72132000    1.06516500    0.09561200
 C                  4.40071900    2.28520600    0.22506600
 H                  5.48530200    2.28197100    0.25128000
 C                  3.72485700    3.49487000    0.33006200
 H                  4.27832400    4.42148700    0.44547300
 C                  2.33279100    3.50786700    0.27996400
 H                  1.80468700    4.45094700    0.36273700
 C                  1.60481500    2.32143400    0.13353000
 C                  2.32569700    1.11029800    0.07334600
 C                 -0.79331900    3.41378100    1.41331800
 H                 -0.27081500    4.37358900    1.31590400
 C                 -2.30844700    3.65014800    1.32060600
 H                 -2.85054000    2.69907900    1.33499200
 H                 -2.59117800    4.18626200    0.40913800
 H                 -2.64403400    4.25038400    2.17460800
 C                 -0.41292900    2.77451300    2.75557300
 H                 -0.72905200    3.42125700    3.58274000
 H                  0.66757100    2.62045800    2.84333000
 H                 -0.90399300    1.80259700    2.87078100
 C                 -0.65587200    3.23834900   -1.56301800
 H                 -1.74823600    3.13556400   -1.59883700
 C                 -0.07202200    2.48875900   -2.76915600
 H                 -0.41564400    2.95027200   -3.70241300
 H                 -0.37887200    1.43829700   -2.76877800
 H                  1.02393700    2.52485000   -2.76350200
 C                 -0.29380300    4.72724400   -1.60386200
 H                  0.79045800    4.87273700   -1.63714600
 H                 -0.68991100    5.28525100   -0.75010000
 H                 -0.70848600    5.18212700   -2.51148800
 C                 -2.58607900    0.14622800    0.02370100
 C                 -3.81665200    0.14681700    0.01324600
 C                 -5.27993600    0.08967400   -0.02383500
 O                 -5.65397100   -1.31251800    0.04990800
 H                 -6.62127200   -1.34159100   -0.00066200
 C                 -5.89282100    0.83101600    1.18024600
 H                 -5.53242800    0.38805900    2.11232500
 H                 -5.62111900    1.89102000    1.16861000
 H                 -6.98834900    0.75960200    1.15872200
 C                 -5.81422900    0.67508800   -1.34615300
 H                 -5.53212300    1.72696400   -1.45224100
 H                 -5.40391900    0.11622200   -2.19127800
 H                 -6.90997800    0.61026600   -1.38072300
98
 Complex TS(d-e)
 Rh                 0.81207600   -0.04102300    0.25582000
 P                  0.64525300    2.24447900    0.10374600
 P                  0.33322600   -2.21081400   -0.38003600
 O                 -1.42013100    0.23596900   -0.83028000
 C                  2.72767100   -0.10241600   -0.09746900
 C                  3.94997500   -0.12562300   -0.22827300
 C                  5.40413500   -0.09536800   -0.41040000
 C                  0.56062900   -0.19017200    2.43013700
 C                 -0.61714900   -0.53362300    2.61746100
 C                 -1.95383600   -0.95623900    3.08037500
 C                  1.28255800    3.02738500   -1.49909100
 H                  0.95192200    2.28206900   -2.23442800
 C                  0.66732700    4.38549200   -1.86565500
 H                  1.09322400    4.72985800   -2.81562800
 H                  0.89938700    5.14992800   -1.11495800
 H                 -0.41731900    4.34277700   -1.98585800
 C                  2.81569600    3.10369800   -1.56117300
 H                  3.12146200    3.31199100   -2.59376500
 H                  3.30215400    2.18010900   -1.24483400
 H                  3.19408600    3.92624400   -0.94499200
 C                  1.16447800    3.40563300    1.49215700
 H                  1.12382400    4.43170200    1.10361500
 C                  2.61695700    3.07555500    1.88592100
 H                  2.94653400    3.76392900    2.67348600
 H                  3.32076300    3.15086000    1.05732900
 H                  2.68879000    2.05523300    2.27325300
 C                  0.26539800    3.29905600    2.73538600
 H                  0.27301500    2.28321600    3.13816100
 H                 -0.77503200    3.56663000    2.54199100
 H                  0.64421700    3.97278600    3.51329700
 C                 -1.19138700    2.49572200   -0.09394000
 C                 -1.80499700    3.72755800    0.17814900
 H                 -1.20273900    4.55700800    0.53098300
 C                 -3.17344200    3.91022900   -0.00053800
 H                 -3.62940100    4.86725800    0.23320600
 C                 -3.95331400    2.87178900   -0.50476300
 H                 -5.01202900    3.03762000   -0.66354600
 C                 -3.38642100    1.63494500   -0.82810700
 C                 -2.01880400    1.46540600   -0.57804500
 C                 -4.15277600    0.51737300   -1.54048500
 C                 -3.91189100    0.68241100   -3.06791200
 H                 -2.84483100    0.63733200   -3.30625600
 H                 -4.29695100    1.64845400   -3.41073600
 H                 -4.41930500   -0.11477000   -3.62131300
 C                 -5.66378200    0.59157900   -1.26635700
 H                 -6.19936300   -0.18409600   -1.81852500
 H                 -6.07429900    1.54444400   -1.60813300
 H                 -5.88639700    0.47815700   -0.20117700
 C                 -3.56037200   -0.83185000   -1.12431400
 C                 -4.30223800   -2.01700200   -1.08714800
 H                 -5.37104800   -1.98973400   -1.26096900
 C                 -3.68769300   -3.24197300   -0.84160500
 H                 -4.27963900   -4.15128700   -0.81386100
 C                 -2.31045400   -3.30261500   -0.64423300
 H                 -1.85153000   -4.26459200   -0.46081800
 C                 -1.51874700   -2.14270800   -0.64124900
 C                 -2.18553400   -0.91821800   -0.86693400
 C                  0.90955500   -2.79626000   -2.07112900
 H                  0.40223100   -3.74963900   -2.26643700
 C                  2.43088200   -3.00295900   -2.09395100
 H                  2.73954000   -3.35896200   -3.08444100
 H                  2.76972900   -3.73740700   -1.35851500
 H                  2.94629300   -2.06214700   -1.88632700
 C                  0.49246400   -1.77968300   -3.14314600
 H                  0.93481400   -0.79937900   -2.93519600
 H                 -0.59406700   -1.66155400   -3.20173300
 H                  0.84528300   -2.11095000   -4.12698100
 C                  0.59007800   -3.66082300    0.80250200
 H                 -0.26809300   -3.57994100    1.48124700
 C                  0.62319200   -5.06959400    0.18602100
 H                  1.52503900   -5.22100500   -0.41409900
 H                 -0.23309300   -5.29902400   -0.45248000
 H                  0.63883700   -5.81518200    0.98950600
 C                  1.86855500   -3.41854100    1.62391100
 H                  1.98738400   -4.22046700    2.36286700
 H                  1.83097500   -2.46534900    2.15286300
 H                  2.76105800   -3.41009700    0.99038300
 H                  1.52092500    0.07399900    2.84184100
 O                 -2.32207100   -2.23174300    2.51738500
 H                 -2.32846700   -2.12941700    1.55453800
 C                 -1.92212200   -1.19542700    4.59892100
 H                 -1.67145800   -0.27297500    5.12938100
 H                 -2.90418700   -1.54469500    4.93495900
 H                 -1.17754300   -1.95755200    4.84262500
 C                 -3.01682400    0.09478100    2.71924200
 H                 -2.77105700    1.07061800    3.14856300
 H                 -3.08875100    0.21303900    1.63573400
 H                 -3.99195600   -0.22816300    3.09728400
 O                  5.78701000    1.30259200   -0.51617100
 H                  6.74636700    1.31596200   -0.65169700
 C                  5.80960900   -0.81947300   -1.70924300
 H                  5.51704300   -1.87348600   -1.67919000
 H                  5.32294700   -0.34554700   -2.56573500
 H                  6.89723600   -0.77264100   -1.85358200
 C                  6.12643300   -0.71736600    0.80006100
 H                  7.21534800   -0.67417000    0.66410600
 H                  5.86578700   -0.16900100    1.70907200
 H                  5.84040800   -1.76556500    0.93041900
98
 Complex e
 Rh                 0.63544000    0.37335600   -0.97372600
 P                  1.25114400   -1.86369300   -0.78586900
 P                 -0.48137000    2.33210100   -0.27457200
 O                 -0.74290800   -0.40145800    1.14614700
 C                  2.24089700    0.83607200    0.14479200
 C                  3.23410300    1.04980100    0.83490500
 C                  4.44313500    1.24588000    1.64134200
 C                  0.12561700    0.31514700   -2.99496500
 C                 -0.98957300    0.03786100   -2.47301800
 C                 -2.46031900   -0.21439100   -2.64928400
 C                  2.80168000   -2.26042100    0.22027700
 H                  2.69375000   -1.56748800    1.05898100
 C                  2.91194500   -3.68559400    0.77556900
 H                  3.83992400   -3.76591100    1.35429700
 H                  2.96331700   -4.44097900   -0.01750900
 H                  2.08687300   -3.94425200    1.44280100
 C                  4.09674900   -1.87479800   -0.51427500
 H                  4.88056300   -1.70941100    0.23068100
 H                  3.98901400   -0.94753500   -1.07979200
 H                  4.42458600   -2.67337100   -1.18923000
 C                  1.33657500   -3.05434700   -2.25506300
 H                  1.75884500   -3.99005100   -1.86789000
 C                  2.29599900   -2.50121900   -3.32453400
 H                  2.36862400   -3.21784900   -4.15162800
 H                  3.30420000   -2.32593600   -2.95053300
 H                  1.92258800   -1.55827900   -3.73158200
 C                 -0.01939900   -3.35925300   -2.90708800
 H                 -0.44448200   -2.45521700   -3.34723700
 H                 -0.74624100   -3.77455400   -2.20701600
 H                  0.12182100   -4.09179700   -3.71129000
 C                 -0.08085100   -2.57416700    0.31130100
 C                 -0.30062600   -3.96257700    0.34630400
 H                  0.31556400   -4.61351600   -0.26244900
 C                 -1.29439900   -4.53033200    1.13669000
 H                 -1.44684600   -5.60521300    1.12834100
 C                 -2.08386400   -3.71826900    1.94814300
 H                 -2.84977500   -4.16888000    2.56819500
 C                 -1.88483200   -2.33728500    1.97799700
 C                 -0.90051400   -1.78535500    1.14273100
 C                 -2.64134600   -1.38200200    2.90241200
 C                 -1.70484100   -1.00044900    4.08422100
 H                 -0.77402500   -0.55171300    3.72775700
 H                 -1.45239200   -1.89227000    4.66707800
 H                 -2.20203500   -0.28110900    4.74338800
 C                 -3.91936200   -2.00861100    3.47517600
 H                 -4.42275200   -1.30847600    4.14696700
 H                 -3.68051500   -2.89337500    4.07092200
 H                 -4.62073700   -2.29981100    2.68725400
 C                 -2.92419300   -0.11505400    2.09321200
 C                 -4.11443400    0.61314200    2.15576500
 H                 -4.94365600    0.24789500    2.74998000
 C                 -4.24548400    1.81541000    1.46516900
 H                 -5.17644300    2.37182900    1.51073900
 C                 -3.17125600    2.31980100    0.73535600
 H                 -3.29166400    3.26494300    0.22374800
 C                 -1.95784000    1.61857100    0.62297100
 C                 -1.88632700    0.37300800    1.28529700
 C                  0.18143300    3.45004600    1.09340600
 H                 -0.61687000    4.18223400    1.26584700
 C                  1.44548600    4.19346700    0.63800400
 H                  1.78211100    4.86815400    1.43479400
 H                  1.27325400    4.80253300   -0.25351200
 H                  2.24867500    3.48666800    0.42054900
 C                  0.41158800    2.69358700    2.41024600
 H                  1.11641900    1.87144600    2.27747100
 H                 -0.52158100    2.29445300    2.81798800
 H                  0.82679800    3.38333000    3.15503700
 C                 -1.18911400    3.53776400   -1.55292000
 H                 -2.04883700    2.99601300   -1.96076900
 C                 -1.64097400    4.91909600   -1.04629500
 H                 -0.78652000    5.53589900   -0.75169700
 H                 -2.32600900    4.88739100   -0.19626300
 H                 -2.15522300    5.44617500   -1.85848000
 C                 -0.17431900    3.72496700   -2.69531300
 H                 -0.61169400    4.36694500   -3.46971400
 H                  0.09534100    2.77366100   -3.15402800
 H                  0.74662300    4.20461800   -2.34878300
 H                  0.77839500    0.46215300   -3.84034800
 O                 -3.21378200    0.95623000   -2.26746100
 H                 -3.14928800    1.03350000   -1.30391900
 C                 -2.77270100   -0.41766900   -4.13625700
 H                 -2.25270900   -1.29841900   -4.52299200
 H                 -3.85004300   -0.55331600   -4.27560900
 H                 -2.45347200    0.45740200   -4.70870300
 C                 -2.95361200   -1.40256700   -1.81626100
 H                 -2.46493900   -2.33302900   -2.10850300
 H                 -2.75363600   -1.23831600   -0.75522900
 H                 -4.03402900   -1.51354400   -1.95274800
 O                  4.78414000   -0.04912400    2.20714200
 H                  5.59841500    0.07771900    2.71673400
 C                  4.19178100    2.23665900    2.79342300
 H                  3.90048100    3.21894100    2.41066700
 H                  3.39438700    1.86372900    3.44085400
 H                  5.10129900    2.36046700    3.39531200
 C                  5.60769500    1.72815100    0.75621700
 H                  6.51960600    1.84694000    1.35583100
 H                  5.80114900    0.99966000   -0.03506700
 H                  5.37575100    2.69219500    0.29403800
98
 Complex TS(e-f)
 Rh                -0.78064800    0.38546800    1.03104900
 P                 -1.14803200   -1.90384400    0.86231200
 P                  0.15714600    2.34078700    0.20506500
 O                  0.61195400   -0.36128300   -1.23007500
 C                 -2.45754400    0.67235500    0.07316400
 C                 -3.52402600    0.78091000   -0.52656400
 C                 -4.80188600    0.83275700   -1.24269700
 C                  0.77827600    0.30387700    2.73695500
 C                  1.97489300    0.17009000    2.54917600
 C                  3.42265900    0.01046800    2.31181300
 C                 -2.74566000   -2.48890100    0.04163900
 H                 -2.82418800   -1.79633300   -0.80112700
 C                 -2.76512400   -3.92333000   -0.49798100
 H                 -3.74293000   -4.11477900   -0.95616300
 H                 -2.63071200   -4.67008200    0.29387100
 H                 -2.00556200   -4.09542200   -1.26384900
 C                 -3.96901200   -2.23807300    0.93799700
 H                 -4.86341800   -2.21528100    0.30830100
 H                 -3.90958400   -1.27463300    1.44792000
 H                 -4.08995600   -3.03435300    1.68157800
 C                 -0.95358700   -3.03456200    2.37601900
 H                 -1.37366500   -4.01016600    2.10006200
 C                 -1.77314800   -2.46902900    3.55009100
 H                 -1.71407800   -3.15507600    4.40396200
 H                 -2.82698300   -2.32476700    3.31170100
 H                 -1.37290300   -1.50211400    3.87138100
 C                  0.49995200   -3.23211300    2.83672800
 H                  0.93990100   -2.28336600    3.15098800
 H                  1.14317000   -3.66120600    2.06669700
 H                  0.51722000   -3.90957200    3.69927900
 C                  0.15297500   -2.54454000   -0.31862700
 C                  0.46105800   -3.91715900   -0.35103800
 H                 -0.08256600   -4.59852700    0.29240100
 C                  1.45737300   -4.43014000   -1.17493700
 H                  1.67635100   -5.49350400   -1.16331800
 C                  2.16961400   -3.57859100   -2.01820900
 H                  2.94374500   -3.98682900   -2.65743400
 C                  1.87914200   -2.21470800   -2.05437800
 C                  0.88177200   -1.72031400   -1.19724700
 C                  2.54082900   -1.21760300   -3.00872100
 C                  1.55566100   -0.93385600   -4.17823500
 H                  0.59884200   -0.55463200   -3.81013400
 H                  1.36445500   -1.85392400   -4.74010100
 H                  1.98091200   -0.18978500   -4.85992800
 C                  3.85513000   -1.75059300   -3.59377800
 H                  4.29089000   -1.02493000   -4.28559500
 H                  3.67825000   -2.66218100   -4.17036500
 H                  4.58963300   -1.97142500   -2.81305500
 C                  2.73716500    0.08399900   -2.22761600
 C                  3.86155100    0.90508700   -2.32576600
 H                  4.70602700    0.60270800   -2.93379700
 C                  3.90443800    2.12384800   -1.65113500
 H                  4.78339700    2.75672000   -1.72380700
 C                  2.80888700    2.54466200   -0.89734400
 H                  2.86650000    3.50459400   -0.40321800
 C                  1.65964500    1.74687300   -0.74665100
 C                  1.67918200    0.49716500   -1.40106700
 C                 -0.66332100    3.38329200   -1.13293600
 H                  0.06469200    4.16435100   -1.38388100
 C                 -1.94330900    4.04488400   -0.60080200
 H                 -2.37938500    4.68212400   -1.38007400
 H                 -1.75700600    4.67752400    0.27167100
 H                 -2.67762300    3.28602300   -0.32233600
 C                 -0.93922300    2.56448900   -2.40280800
 H                 -1.57674000    1.70583300   -2.18501700
 H                 -0.01435400    2.20722300   -2.86518900
 H                 -1.45244300    3.19640500   -3.13788200
 C                  0.87982300    3.61503100    1.41839900
 H                  1.82594000    3.15670500    1.73223600
 C                  1.15925200    5.02757000    0.87336400
 H                  0.22840000    5.56783700    0.67744800
 H                  1.74300100    5.04672500   -0.04943400
 H                  1.71516800    5.60188800    1.62376900
 C                 -0.02376400    3.72611800    2.65861700
 H                  0.42719400    4.41437900    3.38397300
 H                 -0.16641500    2.76382300    3.15138700
 H                 -1.01433200    4.11525400    2.40154200
 H                 -0.25598100    0.43981000    3.05881300
 O                  3.98580600    1.22846400    1.80683800
 H                  3.62982500    1.37538400    0.91667000
 C                  4.12367900   -0.23992200    3.65494100
 H                  3.75648900   -1.15713400    4.12236200
 H                  5.19884100   -0.33349900    3.47705700
 H                  3.95340200    0.59938800    4.33392400
 C                  3.67373200   -1.14771200    1.33192100
 H                  3.27184700   -2.08820100    1.71818100
 H                  3.19971100   -0.94907500    0.36812500
 H                  4.75126600   -1.25310200    1.17494700
 O                 -5.06914700   -0.51535100   -1.72111900
 H                 -5.92587800   -0.48311800   -2.17260500
 C                 -4.72083100    1.77727700   -2.45720900
 H                 -4.48959400    2.79994100   -2.14510700
 H                 -3.94034700    1.43714800   -3.14227700
 H                 -5.67714400    1.79256300   -2.99626800
 C                 -5.94232000    1.26070100   -0.30021500
 H                 -6.90084300    1.27257200   -0.83587600
 H                 -6.01673500    0.56021500    0.53535600
 H                 -5.76377700    2.26319200    0.10003300
98
 Complex f
 Rh                 0.76890800    0.42337300   -1.05158900
 P                  1.27418200   -1.84059100   -0.97610400
 P                 -0.28897200    2.34121300   -0.20567600
 O                 -0.47558000   -0.41686700    1.22939400
 C                  2.47272400    0.79396100   -0.08908900
 C                  3.52611000    0.93421600    0.52468000
 C                  4.80412700    1.03102100    1.23682700
 C                 -1.08960800    0.10578300   -1.93112300
 C                 -2.29693400    0.00047300   -2.12505100
 C                 -3.76853700   -0.06188800   -2.09981800
 C                  2.93582000   -2.35505900   -0.25011500
 H                  2.99655900   -1.71204400    0.63255000
 C                  3.06658300   -3.81586300    0.19609700
 H                  4.07081600   -3.97027500    0.60844900
 H                  2.95039200   -4.51861800   -0.63760900
 H                  2.34858800   -4.08369100    0.97441400
 C                  4.10731500   -1.96611600   -1.16656100
 H                  5.01823400   -1.91277300   -0.56275200
 H                  3.96270900   -0.98419700   -1.62104600
 H                  4.26061300   -2.71033500   -1.95629800
 C                  1.05829000   -2.89922200   -2.52902300
 H                  1.52637400   -3.86899500   -2.31745100
 C                  1.80607800   -2.23957900   -3.70228700
 H                  1.71519700   -2.86952800   -4.59544400
 H                  2.86851800   -2.09059400   -3.50720300
 H                  1.37312100   -1.26062600   -3.93372300
 C                 -0.40548300   -3.13118700   -2.93594800
 H                 -0.89146900   -2.19049900   -3.20403600
 H                 -1.00311800   -3.59841200   -2.15117600
 H                 -0.43396700   -3.78699700   -3.81459400
 C                  0.05782100   -2.55944500    0.24166400
 C                 -0.18229700   -3.94545700    0.24592200
 H                  0.36645900   -4.58119500   -0.43907900
 C                 -1.12057300   -4.52761000    1.09121600
 H                 -1.29009100   -5.59947000    1.05843900
 C                 -1.83868000   -3.73232400    1.98226000
 H                 -2.56544200   -4.19396500    2.64037100
 C                 -1.61613600   -2.35633400    2.04273700
 C                 -0.67915300   -1.78859100    1.16324700
 C                 -2.28653800   -1.42401100    3.05433700
 C                 -1.27024100   -1.12902500    4.19431000
 H                 -0.34949200   -0.68850700    3.80304400
 H                 -1.01059300   -2.05594000    4.71605800
 H                 -1.70463700   -0.43071100    4.91740100
 C                 -3.54867600   -2.04053000    3.67233100
 H                 -3.99111800   -1.35980400    4.40441000
 H                 -3.30479800   -2.95937000    4.21165600
 H                 -4.30260900   -2.27326200    2.91393900
 C                 -2.57711400   -0.10901400    2.32773200
 C                 -3.73015500    0.65539900    2.51482300
 H                 -4.52682500    0.29061700    3.15210000
 C                 -3.86177900    1.89825300    1.89792300
 H                 -4.76030100    2.48897300    2.04687000
 C                 -2.82748800    2.39401100    1.10526200
 H                 -2.94689600    3.37028400    0.65476000
 C                 -1.65957400    1.65159500    0.86040800
 C                 -1.57982600    0.38180900    1.46873300
 C                  0.53919700    3.50957200    1.01215600
 H                 -0.21506800    4.26946200    1.25013300
 C                  1.75307200    4.19181700    0.36466200
 H                  2.19016100    4.91247500    1.06672400
 H                  1.48964300    4.73868900   -0.54556900
 H                  2.51543500    3.45243800    0.10895200
 C                  0.92124500    2.79373200    2.31637600
 H                  1.60115400    1.96181800    2.12385500
 H                  0.04176100    2.41220300    2.84354700
 H                  1.42684800    3.50118800    2.98471200
 C                 -1.19134000    3.46281600   -1.44312500
 H                 -2.12904900    2.92801800   -1.63412300
 C                 -1.51069000    4.89410700   -0.97867400
 H                 -0.60088800    5.49250200   -0.87186300
 H                 -2.04831800    4.94629200   -0.02897500
 H                 -2.13601300    5.38551600   -1.73297100
 C                 -0.40230100    3.51931600   -2.76262000
 H                 -0.95337700    4.12073200   -3.49577100
 H                 -0.24403500    2.52736400   -3.18897000
 H                  0.58169800    3.97991500   -2.62454500
 H                 -0.08121000    0.32049000   -2.54396100
 O                 -4.30343700    1.19518500   -1.63939600
 H                 -3.96521900    1.33809400   -0.74167100
 C                 -4.33503400   -0.25305500   -3.51124100
 H                 -3.98241800   -1.19284700   -3.94465300
 H                 -5.42822400   -0.26923600   -3.46492900
 H                 -4.02475500    0.57269700   -4.15690400
 C                 -4.22101200   -1.19472000   -1.15937900
 H                 -3.85179100   -2.16486600   -1.50455400
 H                 -3.83612800   -1.02637700   -0.14880700
 H                 -5.31462400   -1.21900700   -1.12056500
 O                  5.18081700   -0.32443100    1.60016300
 H                  6.03527100   -0.26252900    2.05279000
 C                  4.65928200    1.86837900    2.52142100
 H                  4.34434900    2.89015300    2.29004400
 H                  3.91633300    1.41464600    3.18222500
 H                  5.61727100    1.91850000    3.05481200
 C                  5.89048700    1.62542400    0.32160600
 H                  6.85114200    1.67255200    0.85074100
 H                  6.01070200    1.00225800   -0.56806700
 H                  5.62585500    2.63867500    0.00518500
98
 Complex TS(f-g)
 Rh                 0.64679100    0.47416700   -0.98836000
 P                  1.32802200   -1.74259400   -1.08062000
 P                 -0.49557700    2.31097600   -0.07514900
 O                 -0.37594600   -0.49126600    1.25815200
 C                  2.40278500    0.93959500   -0.11164800
 C                  3.48191400    1.12432200    0.44237800
 C                  4.79258800    1.27948200    1.08123400
 C                 -1.14920500    0.10033500   -1.84243400
 C                 -2.32746600   -0.01654500   -2.16854200
 C                 -3.79603300   -0.08943700   -2.26136100
 C                  3.08373800   -2.14324100   -0.52942100
 H                  3.17386000   -1.53729100    0.37644800
 C                  3.37555500   -3.60533500   -0.17261800
 H                  4.42446100   -3.68961400    0.13536600
 H                  3.23588200   -4.28016000   -1.02557300
 H                  2.76200100   -3.96531900    0.65621500
 C                  4.12591000   -1.61225900   -1.52722900
 H                  5.08603000   -1.51928500   -1.01052200
 H                  3.86444400   -0.62126400   -1.90323500
 H                  4.25490900   -2.29666800   -2.37343600
 C                  1.05294800   -2.75480900   -2.65138300
 H                  1.64256700   -3.67274900   -2.53247000
 C                  1.60104700   -1.97469100   -3.86052200
 H                  1.51267800   -2.59091000   -4.76330100
 H                  2.64877300   -1.69135400   -3.75182500
 H                  1.02482700   -1.05785300   -4.02049700
 C                 -0.41282700   -3.13294900   -2.91688200
 H                 -1.02429400   -2.23982200   -3.06092700
 H                 -0.86080600   -3.71513800   -2.10969700
 H                 -0.46641400   -3.73393200   -3.83280600
 C                  0.27727500   -2.57589900    0.21194800
 C                  0.16485700   -3.97790800    0.21451800
 H                  0.71637400   -4.55581900   -0.51776600
 C                 -0.65523700   -4.64750500    1.11568800
 H                 -0.72872700   -5.73012400    1.08277800
 C                 -1.38177200   -3.92468200    2.05967700
 H                 -2.01801600   -4.45370900    2.75933100
 C                 -1.28511500   -2.53394100    2.11887000
 C                 -0.46201200   -1.87877200    1.18835800
 C                 -1.97673800   -1.67430500    3.17822300
 C                 -0.92581600   -1.29290800    4.25974500
 H                 -0.07213900   -0.77069300    3.81988800
 H                 -0.55441300   -2.19455400    4.75762900
 H                 -1.37781900   -0.63871600    5.01264000
 C                 -3.13724300   -2.40832700    3.86316400
 H                 -3.59667500   -1.77377600    4.62550000
 H                 -2.77779200   -3.30204000    4.37948600
 H                 -3.90987500   -2.70792300    3.14843200
 C                 -2.43002300   -0.38839500    2.48455200
 C                 -3.63908500    0.26110900    2.74162800
 H                 -4.36389700   -0.18629900    3.41139500
 C                 -3.91962200    1.49325000    2.15417200
 H                 -4.86296700    1.99145000    2.35510100
 C                 -2.97549900    2.10065000    1.32814600
 H                 -3.20691700    3.06881200    0.90407400
 C                 -1.75613300    1.47632300    1.01668400
 C                 -1.53189700    0.20516500    1.58409500
 C                  0.31665300    3.48831900    1.14329500
 H                 -0.47169400    4.18853700    1.44475100
 C                  1.45053100    4.26816800    0.46177500
 H                  1.87831500    4.99019300    1.16802400
 H                  1.10711200    4.82799800   -0.41307700
 H                  2.24302100    3.58746600    0.14195000
 C                  0.81152200    2.75792000    2.40031900
 H                  1.54259200    1.98820800    2.14593900
 H                 -0.01093600    2.29291800    2.95189900
 H                  1.29408300    3.47864200    3.07150200
 C                 -1.52174200    3.40289400   -1.23302000
 H                 -2.42523100    2.80847600   -1.41038900
 C                 -1.92281400    4.78491300   -0.68902700
 H                 -1.05733700    5.44876800   -0.60231400
 H                 -2.41022300    4.75438200    0.28840800
 H                 -2.62432600    5.25462900   -1.38790200
 C                 -0.79653700    3.57046500   -2.57921600
 H                 -1.41682900    4.17067600   -3.25571700
 H                 -0.60429000    2.61057000   -3.06038100
 H                  0.16322400    4.08468400   -2.46214600
 H                 -0.00583800    0.51848100   -2.46035700
 O                 -4.38052600    1.02060100   -1.54219600
 H                 -4.02880500    0.98962200   -0.63905100
 C                 -4.27737100    0.06974400   -3.70742200
 H                 -3.89162100   -0.73983700   -4.33298600
 H                 -5.37137100    0.05013100   -3.73472100
 H                 -3.93417400    1.02433100   -4.11480700
 C                 -4.29601900   -1.41214900   -1.65150900
 H                 -3.90099000   -2.27265700   -2.20004100
 H                 -3.97018600   -1.49695200   -0.60974600
 H                 -5.38993800   -1.44004000   -1.68207700
 O                  5.31923600   -0.06001200    1.27718900
 H                  6.19434700    0.04234200    1.68026500
 C                  4.65744800    1.96842400    2.45209200
 H                  4.23281100    2.97110200    2.34673000
 H                  4.00699500    1.37958900    3.10389000
 H                  5.64035400    2.06212100    2.93144100
 C                  5.75074900    2.06759800    0.16909800
 H                  6.73759000    2.15905600    0.64110400
 H                  5.86634600    1.55041200   -0.78666900
 H                  5.37066600    3.07533800   -0.02273600
98
 Complex g
 Rh                 0.58990600    0.29502400   -0.90976400
 P                  0.95267300   -1.99189900   -0.89971100
 P                 -0.24075900    2.41035400   -0.48475300
 O                 -0.37107800   -0.14998900    1.17236600
 C                  2.44419300    0.61737900   -0.16283800
 C                  3.57986400    0.70726300    0.28928500
 C                  4.94357200    0.72468500    0.82894900
 C                 -1.28038400   -0.07055200   -1.63062800
 C                 -2.45875700   -0.28725400   -1.88247200
 C                 -3.88138200   -0.59865500   -2.06122500
 C                  2.67997600   -2.56898500   -0.44345900
 H                  2.93780600   -1.89921300    0.38164100
 C                  2.81550500   -4.01878300    0.03455100
 H                  3.86998000   -4.22031800    0.25700100
 H                  2.50298600   -4.74388100   -0.72617900
 H                  2.24771100   -4.21039200    0.94802600
 C                  3.66198600   -2.26964700   -1.58697400
 H                  4.68346000   -2.33946500   -1.19989600
 H                  3.53153400   -1.25718000   -1.97525100
 H                  3.55660700   -2.98732100   -2.40875700
 C                  0.45256200   -3.06330200   -2.36757700
 H                  1.08320400   -3.95802000   -2.28910600
 C                  0.82115800   -2.31380800   -3.66226300
 H                  0.65718000   -2.97287300   -4.52307200
 H                  1.86286500   -1.98577700   -3.68435200
 H                  0.18689800   -1.43111700   -3.78004200
 C                 -1.01845600   -3.50208500   -2.42823700
 H                 -1.68288300   -2.64810100   -2.56587600
 H                 -1.34356500   -4.04587900   -1.53944800
 H                 -1.14667400   -4.17046900   -3.28862700
 C                 -0.09127400   -2.47322000    0.54985500
 C                 -0.37603700   -3.81929100    0.82852100
 H                  0.02135800   -4.58971800    0.17814700
 C                 -1.17103600   -4.18303800    1.90995300
 H                 -1.39312600   -5.22926700    2.09529600
 C                 -1.66765100   -3.20086400    2.76398500
 H                 -2.26910500   -3.49568800    3.61547000
 C                 -1.38579500   -1.84952300    2.54869600
 C                 -0.62737900   -1.50772600    1.42122200
 C                 -1.77611000   -0.73678100    3.52023800
 C                 -0.52335300   -0.38815500    4.37510800
 H                  0.31760800   -0.08548800    3.74486800
 H                 -0.21361500   -1.25884400    4.96228800
 H                 -0.75109000    0.43464400    5.06080900
 C                 -2.91204600   -1.15378500    4.46444100
 H                 -3.14707800   -0.34719000    5.16332500
 H                 -2.61245200   -2.01045100    5.07317800
 H                 -3.82208200   -1.41670100    3.91662300
 C                 -2.13025700    0.49550900    2.68935200
 C                 -3.14081000    1.40122500    3.02537600
 H                 -3.79173600    1.19347200    3.86617100
 C                 -3.31424100    2.58104000    2.30527100
 H                 -4.10452300    3.27340500    2.57843800
 C                 -2.45273300    2.88441200    1.25481900
 H                 -2.57603900    3.82090600    0.72485100
 C                 -1.44221500    1.99569100    0.86353100
 C                 -1.33395600    0.78741700    1.57550100
 C                  0.80780400    3.74882800    0.30387700
 H                  0.14997300    4.61845200    0.42141500
 C                  1.97100900    4.11401000   -0.63065800
 H                  2.55389600    4.93369200   -0.19384200
 H                  1.62867600    4.44127500   -1.61722500
 H                  2.63363500    3.25483100   -0.76595500
 C                  1.31255100    3.33420200    1.69355100
 H                  1.91668000    2.42592800    1.63663000
 H                  0.48894500    3.16508400    2.39361200
 H                  1.93959600    4.13477300    2.10449200
 C                 -1.24776600    3.25682800   -1.83647500
 H                 -2.21202800    2.74179000   -1.77551600
 C                 -1.46435900    4.76843100   -1.66519100
 H                 -0.53007000    5.32549200   -1.78636400
 H                 -1.89331000    5.04674500   -0.69919200
 H                 -2.15477600    5.12053300   -2.44006300
 C                 -0.64168100    2.96086900   -3.21859300
 H                 -1.26445500    3.42192500   -3.99453100
 H                 -0.59420300    1.88839500   -3.40976800
 H                  0.36864900    3.37298800   -3.31467300
 H                  1.15673700    0.56762400   -2.28935900
 C                 -4.69944700    0.68638900   -2.28738600
 H                 -4.61609500    1.35708900   -1.42634000
 H                 -4.33803500    1.20720200   -3.17806100
 H                 -5.76071500    0.44564500   -2.43078200
 C                 -4.40379500   -1.36503200   -0.82984900
 H                 -3.82611600   -2.28215500   -0.68875700
 H                 -4.31598600   -0.75683800    0.07513000
 H                 -5.46105400   -1.62962700   -0.96386000
 O                 -3.98631700   -1.44507400   -3.23116400
 H                 -4.91900400   -1.69496000   -3.30967800
 O                  5.30517300   -0.65968900    1.08040000
 H                  6.21445500   -0.65171600    1.41490600
 C                  5.92745900    1.32023800   -0.19477600
 H                  6.95003000    1.30815200    0.20457000
 H                  5.90480800    0.73399700   -1.11690300
 H                  5.66772900    2.35613700   -0.43251700
 C                  4.99927400    1.50593400    2.15490700
 H                  4.70009800    2.54811000    2.00761500
 H                  4.32616000    1.04867100    2.88495100
 H                  6.01791700    1.49763500    2.56373400
112
 Complex TS(g-h)
 Rh                -1.15724400    0.49345600   -0.07709200
 P                 -0.19112300   -1.36732800   -1.56903300
 P                 -0.27185500    0.55800100    2.03184200
 O                  1.83412900   -0.45107000    0.24975900
 C                 -3.03477900    1.32035200   -1.87100700
 C                 -2.90764800    2.37857200   -1.28589500
 C                 -0.51444900   -3.09728200   -0.88899700
 H                 -1.60548200   -3.11776900   -0.79496500
 C                  0.08232300   -3.23738200    0.51622600
 H                 -0.24694900   -4.18099300    0.96717700
 H                 -0.23634700   -2.42612200    1.17047900
 H                  1.17784300   -3.24944000    0.49017500
 C                 -0.06096000   -4.25244800   -1.78850200
 H                  1.02711100   -4.26537100   -1.91096200
 H                 -0.51299700   -4.22047400   -2.78399300
 H                 -0.35386800   -5.20570700   -1.33189700
 C                 -0.87303200   -1.46656100   -3.31189400
 H                 -0.30989400   -2.23910100   -3.84645500
 C                 -2.34632700   -1.91414900   -3.29272700
 H                 -2.93255300   -1.42650700   -2.51136900
 H                 -2.44164200   -2.98454500   -3.09553100
 H                 -2.81404400   -1.70988100   -4.26330300
 C                 -0.64384000   -0.13353100   -4.04038000
 H                 -1.03844500   -0.19141000   -5.06223200
 H                  0.42252700    0.10428600   -4.10303300
 H                 -1.12814800    0.70346900   -3.53177200
 C                  1.64507200   -1.45773900   -1.84341300
 C                  2.28386800   -2.02674900   -2.95252300
 H                  1.71390500   -2.30211500   -3.83286000
 C                  3.65791600   -2.27959200   -2.92932300
 H                  4.13777100   -2.72021300   -3.79809800
 C                  4.41362400   -2.00760700   -1.78680500
 H                  5.46939900   -2.25566800   -1.77870700
 C                  3.82452800   -1.41385700   -0.66515900
 C                  2.46526000   -1.10830000   -0.76197000
 C                  4.56798900   -1.01846500    0.61972000
 C                  5.75413400   -1.95662800    0.89511100
 H                  6.29904500   -1.64198100    1.78918600
 H                  6.47175200   -1.93047600    0.07104100
 H                  5.42509700   -2.99088900    1.03485000
 C                  5.09330700    0.43334600    0.43888100
 H                  4.28687300    1.13238900    0.19837800
 H                  5.82110300    0.46599100   -0.38009400
 H                  5.58671000    0.77539700    1.35543000
 C                  3.56954600   -1.01010600    1.79169000
 C                  3.89826700   -1.22905200    3.13229700
 H                  4.89941400   -1.54714100    3.40216200
 C                  2.95544300   -1.02261700    4.14350500
 H                  3.22920000   -1.20297100    5.17856200
 C                  1.67584800   -0.55350600    3.84064300
 H                  0.98027500   -0.36322100    4.64987600
 C                  1.29491300   -0.33141700    2.50876500
 C                  2.25309700   -0.61500600    1.52827700
 C                 -1.45845800    0.02921700    3.38805500
 H                 -0.97453200    0.35943600    4.31317600
 C                 -2.80811400    0.75320100    3.27363300
 H                 -3.37344500    0.38126200    2.41729700
 H                 -2.70028100    1.83469600    3.15400200
 H                 -3.39301700    0.57005800    4.18329600
 C                 -1.64340600   -1.49229200    3.46943200
 H                 -2.30735400   -1.72855400    4.31007400
 H                 -0.69825300   -2.01662300    3.63497500
 H                 -2.10321100   -1.87655700    2.55847600
 C                  0.22954900    2.33806000    2.49815900
 H                 -0.45529200    2.94265100    1.89611900
 C                  1.67391500    2.65028100    2.07338600
 H                  1.83733700    3.73263700    2.13406600
 H                  1.88992600    2.34708700    1.05120900
 H                  2.39107000    2.16800800    2.74586400
 C                  0.04976800    2.69601500    3.98091300
 H                  0.67614800    2.07009600    4.62602400
 H                 -0.98431200    2.62594000    4.32577100
 H                  0.37443900    3.73243900    4.13210000
 H                 -1.87374800    1.58425400    0.74483600
 C                 -2.66029900   -0.80781000    0.31633200
 C                 -3.55740400   -1.64382200    0.33961600
 C                 -4.55336800   -2.72045000    0.32613400
 H                 -3.25831500    0.43654700   -2.42012500
 C                 -2.90812500    3.75129000   -0.73751500
 C                  0.29479500    1.70296300   -0.82387300
 C                  1.21460300    2.29297800   -1.37800600
 C                  2.39137100    2.92581000   -1.98362700
 O                 -2.90358200    3.65227400    0.69818600
 H                 -2.71671800    4.53986100    1.03597200
 C                 -4.21503600    4.43556400   -1.18824500
 H                 -4.24348800    5.45548700   -0.78891600
 H                 -4.27814400    4.49107600   -2.27881200
 H                 -5.07944600    3.88562100   -0.80825800
 C                 -1.67728200    4.53292500   -1.21833900
 H                 -0.76393700    4.03054700   -0.89852900
 H                 -1.66654600    4.61040500   -2.30909000
 H                 -1.71077300    5.54919600   -0.80587900
 O                 -4.16068500   -3.62543800   -0.74139000
 H                 -4.79849700   -4.35481600   -0.73646800
 C                 -4.53951700   -3.48964400    1.66014400
 H                 -3.54785300   -3.91599800    1.83262400
 H                 -4.78776100   -2.82989000    2.49668900
 H                 -5.27290500   -4.30617900    1.63954900
 C                 -5.95995400   -2.17360800    0.02517900
 H                 -5.96177300   -1.66484700   -0.94243600
 H                 -6.69182500   -2.99108700   -0.00685900
 H                 -6.27540300   -1.46183700    0.79385600
 O                  3.32408100    3.18510200   -0.89795800
 H                  4.13990500    3.51385500   -1.30387200
 C                  2.02599300    4.26384000   -2.65093700
 H                  2.91804100    4.73452700   -3.08382500
 H                  1.29581900    4.11369200   -3.45202000
 H                  1.59812000    4.94504800   -1.91065000
 C                  3.05752000    1.97400900   -2.99434100
 H                  3.34293400    1.04215300   -2.50138900
 H                  2.37437700    1.73742700   -3.81521400
 H                  3.95623500    2.43746500   -3.42318400
112
 Complex h
 Rh                -0.59354800   -0.22605500    0.08055200
 P                 -0.50190000    1.65008600    1.46430200
 P                 -0.01425500   -1.72250000   -1.60063400
 O                  1.48634700    0.76317200   -0.68714400
 C                 -2.08133000   -1.25258000    0.93612100
 C                 -3.38561100   -0.97428700    0.99254800
 C                 -1.25979000    3.23612300    0.78677600
 H                 -2.28037600    2.94415600    0.52051900
 C                 -0.54754500    3.66348600   -0.50773700
 H                 -1.17055700    4.39688100   -1.02849000
 H                 -0.40402500    2.82644800   -1.19178300
 H                  0.42521700    4.11819300   -0.29006600
 C                 -1.29092800    4.40732300    1.77776800
 H                 -0.28201600    4.68863800    2.10038700
 H                 -1.89346900    4.20543800    2.66677000
 H                 -1.72769300    5.28155000    1.28108300
 C                 -0.95040200    1.61860900    3.27636200
 H                 -0.63874100    2.58789100    3.68298000
 C                 -2.47657200    1.49273500    3.43213700
 H                 -2.83211100    0.51087200    3.11527600
 H                 -3.02829100    2.24186600    2.85651400
 H                 -2.74211000    1.62560200    4.48754200
 C                 -0.22492500    0.50798400    4.04376500
 H                 -0.49790400    0.56611600    5.10454700
 H                  0.86148100    0.59428800    3.96378400
 H                 -0.50524200   -0.47813400    3.66806400
 C                  1.30344400    2.02947700    1.37435900
 C                  1.93518000    2.82223400    2.34230800
 H                  1.37320800    3.16464900    3.20388200
 C                  3.27959900    3.16552100    2.22691100
 H                  3.75642400    3.76461000    2.99650500
 C                  4.00530500    2.75646000    1.11110100
 H                  5.04349200    3.05123900    1.01689000
 C                  3.41075200    1.98247100    0.10967200
 C                  2.07682200    1.59635100    0.28277600
 C                  4.10895100    1.59117300   -1.19145900
 C                  3.58792800    2.52606000   -2.32015900
 H                  4.03863100    2.24833000   -3.27865200
 H                  3.84810400    3.56641000   -2.09913200
 H                  2.50147000    2.46074900   -2.42205500
 C                  5.63451500    1.73313700   -1.10414300
 H                  6.05869600    1.09646300   -0.32181600
 H                  5.91334700    2.76976700   -0.89843700
 H                  6.10091900    1.47013100   -2.05699800
 C                  3.67250300    0.16438600   -1.51854400
 C                  4.51521300   -0.80408200   -2.07447800
 H                  5.56430700   -0.58003800   -2.22584800
 C                  4.02530300   -2.05281600   -2.44854800
 H                  4.69450800   -2.79458700   -2.87316800
 C                  2.67162000   -2.34012800   -2.29485600
 H                  2.29442900   -3.30787500   -2.60570000
 C                  1.79646600   -1.40796600   -1.72301100
 C                  2.33151900   -0.17502700   -1.31054700
 C                 -0.59804800   -1.28670800   -3.33926300
 H                 -1.68144900   -1.17689500   -3.21905500
 C                 -0.02788000    0.07378900   -3.77342900
 H                  1.04402900    0.00118800   -3.98589900
 H                 -0.18965300    0.84368400   -3.01813200
 H                 -0.52912300    0.40007600   -4.69151100
 C                 -0.29124200   -2.34922700   -4.40324200
 H                 -0.64439500   -1.99571100   -5.37909000
 H                 -0.77974100   -3.30750900   -4.20985800
 H                  0.78669400   -2.52433200   -4.49295200
 C                 -0.25346800   -3.56660600   -1.45328900
 H                  0.22846500   -4.01667700   -2.32896500
 C                 -1.76160500   -3.86991700   -1.51368600
 H                 -1.91831200   -4.95335200   -1.46239200
 H                 -2.23257100   -3.50865500   -2.43294400
 H                 -2.28481000   -3.40883800   -0.67169000
 C                  0.37993100   -4.15223800   -0.18626100
 H                 -0.10844800   -3.77189000    0.71242600
 H                  1.44125000   -3.91810200   -0.08934700
 H                  0.26580500   -5.24327700   -0.20329000
 H                 -3.78300400   -0.08552000    0.51061500
 C                 -1.92282700    0.72663500   -1.12203800
 C                 -2.75597900    1.34292300   -1.77386700
 C                 -3.73941900    2.15658200   -2.49602900
 H                 -1.69832200   -2.14239500    1.43209900
 C                 -4.44057900   -1.79544500    1.70830000
 C                  0.75583500   -1.17260000    1.29551500
 C                  1.66132100   -1.70921300    1.91920000
 C                  2.78626300   -2.33117200    2.62514600
 O                 -5.05788200   -0.86291600    2.63086200
 H                 -5.78244700   -1.33370400    3.06835200
 C                 -3.88850400   -2.98710100    2.49698800
 H                 -4.70574900   -3.49830300    3.02032200
 H                 -3.40569600   -3.71988600    1.84303000
 H                 -3.16233100   -2.65226400    3.24257800
 C                 -5.49955100   -2.26217200    0.69401900
 H                 -5.91077800   -1.40315300    0.15525400
 H                 -5.06699400   -2.95336800   -0.03658300
 H                 -6.32608900   -2.77788700    1.20097200
 O                 -3.73400700    3.46519400   -1.86606800
 H                 -4.39961900    3.99700200   -2.32741600
 C                 -3.34325300    2.31447100   -3.97569000
 H                 -2.35928500    2.78485000   -4.04870800
 H                 -3.30683800    1.34306200   -4.47803600
 H                 -4.07187700    2.94345600   -4.50335500
 C                 -5.14735100    1.54586200   -2.36886900
 H                 -5.43109700    1.48365200   -1.31505700
 H                 -5.88485200    2.16598300   -2.89507100
 H                 -5.17850200    0.54008900   -2.79853200
 O                  2.91456600   -3.68124900    2.11098600
 H                  3.66715000   -4.08089700    2.57176100
 C                  2.51749000   -2.39470900    4.13983800
 H                  3.35620100   -2.87738200    4.65824700
 H                  2.39058200   -1.39200900    4.55862400
 H                  1.60905100   -2.97111300    4.33353400
 C                  4.08614500   -1.55670900    2.33351400
 H                  4.01214900   -0.52189800    2.68060600
 H                  4.93548800   -2.02979700    2.84392100
 H                  4.28145200   -1.55132600    1.25809400
112
 Complex TS(h-i)
 Rh                 0.73825400    0.07608400    0.36558500
 P                  0.07744400   -2.04574500    1.06956200
 P                  0.34811300    1.96118000   -1.00011000
 O                 -1.58132700   -0.47698900   -1.00062800
 C                  2.73393800    0.13299700    0.88086500
 C                  3.44147800    1.28296500    0.86310900
 C                  0.75959100   -3.47740000    0.05135400
 H                  1.84135200   -3.31383000    0.05303200
 C                  0.27949100   -3.36029600   -1.40468800
 H                  0.89515900   -4.00637700   -2.03794400
 H                  0.37324600   -2.34105700   -1.78305800
 H                 -0.76717600   -3.67045800   -1.49873600
 C                  0.45724400   -4.87462400    0.60569100
 H                 -0.62084400   -5.05439800    0.68256300
 H                  0.90684600   -5.04990600    1.58719900
 H                  0.86600500   -5.62876900   -0.07725200
 C                  0.26160800   -2.60173400    2.84980500
 H                 -0.16075200   -3.60990000    2.92368500
 C                  1.75698900   -2.68114800    3.19882100
 H                  2.19516600   -1.67986600    3.24386700
 H                  2.33391900   -3.27343100    2.48151800
 H                  1.88224100   -3.14063200    4.18596100
 C                 -0.47404000   -1.68070200    3.82977900
 H                 -0.32598500   -2.04371400    4.85443200
 H                 -1.54812000   -1.64348100    3.63244000
 H                 -0.09486100   -0.65813300    3.76299100
 C                 -1.73606800   -2.16878200    0.71144200
 C                 -2.55038500   -3.07656500    1.40524700
 H                 -2.12416100   -3.68880900    2.19128100
 C                 -3.90959100   -3.19420600    1.12508800
 H                 -4.52167000   -3.89056000    1.69014100
 C                 -4.47918000   -2.42715500    0.11148900
 H                 -5.53411700   -2.53924000   -0.10991700
 C                 -3.70251700   -1.52942300   -0.62585900
 C                 -2.34774900   -1.39493700   -0.29342100
 C                 -4.21480200   -0.73130800   -1.82572400
 C                 -3.73394900   -1.44790800   -3.11977200
 H                 -4.04526600   -0.88189200   -4.00408600
 H                 -4.16413800   -2.45336300   -3.17871900
 H                 -2.64489600   -1.54173200   -3.13937100
 C                 -5.74674300   -0.64273000   -1.85752200
 H                 -6.14387400   -0.14273000   -0.96890100
 H                 -6.18989800   -1.63984000   -1.92281000
 H                 -6.08366600   -0.09640800   -2.74231600
 C                 -3.55191100    0.64718200   -1.77072000
 C                 -4.18594900    1.83369000   -2.14550400
 H                 -5.23325900    1.82414500   -2.42352200
 C                 -3.47884300    3.03170600   -2.18891400
 H                 -3.97678200    3.94784200   -2.49161200
 C                 -2.12761100    3.05289200   -1.85594100
 H                 -1.59050600    3.98841500   -1.91860600
 C                 -1.45651100    1.89859300   -1.42859300
 C                 -2.20379600    0.70386100   -1.39177200
 C                  1.08131300    1.97343800   -2.73355300
 H                  0.60855500    2.82740800   -3.23578500
 C                  2.60267400    2.17933900   -2.71712900
 H                  3.10430500    1.34318100   -2.22532500
 H                  2.89957600    3.10227000   -2.20979700
 H                  2.97649300    2.23941900   -3.74659900
 C                  0.69979300    0.70177800   -3.50485900
 H                  1.12515400    0.74293600   -4.51485600
 H                 -0.38426200    0.59692100   -3.60629000
 H                  1.08821600   -0.18959100   -3.00803500
 C                  0.76833600    3.67614300   -0.33003200
 H                  1.82225400    3.50407700   -0.07915200
 C                  0.03699000    3.97642000    0.98520800
 H                  0.38495600    4.93922000    1.37971300
 H                  0.22560000    3.20498400    1.73252900
 H                 -1.04664100    4.03460500    0.84542800
 C                  0.72457800    4.89134400   -1.27370600
 H                 -0.28623300    5.29509700   -1.37771700
 H                  1.11661400    4.68991000   -2.27346900
 H                  1.33622300    5.69166400   -0.84054600
 H                  3.25752600    2.02371300    0.09211900
 C                  2.32262300   -0.68062800   -0.66010800
 C                  3.02897700   -1.34714900   -1.41672000
 C                  3.93259400   -2.10789100   -2.27936800
 H                  3.00321800   -0.64650600    1.58528400
 C                  4.51096400    1.68905700    1.84676500
 C                 -0.80319800    0.77572600    1.48796600
 C                 -1.81718600    1.17359600    2.04925500
 C                 -3.04268300    1.64765500    2.69862300
 O                  5.64750800    2.06819000    1.03016100
 H                  6.30989100    2.44890400    1.62578700
 C                  4.93217800    0.57224000    2.80834600
 H                  5.74352200    0.92622800    3.45521500
 H                  4.10582100    0.26087700    3.45499100
 H                  5.29475600   -0.29700700    2.25263700
 C                  4.03166100    2.92451600    2.63297300
 H                  3.77192400    3.73306600    1.94242900
 H                  3.14848100    2.68811200    3.23397600
 H                  4.81856200    3.28955100    3.30693500
 O                  3.66259300   -3.50824100   -2.03006300
 H                  4.26572400   -4.01268000   -2.59606300
 C                  3.66482000   -1.79045500   -3.76230400
 H                  2.63632900   -2.05152700   -4.02306000
 H                  3.82279200   -0.72891500   -3.97199700
 H                  4.34526400   -2.37073400   -4.39764600
 C                  5.39439500   -1.79230700   -1.90463000
 H                  5.57867500   -2.05865200   -0.86074500
 H                  6.07841700   -2.36822700   -2.54056000
 H                  5.61392100   -0.72909200   -2.03687500
 O                 -3.53743400    2.75674500    1.90574100
 H                 -4.34675700    3.06547500    2.33953700
 C                 -2.74536100    2.14196100    4.12647100
 H                 -3.66410600    2.50714500    4.60363100
 H                 -2.33768200    1.33605000    4.74413400
 H                 -2.02011900    2.95926300    4.09393300
 C                 -4.10494500    0.53181900    2.71679200
 H                 -3.75685000   -0.33329500    3.28833700
 H                 -5.03268800    0.89549600    3.17798200
 H                 -4.32219300    0.20642800    1.69737100
112
 Complex i
 Rh                 0.77689900    0.66630700    0.71772900
 P                  0.18487500   -1.49863300    1.67104600
 P                  0.32879700    1.70626200   -1.27206300
 O                 -1.23802200   -0.95116500   -0.95712000
 C                  2.96059700    0.15805800    0.98035800
 C                  2.74597500    1.55290800    0.83988000
 C                  1.21849900   -2.95592900    1.06533400
 H                  2.25071300   -2.64104900    1.25185000
 C                  1.04274700   -3.12376300   -0.45013100
 H                  1.82994500   -3.76544200   -0.85497000
 H                  1.10248000   -2.17141700   -0.97369500
 H                  0.07244500   -3.57859300   -0.67898400
 C                  0.95162700   -4.28215100    1.78810500
 H                 -0.09671500   -4.58414700    1.68821900
 H                  1.19724700   -4.24927800    2.85321500
 H                  1.56430100   -5.07169300    1.33647200
 C                  0.15768700   -1.71287500    3.53772200
 H                 -0.22697300   -2.71602700    3.75026200
 C                  1.57944100   -1.63217600    4.11224300
 H                  1.99669200   -0.63196700    3.98670300
 H                  2.26732500   -2.34794100    3.65282500
 H                  1.55268800   -1.84362300    5.18761000
 C                 -0.76124000   -0.67688600    4.19882400
 H                 -0.75837400   -0.81741000    5.28675500
 H                 -1.79209800   -0.75634200    3.84747700
 H                 -0.42609400    0.34170500    3.98384600
 C                 -1.51151100   -2.04610100    1.15834800
 C                 -2.34112200   -2.81705100    1.98822800
 H                 -2.00808500   -3.09493800    2.98057700
 C                 -3.60851100   -3.22407200    1.57597000
 H                 -4.23377000   -3.80552800    2.24678500
 C                 -4.06678800   -2.90044500    0.30002100
 H                 -5.04647500   -3.23934700   -0.01650400
 C                 -3.26567300   -2.16042300   -0.57197200
 C                 -2.01513900   -1.72292600   -0.11302600
 C                 -3.62205500   -1.84193400   -2.02574200
 C                 -2.81912700   -2.80605900   -2.94405300
 H                 -3.01904200   -2.57991100   -3.99676300
 H                 -3.10815400   -3.84419300   -2.74877500
 H                 -1.74362100   -2.71299900   -2.77241200
 C                 -5.11825900   -2.02251700   -2.31387600
 H                 -5.73526900   -1.36460700   -1.69418600
 H                 -5.42376900   -3.05653200   -2.13256100
 H                 -5.33703600   -1.81300300   -3.36430400
 C                 -3.14513400   -0.41228300   -2.29342900
 C                 -3.83507300    0.51460700   -3.07614600
 H                 -4.79771000    0.25750400   -3.50257100
 C                 -3.28713900    1.77051900   -3.32544900
 H                 -3.82271100    2.48661000   -3.94138100
 C                 -2.04740200    2.10948900   -2.78879700
 H                 -1.64359700    3.08706600   -3.00359100
 C                 -1.33014400    1.22644900   -1.96781100
 C                 -1.91205600   -0.03333300   -1.74301700
 C                  1.38403200    1.26335000   -2.77903500
 H                  0.87416300    1.79928500   -3.59035900
 C                  2.83797400    1.75134200   -2.70113600
 H                  3.41921100    1.13502400   -2.01313300
 H                  2.93310100    2.79599100   -2.39143600
 H                  3.30127200    1.66279700   -3.69144000
 C                  1.34571800   -0.23477100   -3.10382900
 H                  1.85329600   -0.41297700   -4.05950500
 H                  0.32590800   -0.61616200   -3.19739100
 H                  1.86870400   -0.81898600   -2.34648300
 C                  0.39628600    3.60049500   -1.27356300
 H                  1.34769400    3.72416800   -0.74869400
 C                 -0.69942400    4.20969000   -0.38662200
 H                 -0.49054700    5.27409900   -0.22423500
 H                 -0.76780500    3.71581400    0.58279100
 H                 -1.68513300    4.13050200   -0.85459400
 C                  0.52787900    4.38379200   -2.59427100
 H                 -0.42263600    4.49523000   -3.12215900
 H                  1.24849400    3.95439300   -3.29276700
 H                  0.87178600    5.39825500   -2.35819100
 H                  3.07612600    2.00618100   -0.08904400
 C                  3.53432000   -0.65493600   -0.04022000
 C                  4.03580500   -1.38533100   -0.87214200
 C                  4.66633000   -2.23584800   -1.88866500
 H                  3.08044000   -0.24119500    1.98380300
 C                  2.94462700    2.52264100    2.01082800
 C                 -1.09164300    1.15475000    1.13935200
 C                 -2.23765000    1.45804100    1.45058100
 C                 -3.64041800    1.76853600    1.74719100
 O                  4.38500800    2.68425200    2.05474000
 H                  4.57226100    3.36876900    2.71401400
 C                  2.46138600    2.00020400    3.36656000
 H                  2.63392700    2.75882800    4.13929100
 H                  1.39125700    1.77375500    3.34706200
 H                  3.01744800    1.10626000    3.65496400
 C                  2.30382000    3.88464200    1.72565500
 H                  2.68564800    4.30015400    0.78838400
 H                  1.21664600    3.80374900    1.66930600
 H                  2.54891700    4.59194500    2.52775200
 O                  3.59988000   -2.92323300   -2.58252400
 H                  4.01738600   -3.45857500   -3.27364000
 C                  5.45029400   -1.37034100   -2.89201600
 H                  4.77546300   -0.66849200   -3.38754600
 H                  6.24086800   -0.80449900   -2.39101400
 H                  5.91522900   -2.00784400   -3.65416900
 C                  5.58615300   -3.27106800   -1.21601800
 H                  5.00841000   -3.89479500   -0.52887200
 H                  6.04185200   -3.91779400   -1.97562500
 H                  6.38890300   -2.78152800   -0.65702400
 O                 -3.71514300    3.18955600    2.01988300
 H                 -4.64765800    3.38574700    2.19398200
 C                 -4.12817000    0.98869500    2.98258300
 H                 -5.17364600    1.24002500    3.20477400
 H                 -4.06698900   -0.09005300    2.81018200
 H                 -3.51673600    1.24327600    3.85215200
 C                 -4.51616200    1.43797800    0.52306200
 H                 -4.46231000    0.37265000    0.28489000
 H                 -5.56498500    1.69216000    0.72688300
 H                 -4.17777600    2.00563800   -0.34648400
112
 Complex TS(i-d)
 Rh                -0.55617800   -0.67864800   -0.29418100
 P                 -0.61504400    0.85948200   -2.23872000
 P                 -0.08101600   -0.99076300    1.92907000
 O                  0.95958400    1.43164000    0.34577300
 C                  0.52953900   -2.25677500   -1.50428200
 C                 -0.50114600   -2.77248700   -0.66729800
 C                  0.59375800    0.42417300   -3.63564000
 H                  0.34770000   -0.61812900   -3.86628800
 C                  2.03086200    0.47472700   -3.09173500
 H                  2.71217300   -0.01506900   -3.79638300
 H                  2.13487600   -0.02924700   -2.12949100
 H                  2.36085200    1.51207600   -2.97193100
 C                  0.48487500    1.22952200   -4.93611600
 H                  0.68854700    2.29257400   -4.77436500
 H                 -0.49149200    1.13182600   -5.41878200
 H                  1.23541500    0.86276500   -5.64667000
 C                 -2.13704200    1.49879700   -3.15804200
 H                 -1.74590600    2.14809700   -3.94761600
 C                 -2.90644100    0.36196500   -3.84292500
 H                 -3.47763300   -0.21625000   -3.11411400
 H                 -2.25579300   -0.32733400   -4.39031900
 H                 -3.61973100    0.78467700   -4.56034200
 C                 -3.07208600    2.33248700   -2.27216800
 H                 -3.93008000    2.66979100   -2.86718300
 H                 -2.57832700    3.21869300   -1.86560300
 H                 -3.43495300    1.74073300   -1.43199200
 C                  0.12516200    2.46249500   -1.64326900
 C                  0.03375200    3.62967100   -2.42247300
 H                 -0.53018800    3.61763400   -3.34637200
 C                  0.63604700    4.81999100   -2.02922700
 H                  0.53460900    5.70783900   -2.64576300
 C                  1.38203800    4.86672800   -0.85308000
 H                  1.86751200    5.79253000   -0.56735700
 C                  1.52213900    3.73094800   -0.05543500
 C                  0.86096300    2.55733800   -0.45192300
 C                  2.43283600    3.65194200    1.16935500
 C                  3.75286900    2.94958800    0.73699200
 H                  4.42202800    2.84192500    1.59714100
 H                  4.26173600    3.54175500   -0.03096700
 H                  3.56221200    1.95289000    0.32916400
 C                  2.77474900    5.03621700    1.73690900
 H                  1.87931000    5.57682700    2.05846200
 H                  3.29694600    5.64108900    0.99115600
 H                  3.45140400    4.94688200    2.59057600
 C                  1.74324000    2.75343000    2.19504800
 C                  1.83396100    2.92624200    3.57708600
 H                  2.32853900    3.80201700    3.98079600
 C                  1.32390000    1.96635800    4.45117300
 H                  1.41551900    2.10456700    5.52411100
 C                  0.72515800    0.81793800    3.94509200
 H                  0.38013700    0.05503700    4.63296600
 C                  0.56929300    0.62394800    2.56312800
 C                  1.07572300    1.61680900    1.71471600
 C                  1.35983200   -2.06272800    2.56383700
 H                  1.24379800   -2.00397200    3.65267800
 C                  1.32292800   -3.54448000    2.15800000
 H                  1.66054500   -3.67394100    1.12789700
 H                  0.33718300   -4.00624300    2.25699600
 H                  2.01053800   -4.10705000    2.80129100
 C                  2.72645000   -1.45985900    2.19796100
 H                  3.51916800   -2.13100700    2.54909000
 H                  2.89394900   -0.48787900    2.66613500
 H                  2.85089300   -1.35028600    1.12012100
 C                 -1.56682600   -1.40811600    3.04848100
 H                 -2.25180200   -1.83665600    2.31332500
 C                 -2.26637600   -0.17125700    3.65015900
 H                 -3.32821000   -0.39780800    3.77820400
 H                 -2.20568100    0.70259500    3.00351700
 H                 -1.84463500    0.09070500    4.62546700
 C                 -1.32814200   -2.45166000    4.14886200
 H                 -0.63152700   -2.09543100    4.91563100
 H                 -0.95465200   -3.40503100    3.76966100
 H                 -2.28217500   -2.65174900    4.65091600
 H                 -0.15995900   -3.31051800    0.20792500
 C                  1.92095300   -2.44029600   -1.26884300
 C                  3.12603500   -2.55145800   -1.14481900
 H                  0.28476600   -2.10425800   -2.55130000
 C                 -1.77617500   -3.44249600   -1.17517100
 C                 -2.28394900    0.10417600    0.34271400
 C                 -3.45405900    0.33786700    0.63503400
 C                 -4.85238000    0.59648400    0.99803600
 O                 -1.32683800   -4.77987700   -1.51343700
 H                 -2.11880700   -5.29586600   -1.72349100
 C                 -2.39697000   -2.78770500   -2.40436800
 H                 -3.25704700   -3.37389700   -2.75032900
 H                 -2.74425500   -1.78723300   -2.15243400
 H                 -1.68169300   -2.72473800   -3.22902300
 C                 -2.80977300   -3.52607100   -0.04376600
 H                 -2.37735700   -4.02090700    0.83236100
 H                 -3.15125400   -2.52911500    0.24454900
 H                 -3.68206200   -4.11027100   -0.36441200
 C                  4.57706700   -2.65659400   -0.96499800
 O                 -5.19275900   -0.33034100    2.06360800
 H                 -6.10657200   -0.13362500    2.31847700
 C                 -5.02353300    2.03816900    1.51179000
 H                 -4.74442900    2.76350200    0.74162200
 H                 -6.06809700    2.22408800    1.79415800
 H                 -4.39014700    2.19902600    2.38789100
 C                 -5.78944100    0.33083800   -0.19629700
 H                 -6.83559100    0.48416600    0.09863300
 H                 -5.57187000    1.00491200   -1.02950600
 H                 -5.67149100   -0.70011600   -0.54000500
 O                  5.00763800   -1.42872500   -0.32774400
 H                  5.95850400   -1.51841100   -0.16521200
 C                  4.92188200   -3.85244300   -0.05838000
 H                  4.58420600   -4.79246600   -0.50408400
 H                  6.00743300   -3.91395800    0.08868600
 H                  4.44345400   -3.73580900    0.91659700
 C                  5.27493000   -2.78656300   -2.33156300
 H                  6.36157400   -2.84692800   -2.19409700
 H                  4.94594700   -3.68671600   -2.85901500
 H                  5.05021700   -1.91367700   -2.94977800
112
 Complex TS(4-k)
 Rh                -0.78590200    0.77689500    0.13217400
 P                 -0.27447100   -0.62303700   -1.93690200
 P                 -0.30455000   -0.26883800    2.10594500
 O                  1.66352900   -1.27244600    0.15206800
 C                 -1.88473200    2.91811300   -1.16796300
 C                 -1.55432800    3.55488100   -0.18722700
 C                 -1.33780500   -2.17996500   -2.01330100
 H                 -2.35102500   -1.77031600   -1.94144600
 C                 -1.09975200   -3.04869700   -0.77248500
 H                 -1.81768800   -3.87679000   -0.75547500
 H                 -1.22802800   -2.47882700    0.14804900
 H                 -0.09425500   -3.48391000   -0.77324100
 C                 -1.20837300   -3.01307000   -3.29311500
 H                 -0.20967000   -3.45140100   -3.38598600
 H                 -1.40968700   -2.43784200   -4.20144500
 H                 -1.92969600   -3.83857200   -3.26536100
 C                 -0.61091000    0.21271200   -3.58027000
 H                 -0.27644000   -0.46203900   -4.37515100
 C                 -2.12420100    0.42682600   -3.77650400
 H                 -2.62761400    0.75891100   -2.86528500
 H                 -2.62104400   -0.49929100   -4.07920100
 H                 -2.30270800    1.16830500   -4.56372700
 C                  0.21142600    1.50651400   -3.68762700
 H                  0.02404700    1.98854400   -4.65471800
 H                  1.28397100    1.30283300   -3.61373200
 H                 -0.03274300    2.21771800   -2.89532900
 C                  1.40950400   -1.36632400   -2.18162900
 C                  1.93530200   -1.77652100   -3.41583600
 H                  1.45578500   -1.47947500   -4.34161300
 C                  3.05563500   -2.60724600   -3.47356400
 H                  3.44587300   -2.91589900   -4.43865000
 C                  3.65429200   -3.07836600   -2.30288600
 H                  4.49119600   -3.76437000   -2.37336700
 C                  3.18774900   -2.66487700   -1.05224000
 C                  2.11275100   -1.77200500   -1.04119600
 C                  3.78130900   -3.07278000    0.30334400
 C                  4.51831400   -4.41703100    0.22730400
 H                  4.95498800   -4.67469100    1.19605400
 H                  5.34729800   -4.36539400   -0.48330200
 H                  3.84944600   -5.22723900   -0.07868600
 C                  4.78090200   -1.96500800    0.73986300
 H                  4.28712800   -0.99068700    0.79078500
 H                  5.60206100   -1.89071400    0.01939000
 H                  5.19741500   -2.19272900    1.72681700
 C                  2.64228400   -3.09681000    1.33717900
 C                  2.56394900   -3.94283500    2.44562500
 H                  3.28238000   -4.74544800    2.57089000
 C                  1.57684000   -3.75266300    3.41694000
 H                  1.53010600   -4.41821100    4.27342300
 C                  0.66829700   -2.69822500    3.31483600
 H                 -0.06054700   -2.55719400    4.10414300
 C                  0.69368800   -1.83709400    2.20570800
 C                  1.66839800   -2.09647500    1.23681200
 C                 -1.80445000   -0.67812500    3.15701000
 H                 -1.38225500   -0.93026600    4.13545700
 C                 -2.71634700    0.54443700    3.33618300
 H                 -3.23122600    0.78320500    2.40406400
 H                 -2.17031200    1.43863000    3.64890800
 H                 -3.46919900    0.32181800    4.10192900
 C                 -2.59008900   -1.89744800    2.65304000
 H                 -3.40938000   -2.10671700    3.35160400
 H                 -1.97155400   -2.79660200    2.59076600
 H                 -3.02283700   -1.70530500    1.67104000
 C                  0.76823500    0.85029800    3.21131300
 H                  0.45185700    1.85497900    2.91610600
 C                  2.26356700    0.68447700    2.89089100
 H                  2.82055100    1.51661900    3.33661200
 H                  2.45389200    0.69183600    1.81879800
 H                  2.65294700   -0.24584600    3.31675200
 C                  0.54856000    0.66972800    4.71991800
 H                  0.78018600   -0.35180300    5.04129000
 H                 -0.46568200    0.91541400    5.04304900
 H                  1.23301800    1.33678800    5.25726300
 H                 -1.19797100    1.68672700    1.31121300
 C                 -2.70669500    0.14659200   -0.01882100
 C                 -3.87558800   -0.15554900   -0.25924000
 C                 -5.22331500   -0.54957000   -0.51463800
 C                 -6.07312800   -0.95355300    0.53822200
 C                 -5.74253600   -0.55949700   -1.82755000
 C                 -7.38295600   -1.35285600    0.28428400
 H                 -5.68842800   -0.94957500    1.55346100
 C                 -7.05430000   -0.95774700   -2.07368100
 H                 -5.10155300   -0.24982700   -2.64779000
 C                 -7.88228900   -1.35726900   -1.02113500
 H                 -8.01901300   -1.66081900    1.11001100
 H                 -7.43299900   -0.95678200   -3.09242700
 H                 -8.90481700   -1.66775700   -1.21571500
 H                 -2.26522300    2.47424700   -2.05709700
 C                 -1.21654400    4.49838500    0.89791900
 C                  1.05729200    1.58750600   -0.05464200
 C                  2.13884600    2.09527600   -0.34589400
 C                  3.39827400    2.67312600   -0.68026600
 C                  3.49780600    3.67679700   -1.66896100
 C                  4.58521300    2.25799200   -0.03667500
 C                  4.73046800    4.23524200   -1.99862100
 H                  2.59361900    4.00544500   -2.17257000
 C                  5.81408900    2.82092400   -0.37174700
 H                  4.52692700    1.48976800    0.72832500
 C                  5.89608200    3.81207700   -1.35382200
 H                  4.78247600    5.00534400   -2.76395600
 H                  6.71408300    2.48386800    0.13613100
 H                  6.85611100    4.24881000   -1.61364700
 O                 -1.46972900    3.83674500    2.15046200
 H                 -1.13710600    4.42441200    2.84422800
 C                 -2.15710600    5.71432100    0.76949100
 H                 -1.93115200    6.43011700    1.56777200
 H                 -2.02351200    6.21915300   -0.19150600
 H                 -3.19855100    5.39786700    0.86498400
 C                  0.25621400    4.92430000    0.81396600
 H                  0.90643500    4.05540200    0.91690200
 H                  0.47151000    5.40757600   -0.14297100
 H                  0.47009200    5.64393600    1.61355800
112
 Complex k
 Rh                 0.49228200    0.45998600    0.11122900
 P                  0.28182100   -0.25254500    2.32033400
 P                  0.23359200    0.50755400   -2.20638700
 O                 -0.99098500   -1.44128100   -0.19003900
 C                  1.39219300    2.22265600    0.40052800
 C                  2.62467500    2.61089200    0.06770800
 C                  1.51750200   -1.54779500    2.90784600
 H                  2.48722300   -1.09514200    2.67562900
 C                  1.37952100   -2.83412100    2.07603500
 H                  2.24547900   -3.47880300    2.26171400
 H                  1.34796100   -2.62904100    1.00525800
 H                  0.47796100   -3.38845500    2.35747200
 C                  1.44132500   -1.87874800    4.40421500
 H                  0.45585100   -2.27111800    4.67867300
 H                  1.66310000   -1.02296900    5.04673700
 H                  2.17642500   -2.65795300    4.63651000
 C                  0.09989400    0.93461800    3.74864500
 H                 -0.09235000    0.32568300    4.63934100
 C                  1.43484600    1.67638400    3.94067800
 H                  1.67143800    2.28575500    3.06460100
 H                  2.27701500    0.99815500    4.10742600
 H                  1.36308700    2.33915000    4.81042100
 C                 -1.06147900    1.91814400    3.56816900
 H                 -1.13836500    2.54874800    4.46213000
 H                 -2.01747900    1.40900400    3.42465400
 H                 -0.90416700    2.56439500    2.70257400
 C                 -1.27566000   -1.22945300    2.21222200
 C                 -2.02650800   -1.53798100    3.35460200
 H                 -1.72802800   -1.13531500    4.31607800
 C                 -3.16311900   -2.33725000    3.27185700
 H                 -3.74506600   -2.55035000    4.16300100
 C                 -3.54257500   -2.87574900    2.04538800
 H                 -4.41583000   -3.51485400    1.99577900
 C                 -2.81026500   -2.61194200    0.88351400
 C                 -1.70623200   -1.75873200    0.98266900
 C                 -3.10021900   -3.25719600   -0.47028200
 C                 -2.07445200   -4.40605100   -0.68797200
 H                 -2.22658700   -4.86778500   -1.66903200
 H                 -2.19854500   -5.17349400    0.08305400
 H                 -1.04629900   -4.03741600   -0.64009800
 C                 -4.51626100   -3.84344100   -0.54824100
 H                 -5.28296100   -3.07655000   -0.40239700
 H                 -4.65329200   -4.62020000    0.20816000
 H                 -4.68173900   -4.32266900   -1.51643500
 C                 -2.85101700   -2.19012000   -1.53471300
 C                 -3.63076300   -2.03956000   -2.68664500
 H                 -4.51126900   -2.65537100   -2.82426100
 C                 -3.28855700   -1.11337700   -3.66839200
 H                 -3.90760000   -1.00470500   -4.55334600
 C                 -2.13985000   -0.34048300   -3.52107400
 H                 -1.87150900    0.36373100   -4.30022700
 C                 -1.34074000   -0.44209700   -2.37449400
 C                 -1.74112300   -1.35225000   -1.37962700
 C                  1.42886300   -0.55284900   -3.20513000
 H                  2.41311700   -0.19209000   -2.88701200
 C                  1.30569300   -2.03120200   -2.79942500
 H                  0.38290600   -2.47047000   -3.19298300
 H                  1.32594300   -2.16267600   -1.71706200
 H                  2.14978600   -2.59096600   -3.21691100
 C                  1.28823200   -0.41549400   -4.72743800
 H                  2.00393300   -1.08723800   -5.21537000
 H                  1.49245400    0.59428700   -5.09081300
 H                  0.28752300   -0.70839600   -5.06418700
 C                  0.02374200    2.07544100   -3.19714400
 H                 -0.26441500    1.75316000   -4.20468700
 C                  1.36518600    2.82445000   -3.29041100
 H                  1.26139600    3.65559400   -3.99760900
 H                  2.18573200    2.19335700   -3.64397500
 H                  1.66303900    3.23887700   -2.32593000
 C                 -1.07502000    2.98571400   -2.63855600
 H                 -0.82453000    3.33056700   -1.63304700
 H                 -2.04428900    2.48467900   -2.58349300
 H                 -1.17712900    3.86281000   -3.28888500
 H                  3.31152400    1.92096600   -0.41460800
 C                  2.29357800   -0.45759200   -0.04635800
 C                  3.39580800   -0.99548500   -0.12358900
 H                  0.71203700    2.92829700    0.87370400
 C                 -1.34328200    1.34537200    0.27093400
 C                 -2.52033000    1.69149800    0.31923600
 C                 -3.91510600    1.98665400    0.32376900
 C                 -4.81030000    1.17027900   -0.40379500
 C                 -4.44305300    3.07691700    1.04622400
 C                 -6.17657000    1.43747900   -0.40223100
 H                 -4.41365900    0.32912500   -0.96424900
 C                 -5.81176700    3.33774400    1.04120000
 H                 -3.76568000    3.71216200    1.60912400
 C                 -6.68626300    2.52129400    0.31913600
 H                 -6.84850900    0.79745900   -0.96836900
 H                 -6.19850500    4.18311400    1.60421500
 H                 -7.75270500    2.72787900    0.31759100
 C                  3.21009900    3.99429600    0.27839700
 C                  4.65298200   -1.66441800   -0.21251500
 C                  4.72218400   -3.02951700   -0.56765400
 C                  5.86170300   -0.98582800    0.05458800
 C                  5.94881600   -3.68394800   -0.65132300
 H                  3.80058400   -3.56486000   -0.77532700
 C                  7.08469800   -1.64691400   -0.03160900
 H                  5.82371600    0.06406200    0.32921200
 C                  7.13700900   -2.99826800   -0.38444100
 H                  5.97819500   -4.73504300   -0.92646100
 H                  8.00289800   -1.10442000    0.17776200
 H                  8.09236200   -3.51086800   -0.45079700
 O                  3.62189700    4.41263500   -1.04646800
 H                  4.06161600    5.27030100   -0.95104400
 C                  2.22207100    5.02000800    0.84275300
 H                  1.35270100    5.11878900    0.18719200
 H                  1.87685500    4.74460400    1.84416900
 H                  2.70656900    6.00094700    0.91847300
 C                  4.45572700    3.89222200    1.17574700
 H                  5.17292200    3.18577700    0.74694800
 H                  4.95040800    4.86808200    1.26958600
 H                  4.19055700    3.54917400    2.18094100
112
 Complex TS(k-m)
 Rh                -0.59519200    0.44487700   -0.42894200
 P                 -0.16573500   -1.38059700   -1.81710200
 P                 -0.25690700    1.62012500    1.58802400
 O                  1.11748100   -1.10231800    0.97139100
 C                 -2.33684800    1.19505500   -1.24383200
 C                 -2.81484700    2.41828100   -0.93289600
 C                 -1.36106600   -2.82641400   -1.62633400
 H                 -2.34296900   -2.35876600   -1.75638700
 C                 -1.28527400   -3.38131000   -0.19436300
 H                 -2.13300300   -4.05121300   -0.01363900
 H                 -1.32082200   -2.58834000    0.55436200
 H                 -0.36493900   -3.95655400   -0.04781700
 C                 -1.19639100   -3.95624800   -2.64992700
 H                 -0.19531600   -4.39841400   -2.60255600
 H                 -1.38160600   -3.63114700   -3.67734800
 H                 -1.91431900   -4.75464200   -2.42722200
 C                  0.06485300   -1.19906500   -3.66823000
 H                  0.28003300   -2.19813400   -4.06289400
 C                 -1.25195800   -0.70836600   -4.29254700
 H                 -1.45331600    0.32629700   -4.00006000
 H                 -2.11608900   -1.31796400   -4.00933400
 H                 -1.17345400   -0.73347900   -5.38527400
 C                  1.22065800   -0.26330000   -4.04119500
 H                  1.31197200   -0.22108800   -5.13349000
 H                  2.17650500   -0.59931400   -3.63309800
 H                  1.04386400    0.74815500   -3.66873100
 C                  1.41433300   -2.11704500   -1.19745500
 C                  2.19738000   -2.93623300   -2.02420400
 H                  1.89517600   -3.11010200   -3.05013700
 C                  3.37798500   -3.51364200   -1.56357300
 H                  3.97756400   -4.12746900   -2.22853800
 C                  3.78325300   -3.30841000   -0.24680500
 H                  4.69663100   -3.77289000    0.10510500
 C                  3.02237000   -2.52052800    0.62150600
 C                  1.86091100   -1.91628200    0.12283700
 C                  3.33992400   -2.32820900    2.10450900
 C                  2.41138900   -3.27146900    2.92101200
 H                  2.57959500   -3.13209300    3.99403400
 H                  2.61588400   -4.31712200    2.66783900
 H                  1.35748300   -3.06952700    2.71075400
 C                  4.80010100   -2.66771300    2.43466800
 H                  5.49795700   -2.03002500    1.88354200
 H                  5.01740700   -3.71187700    2.19515800
 H                  4.99249900   -2.55108600    3.50416900
 C                  2.98276300   -0.88427600    2.46394600
 C                  3.70071800   -0.11053700    3.37885600
 H                  4.61426200   -0.49666600    3.81488300
 C                  3.24486700    1.14937300    3.75594500
 H                  3.80493600    1.73885300    4.47530100
 C                  2.06104200    1.64723500    3.21982800
 H                  1.70880300    2.61660900    3.54295100
 C                  1.32609300    0.92888000    2.26574800
 C                  1.82007600   -0.34013500    1.90142900
 C                 -1.40905100    1.27775600    3.03370800
 H                 -0.93782300    1.77206900    3.89308700
 C                 -2.80329900    1.88028200    2.80789400
 H                 -3.29931500    1.40875100    1.95760800
 H                 -2.77522200    2.95904800    2.62779200
 H                 -3.42277200    1.71544000    3.69775200
 C                 -1.48929600   -0.22458900    3.34074400
 H                 -2.15761100   -0.38818000    4.19455600
 H                 -0.51108100   -0.63870600    3.60224400
 H                 -1.88463200   -0.78239300    2.48926800
 C                 -0.13392000    3.50622200    1.54888300
 H                 -1.06410200    3.73197900    1.01323600
 C                  1.02419500    3.99142300    0.66676800
 H                  0.98372300    5.08440800    0.58582200
 H                  0.97275100    3.56489000   -0.33508300
 H                  1.99410600    3.72022200    1.09581100
 C                 -0.17685700    4.28950800    2.87335400
 H                  0.79006700    4.29569800    3.38386300
 H                 -0.93031400    3.92845900    3.57655500
 H                 -0.41795400    5.33539400    2.64967700
 H                 -2.68446200    2.81928700    0.06696700
 C                 -2.48596200   -0.15941100   -0.04649000
 C                 -3.48477000   -0.80193700    0.29964000
 H                 -2.55931300    0.77217600   -2.21761500
 C                  1.27994200    1.05638700   -0.93463600
 C                  2.47457600    1.27195400   -1.13327000
 C                 -4.61266300   -1.54051900    0.73024500
 C                 -5.08674200   -2.64282400   -0.01930600
 C                 -5.28223200   -1.20965800    1.93160300
 C                 -6.18257600   -3.37979000    0.41810400
 H                 -4.58091500   -2.90659700   -0.94298500
 C                 -6.37489200   -1.95570200    2.36161100
 H                 -4.92810600   -0.36609500    2.51491400
 C                 -6.83167100   -3.04280700    1.60996000
 H                 -6.53266000   -4.22273600   -0.17137500
 H                 -6.87604200   -1.68767300    3.28768000
 H                 -7.68592400   -3.62131100    1.94913200
 C                  3.87417300    1.43867700   -1.33933700
 C                  4.72183300    0.30833500   -1.37115300
 C                  4.45573500    2.71396900   -1.50124600
 C                  6.09442800    0.45452600   -1.55207700
 H                  4.28527500   -0.67718500   -1.24795000
 C                  5.82981700    2.85031100   -1.68621600
 H                  3.81551700    3.59070200   -1.47840700
 C                  6.65737500    1.72430900   -1.71140100
 H                  6.72871800   -0.42811700   -1.57108900
 H                  6.25825600    3.84148100   -1.80993100
 H                  7.72849100    1.83530000   -1.85443500
 C                 -3.55135900    3.35431100   -1.86126500
 O                 -4.71406000    3.77855000   -1.11020600
 H                 -5.15804700    4.46081300   -1.63516500
 C                 -4.00532700    2.70340200   -3.17256200
 H                 -3.15523200    2.37980400   -3.78129900
 H                 -4.64630300    1.84092300   -2.97044700
 H                 -4.57914700    3.42536700   -3.76536000
 C                 -2.66767300    4.58415200   -2.14608900
 H                 -2.37926500    5.06714600   -1.20720800
 H                 -1.75725900    4.29857000   -2.68159200
 H                 -3.20895100    5.31925200   -2.75685500
112
 Complex m
 Rh                 0.47905900    1.16631900    0.55096300
 P                  0.22841200   -0.66949700    2.14789200
 P                  0.21803400    1.33696600   -1.72231600
 O                 -0.73450700   -1.41520200   -0.63928100
 C                  2.62109700    1.44831000    1.23882400
 C                  2.11276500    2.59149000    0.57119700
 C                  1.67949000   -1.87344100    2.23404100
 H                  2.54639700   -1.22818400    2.41044300
 C                  1.86924900   -2.56289200    0.87549900
 H                  2.83606000   -3.07609100    0.84858300
 H                  1.84078300   -1.85193500    0.05137800
 H                  1.08689900   -3.31024100    0.70602200
 C                  1.58525700   -2.91779900    3.35375700
 H                  0.68793000   -3.53633400    3.24475300
 H                  1.57643000   -2.47654600    4.35403300
 H                  2.45236500   -3.58716900    3.30103900
 C                 -0.12950200   -0.26920200    3.94782800
 H                 -0.30888400   -1.21555300    4.46849800
 C                  1.08557000    0.39712700    4.60944000
 H                  1.28655700    1.37516300    4.16944400
 H                  1.99652400   -0.20375200    4.53357900
 H                  0.88172300    0.55341000    5.67507700
 C                 -1.37873200    0.61317300    4.07509700
 H                 -1.58006900    0.82090300    5.13295500
 H                 -2.26561500    0.14099700    3.64566600
 H                 -1.23943800    1.56828600    3.56069200
 C                 -1.14681300   -1.82409700    1.68722400
 C                 -1.90278300   -2.51286300    2.64905800
 H                 -1.71327600   -2.35492600    3.70339000
 C                 -2.92059200   -3.39102100    2.28288300
 H                 -3.49747300   -3.89894800    3.04967200
 C                 -3.19462800   -3.62007500    0.93598000
 H                 -3.98425500   -4.31028600    0.66317400
 C                 -2.45759100   -2.97210900   -0.05743000
 C                 -1.45712000   -2.07411800    0.33882700
 C                 -2.62806300   -3.21554500   -1.55779700
 C                 -1.49465400   -4.17058500   -2.02664800
 H                 -1.56192000   -4.33700000   -3.10693800
 H                 -1.57802000   -5.13708400   -1.51840600
 H                 -0.50872900   -3.75277900   -1.80586900
 C                 -3.98347400   -3.85506500   -1.88926000
 H                 -4.81632400   -3.21710800   -1.57811000
 H                 -4.08391200   -4.82537200   -1.39580000
 H                 -4.07075100   -4.04360400   -2.96245900
 C                 -2.43751900   -1.86686600   -2.25704900
 C                 -3.15045900   -1.46470700   -3.38770700
 H                 -3.94025600   -2.09179900   -3.78402300
 C                 -2.84342500   -0.26595900   -4.02516300
 H                 -3.39314200    0.03670800   -4.91116900
 C                 -1.82830600    0.54666300   -3.52840200
 H                 -1.60697500    1.46760700   -4.04565100
 C                 -1.11140200    0.20921800   -2.37085400
 C                 -1.43808400   -1.01640000   -1.76287900
 C                  1.63397900    0.76032700   -2.83385900
 H                  1.19572500    0.83708500   -3.83744200
 C                  2.88867200    1.64283700   -2.77201700
 H                  3.43325100    1.48319100   -1.83976900
 H                  2.67581200    2.71140500   -2.86552500
 H                  3.56054300    1.37316500   -3.59592800
 C                  2.00097900   -0.70788800   -2.58883800
 H                  2.73956700   -1.03074200   -3.33171900
 H                  1.13754500   -1.37256700   -2.66975700
 H                  2.44742800   -0.83651300   -1.60206300
 C                 -0.15039100    3.06951400   -2.39735000
 H                  0.61964800    3.62164900   -1.85114200
 C                 -1.51415600    3.58680300   -1.91601600
 H                 -1.59385000    4.66085600   -2.12255600
 H                 -1.65686600    3.42475500   -0.84689600
 H                 -2.33717200    3.08353300   -2.43252500
 C                  0.06214000    3.39636800   -3.88833200
 H                 -0.76661000    3.06778100   -4.52040400
 H                  0.98318700    2.98318000   -4.30366200
 H                  0.12018900    4.48639500   -3.99531300
 H                  2.51379300    2.79665700   -0.41606200
 C                  3.54592800    0.54276100    0.65590500
 C                  4.34552600   -0.26136000    0.20646800
 H                  2.61339300    1.44019800    2.32501800
 C                  1.82633900    3.89746400    1.32175700
 C                 -1.48852300    1.17940700    0.55116300
 C                 -2.71829200    1.16081000    0.58354200
 O                  3.14435200    4.48195600    1.46444300
 H                  3.02433600    5.36172300    1.85169200
 C                  1.20735600    3.71641900    2.71065600
 H                  1.02941600    4.69701700    3.16780300
 H                  0.25003900    3.18989000    2.65477900
 H                  1.88514900    3.16822100    3.36736800
 C                  0.95437600    4.84240200    0.48876100
 H                  1.41366200    5.02978300   -0.48632000
 H                 -0.04504400    4.42813900    0.34405400
 H                  0.85009200    5.80776200    0.99935400
 C                  5.22743500   -1.22391600   -0.35677200
 C                  5.70193200   -2.30531800    0.41612000
 C                  5.63007800   -1.12997700   -1.70602800
 C                  6.54450900   -3.25988700   -0.14715200
 H                  5.40076600   -2.38357800    1.45610300
 C                  6.47230000   -2.09041800   -2.25943600
 H                  5.27217100   -0.30041600   -2.30655400
 C                  6.93310100   -3.15936700   -1.48587500
 H                  6.89956600   -4.08680800    0.46145700
 H                  6.77143200   -2.00429000   -3.30034100
 H                  7.58973500   -3.90644400   -1.92180400
 C                 -4.13749500    1.03967400    0.57754900
 C                 -4.74770000   -0.17225700    0.97210400
 C                 -4.96982500    2.09807200    0.15468000
 C                 -6.13175100   -0.31680400    0.93413900
 H                 -4.11896100   -0.99296400    1.29850900
 C                 -6.35427300    1.94645900    0.12515000
 H                 -4.51408100    3.03450500   -0.15282800
 C                 -6.94410100    0.73964800    0.51156000
 H                 -6.57897800   -1.25993000    1.23789600
 H                 -6.97720500    2.77399400   -0.20424700
 H                 -8.02396500    0.62453900    0.48449700
112
 Complex TS(m-3)
 Rh                 0.37167100   -0.73713200    0.42760200
 P                  0.75169600    0.75919300    2.29898700
 P                  0.00392800   -1.13450300   -1.83082500
 O                 -0.61562500    1.47283800   -0.37342900
 C                 -1.14938700   -1.92560800    1.58762500
 C                 -0.13633000   -2.72737100    0.97853700
 C                 -0.25858500    0.45362700    3.87946300
 H                 -0.16462700   -0.62970000    4.00760400
 C                 -1.73955600    0.78450600    3.63038600
 H                 -2.35523600    0.35097000    4.42669500
 H                 -2.10585700    0.39463000    2.67763900
 H                 -1.89970500    1.86718800    3.63255800
 C                  0.22774900    1.09781600    5.18469000
 H                  0.17953500    2.19040300    5.15487600
 H                  1.24716700    0.80334800    5.44805900
 H                 -0.42500100    0.77199400    6.00344000
 C                  2.46182500    1.26745200    2.93342500
 H                  2.26592800    1.84898600    3.84028300
 C                  3.27629000    0.02764000    3.32398700
 H                  3.45643300   -0.60665700    2.45160700
 H                  2.77968200   -0.56954500    4.09545100
 H                  4.24882600    0.33543900    3.72547900
 C                  3.24995200    2.17132600    1.97354100
 H                  4.21643800    2.41368200    2.43175000
 H                  2.73308100    3.11262100    1.77362200
 H                  3.43984100    1.67484800    1.02335600
 C                  0.10498200    2.39789300    1.70716400
 C                  0.22140200    3.53155000    2.52937900
 H                  0.68028700    3.43710400    3.50618300
 C                 -0.20628900    4.78361100    2.10287800
 H                 -0.09594300    5.64647800    2.75226100
 C                 -0.77848700    4.92814900    0.83963000
 H                 -1.11495500    5.90732300    0.52037400
 C                 -0.93575300    3.82958600   -0.00671500
 C                 -0.47559700    2.58244800    0.44359700
 C                 -1.67274300    3.88752200   -1.34485300
 C                 -3.13851900    3.42598900   -1.09789300
 H                 -3.69688800    3.41750000   -2.03972400
 H                 -3.63693300    4.10698700   -0.40004300
 H                 -3.17288500    2.41812800   -0.67389900
 C                 -1.69470500    5.30420600   -1.93770000
 H                 -0.68492900    5.67845900   -2.13133400
 H                 -2.19989900    5.99971100   -1.26290500
 H                 -2.25831800    5.32337100   -2.87367400
 C                 -1.02728000    2.87145700   -2.28920000
 C                 -0.97100000    3.02436100   -3.67652400
 H                 -1.27155600    3.96233600   -4.12831700
 C                 -0.57026700    1.97164900   -4.49891600
 H                 -0.54887900    2.10220400   -5.57636000
 C                 -0.23971200    0.74240100   -3.93825300
 H                  0.00019600   -0.09058600   -4.58860900
 C                 -0.23099500    0.55662000   -2.54761700
 C                 -0.60332200    1.64892300   -1.74953900
 C                 -1.56807200   -1.92457600   -2.55203400
 H                 -1.34785700   -2.00578100   -3.62296600
 C                 -1.88102800   -3.32879100   -2.01094600
 H                 -2.30494600   -3.27232800   -1.00687300
 H                 -1.01228200   -3.99117900   -1.97543500
 H                 -2.62645200   -3.80526700   -2.65891300
 C                 -2.79532500   -1.01090900   -2.39075400
 H                 -3.69251500   -1.54869300   -2.71622300
 H                 -2.71887100   -0.10283300   -2.99161900
 H                 -2.94818300   -0.72621800   -1.34835100
 C                  1.45462800   -1.93871800   -2.77991100
 H                  1.99463500   -2.40308700   -1.95014000
 C                  2.41928500   -0.93901800   -3.44754600
 H                  3.39928900   -1.41655900   -3.55363800
 H                  2.55886300   -0.02922900   -2.86689700
 H                  2.07995200   -0.66281600   -4.45002600
 C                  1.08381300   -3.03540500   -3.78889700
 H                  0.52902500   -2.63903500   -4.64603400
 H                  0.50024400   -3.84853100   -3.35344400
 H                  2.00887100   -3.47331500   -4.18210000
 H                 -0.43336800   -3.27525000    0.09189800
 C                 -2.49835500   -1.81523600    1.16527200
 C                 -3.68248400   -1.66016400    0.90788600
 H                 -1.03071300   -1.71747100    2.64494000
 C                  0.85994200   -3.58975700    1.75310500
 C                  2.24342500   -0.34809700   -0.15942700
 C                  3.44276900   -0.27680700   -0.43173800
 C                  4.82597900   -0.17546000   -0.75750900
 C                  5.38111200    1.04759800   -1.19480500
 C                  5.68247700   -1.29408700   -0.65638300
 C                  6.73360200    1.14398200   -1.51350100
 H                  4.73401800    1.91525600   -1.28137900
 C                  7.03353400   -1.18982500   -0.97770100
 H                  5.26965400   -2.24181400   -0.32343100
 C                  7.56823400    0.02813100   -1.40745100
 H                  7.13865600    2.09541900   -1.84812300
 H                  7.67377200   -2.06398400   -0.89251400
 H                  8.62240600    0.10619600   -1.65732800
 O                  0.16436900   -4.85821500    1.86567700
 H                  0.78312400   -5.48344800    2.27028500
 C                  1.19149600   -3.08341200    3.15590000
 H                  1.92450400   -3.74493300    3.63276300
 H                  1.62246000   -2.08418000    3.11331100
 H                  0.29637200   -3.06872600    3.78330700
 C                  2.13871500   -3.79441400    0.93075200
 H                  1.88916100   -4.17121900   -0.06678500
 H                  2.68708800   -2.85725500    0.81664600
 H                  2.79236500   -4.52956200    1.41800500
 C                 -5.04330700   -1.46940500    0.54447900
 C                 -5.64022000   -2.25742400   -0.46394800
 C                 -5.82668900   -0.47827200    1.17463600
 C                 -6.96761300   -2.05239200   -0.82953700
 H                 -5.04865600   -3.02605600   -0.95058200
 C                 -7.15490100   -0.28456600    0.80460400
 H                 -5.37787200    0.13283300    1.95181600
 C                 -7.73271000   -1.06690100   -0.19913500
 H                 -7.40927100   -2.66753000   -1.60879000
 H                 -7.74212400    0.48332500    1.30078300
 H                 -8.76854200   -0.91128800   -0.48605300
98
 Complex j
 Rh                -0.31842100   -0.14503800   -1.00790900
 P                 -0.33170200    2.16604700   -0.94047900
 P                  0.16646800   -2.37443500   -0.60889800
 O                  0.47365600    0.09066300    1.17444200
 C                 -2.26699800   -0.24494100   -0.47440700
 C                 -3.45249900   -0.25047700   -0.14424400
 C                 -4.82552900   -0.25059100    0.24145300
 C                 -5.19941100   -0.23532500    1.60329000
 H                 -4.42095500   -0.22596900    2.36051700
 C                 -6.54161900   -0.23200300    1.97539400
 H                 -6.80535000   -0.22057100    3.02976400
 C                 -7.54646400   -0.24319000    1.00417500
 H                 -8.59240500   -0.24059000    1.29720100
 C                 -7.19255800   -0.25768900   -0.34786300
 H                 -7.96581300   -0.26638500   -1.11162300
 C                 -5.85264200   -0.26112900   -0.72782900
 H                 -5.58037800   -0.27160200   -1.77892700
 C                  1.65138100   -0.02736700   -1.51355200
 C                  2.86864800    0.03104800   -1.62870100
 C                  4.33208200    0.14121900   -1.63503300
 C                 -1.99587000    2.98470800   -0.64386700
 H                 -2.43053000    2.33646000    0.12368900
 C                 -1.96887700    4.42592300   -0.12218300
 H                 -2.99887700    4.78324500   -0.00634700
 H                 -1.46766300    5.11251700   -0.81445600
 H                 -1.48420800    4.50543500    0.85352500
 C                 -2.87136800    2.86669000   -1.90175400
 H                 -3.90364300    3.13379300   -1.65000100
 H                 -2.88004600    1.84741300   -2.29449500
 H                 -2.53662000    3.55063100   -2.68961800
 C                  0.46547700    3.18200300   -2.31353400
 H                 -0.05525000    4.14737300   -2.28301800
 C                  0.15899800    2.50096300   -3.66134100
 H                  0.49236500    3.15001400   -4.47965200
 H                 -0.90469900    2.29780300   -3.80537400
 H                  0.69635300    1.55181600   -3.73430600
 C                  1.97592500    3.43479100   -2.19571900
 H                  2.54186800    2.50568600   -2.27310700
 H                  2.25963500    3.93066500   -1.26582100
 H                  2.28409500    4.08574100   -3.02303500
 C                  0.60677900    2.44700600    0.62829700
 C                  1.05147900    3.72704000    0.99519300
 H                  0.84364700    4.56722100    0.34318800
 C                  1.76699000    3.93642400    2.16905200
 H                  2.11641600    4.93207100    2.42351400
 C                  2.01932800    2.86681800    3.02506900
 H                  2.55930000    3.04418300    3.94749200
 C                  1.57014200    1.57920100    2.72115000
 C                  0.89765900    1.38718500    1.50709800
 C                  1.68711700    0.39319400    3.67741900
 C                  0.31267500    0.21233000    4.38433800
 H                 -0.49059500    0.05567000    3.65888100
 H                  0.07164300    1.10274300    4.97414300
 H                  0.34291600   -0.65391600    5.05333700
 C                  2.76445600    0.60893000    4.74917000
 H                  2.80044800   -0.24053200    5.43568300
 H                  2.53242100    1.48631300    5.35764000
 H                  3.75683700    0.74357600    4.30828500
 C                  1.94470500   -0.85467500    2.83430900
 C                  2.76634600   -1.91214200    3.23574000
 H                  3.34250100   -1.82958900    4.14947000
 C                  2.84203400   -3.08470800    2.48770700
 H                  3.48347700   -3.89743600    2.81407800
 C                  2.06978900   -3.22399400    1.33818200
 H                  2.10976500   -4.15470600    0.78595700
 C                  1.25361100   -2.18095600    0.87925300
 C                  1.24281800   -0.99196600    1.63086400
 C                 -1.12869800   -3.58961200   -0.01199400
 H                 -0.60508100   -4.54364100    0.12432000
 C                 -2.21627000   -3.75784200   -1.08373800
 H                 -2.94652800   -4.50657600   -0.75538900
 H                 -1.80929900   -4.09124900   -2.04330000
 H                 -2.74411600   -2.81395300   -1.24454300
 C                 -1.72676700   -3.17248500    1.33910700
 H                 -2.20180100   -2.19124300    1.27261900
 H                 -0.97030000   -3.14443500    2.12900300
 H                 -2.49262500   -3.89906900    1.63507100
 C                  1.19533100   -3.28996600   -1.89831600
 H                  2.20522400   -2.91009000   -1.71325100
 C                  1.19806300   -4.82281500   -1.79129600
 H                  0.21801200   -5.24573900   -2.03317600
 H                  1.48691400   -5.19684800   -0.80596000
 H                  1.91414000   -5.22927600   -2.51449300
 C                  0.78109300   -2.85901500   -3.31555100
 H                  1.41678400   -3.36819200   -4.04972300
 H                  0.89434800   -1.78316500   -3.45261000
 H                 -0.25830600   -3.12689700   -3.53345900
 H                 -0.76374200   -0.28761800   -2.45036100
 C                  4.98419700   -1.24316900   -1.80759000
 H                  4.70693000   -1.90918800   -0.98442600
 H                  4.66235300   -1.69260600   -2.75079000
 H                  6.07797600   -1.15309200   -1.81983300
 C                  4.80703600    0.80623400   -0.32777300
 H                  4.34971900    1.79353400   -0.22357900
 H                  4.53020000    0.20197100    0.54101100
 H                  5.89907900    0.92075400   -0.33168500
 O                  4.68879500    0.98264300   -2.75737600
 H                  5.64980600    1.09975200   -2.72181400
112
 Complex TS(j-l)
 Rh                -1.09359100    0.62021300    0.11013400
 P                 -0.33039500   -0.68399300   -1.95332200
 P                 -0.54715400   -0.39290400    2.08486300
 O                  1.61006700   -1.06369800    0.19230600
 C                 -2.41340000    2.58360300   -1.22275300
 C                 -2.22780800    3.22092800   -0.20424000
 C                 -1.14484900   -2.38106200   -2.08138700
 H                 -2.21181400   -2.13680000   -2.05021500
 C                 -0.81734900   -3.21951900   -0.84041400
 H                 -1.41178600   -4.14077900   -0.84637400
 H                 -1.04733900   -2.68151900    0.07921100
 H                  0.23934300   -3.50917500   -0.81592400
 C                 -0.84329400   -3.16655600   -3.36216100
 H                  0.21378900   -3.44391600   -3.42723600
 H                 -1.10618600   -2.61779800   -4.27101300
 H                 -1.42916300   -4.09372000   -3.36456000
 C                 -0.73377500    0.10752200   -3.60319600
 H                 -0.28894600   -0.51363100   -4.38786000
 C                 -2.25565500    0.11292900   -3.83940700
 H                 -2.82584800    0.39618400   -2.95232000
 H                 -2.62628700   -0.87742300   -4.11452800
 H                 -2.50674800    0.80179900   -4.65475900
 C                 -0.09005700    1.50002800   -3.69028600
 H                 -0.32785100    1.96198700   -4.65627700
 H                  0.99916900    1.43997900   -3.60420700
 H                 -0.43569900    2.16565500   -2.89617000
 C                  1.45436500   -1.16237800   -2.14773900
 C                  2.07931000   -1.46838800   -3.36563200
 H                  1.59057200   -1.23616000   -4.30509400
 C                  3.31735800   -2.11342400   -3.39038000
 H                  3.78374900   -2.34362400   -4.34357000
 C                  3.94329400   -2.50059400   -2.20327700
 H                  4.88055300   -3.04426500   -2.24932900
 C                  3.37526300   -2.18296700   -0.96660500
 C                  2.17348000   -1.47057500   -0.98705900
 C                  3.98155200   -2.50635100    0.40605400
 C                  4.92254800   -3.71738600    0.34858600
 H                  5.36603000   -3.90947800    1.32940000
 H                  5.75283800   -3.53147000   -0.33762700
 H                  4.39833500   -4.62046500    0.02125000
 C                  4.78011700   -1.25927800    0.87944300
 H                  4.13918400   -0.37401500    0.91318000
 H                  5.60396300   -1.05274200    0.18835900
 H                  5.19279100   -1.42582600    1.88022600
 C                  2.82854900   -2.71899200    1.40217100
 C                  2.84813600   -3.57796000    2.50324000
 H                  3.67908700   -4.25974900    2.64831500
 C                  1.81178800   -3.55515400    3.44139100
 H                  1.84139200   -4.22957700    4.29172500
 C                  0.75350000   -2.65395400    3.31472800
 H                 -0.01524300   -2.63798900    4.07841500
 C                  0.68050400   -1.78682900    2.21254400
 C                  1.71320500   -1.88268500    1.27412000
 C                 -2.01283000   -1.05872800    3.05014900
 H                 -1.60770800   -1.26751200    4.04571900
 C                 -3.11520300    0.00001000    3.19879200
 H                 -3.61514500    0.17226400    2.24385300
 H                 -2.73387700    0.96293800    3.54931100
 H                 -3.85899300   -0.35479800    3.92256900
 C                 -2.56922600   -2.37130400    2.48082800
 H                 -3.38792100   -2.72046800    3.12192400
 H                 -1.81579300   -3.16263000    2.44422000
 H                 -2.96690200   -2.22050200    1.47701100
 C                  0.27768200    0.85193400    3.26698900
 H                 -0.18582100    1.80019400    2.97930600
 C                  1.79187700    0.94233500    3.01351100
 H                  2.18755500    1.83475900    3.51220700
 H                  2.02183700    1.02264200    1.95198500
 H                  2.30983400    0.07063900    3.42628000
 C                  0.02417700    0.59697000    4.75933900
 H                  0.40832100   -0.37993700    5.07286600
 H                 -1.03057800    0.66180500    5.03662600
 H                  0.56222000    1.35388900    5.34235100
 H                 -1.68004400    1.43542600    1.28421000
 C                 -2.88617400   -0.28906700   -0.14800800
 C                 -3.94368200   -0.78671100   -0.51874000
 C                 -5.14915300   -1.45445700   -1.02165200
 H                 -2.67525700    2.11873400   -2.14389600
 C                 -2.09356900    4.16748700    0.92213700
 C                  0.63413900    1.66874000   -0.01438900
 C                  1.65118400    2.30938700   -0.27576800
 C                  2.83659300    3.04172000   -0.57421400
 C                  2.86598200    3.97906800   -1.63061000
 C                  4.02056000    2.84980200    0.17239300
 C                  4.02882900    4.68622500   -1.92659800
 H                  1.96342400    4.13742700   -2.21327100
 C                  5.17953600    3.56051800   -0.12951500
 H                  4.01521800    2.13643400    0.99092200
 C                  5.19289700    4.48209200   -1.18028900
 H                  4.02751200    5.40089200   -2.74564200
 H                  6.07869700    3.39378600    0.45813300
 H                  6.09853100    5.03439000   -1.41428100
 O                 -2.43926400    3.46089500    2.12743500
 H                 -2.23694000    4.05690500    2.86307400
 C                 -3.10791400    5.30757900    0.69603200
 H                 -3.03838200    6.02108100    1.52476500
 H                 -2.90129500    5.84235200   -0.23537400
 H                 -4.12426300    4.90789100    0.66060600
 C                 -0.66206200    4.71255400    1.02405600
 H                  0.04143700    3.89852500    1.19865700
 H                 -0.36941200    5.22699200    0.10482700
 H                 -0.60943800    5.43293400    1.84973900
 O                 -4.81952100   -1.94397700   -2.34939600
 H                 -5.60309500   -2.41085000   -2.67624300
 C                 -5.51861300   -2.65207200   -0.12646000
 H                 -4.69234900   -3.36738400   -0.10259200
 H                 -5.73098800   -2.32731900    0.89634200
 H                 -6.41035500   -3.16025600   -0.51553100
 C                 -6.32623100   -0.46904300   -1.12908800
 H                 -6.06235300    0.35355900   -1.79892300
 H                 -7.21542100   -0.97464200   -1.52732300
 H                 -6.57905300   -0.05349500   -0.14914000
112
 Complex l
 Rh                 0.71079400   -0.26881300    0.10776100
 P                  0.67833000    0.13102200   -2.19163700
 P                  0.19130200   -0.05047700    2.36375900
 O                 -1.07971800    1.37244700   -0.01114200
 C                  1.89884200   -1.87632200    0.18461800
 C                  3.20856700   -1.97798000   -0.05112300
 C                  1.73728700    1.55843500   -2.81525200
 H                  2.73722900    1.33022100   -2.43353100
 C                  1.28761300    2.88332300   -2.17587400
 H                  2.07769300    3.62749900   -2.31387900
 H                  1.12604500    2.78702700   -1.10185800
 H                  0.36805200    3.25299500   -2.64289000
 C                  1.77939800    1.70405800   -4.34244600
 H                  0.78089900    1.88250400   -4.75723800
 H                  2.21283600    0.83757600   -4.84765100
 H                  2.39715200    2.57244700   -4.59924000
 C                  0.85138000   -1.21725300   -3.47083000
 H                  0.60873700   -0.75263500   -4.43371600
 C                  2.30987700   -1.70716800   -3.52142100
 H                  2.58236500   -2.25276800   -2.61650400
 H                  3.03082800   -0.89337300   -3.64203400
 H                  2.43090100   -2.38470600   -4.37479000
 C                 -0.11272800   -2.38408600   -3.23056700
 H                  0.00182800   -3.11614100   -4.03926300
 H                 -1.15697000   -2.06324800   -3.20268800
 H                  0.10498000   -2.88137200   -2.28291300
 C                 -1.02561800    0.81849100   -2.37389900
 C                 -1.67406500    0.84307000   -3.61611900
 H                 -1.19923200    0.38693600   -4.47709700
 C                 -2.92918500    1.42701600   -3.76183200
 H                 -3.42481300    1.41812800   -4.72752000
 C                 -3.54007400    2.03668200   -2.66980900
 H                 -4.50667400    2.50808800   -2.79957200
 C                 -2.92079400    2.05638400   -1.41621600
 C                 -1.68744600    1.40962800   -1.28318900
 C                 -3.47516800    2.80539100   -0.20561400
 C                 -2.68520300    4.13717900   -0.05852800
 H                 -3.02892100    4.68545200    0.82480800
 H                 -2.83785200    4.76546100   -0.94209000
 H                 -1.61260200    3.95474600    0.04850700
 C                 -4.96708900    3.13453600   -0.35128400
 H                 -5.57443500    2.23100200   -0.46057600
 H                 -5.13698800    3.77508000   -1.22029800
 H                 -5.32477400    3.69260200    0.51770500
 C                 -3.18503000    1.94526000    1.02275700
 C                 -4.05962500    1.80950800    2.10640300
 H                 -5.03905900    2.27073100    2.06695700
 C                 -3.68904000    1.09740500    3.24451100
 H                 -4.38229700    0.99813600    4.07383900
 C                 -2.41999000    0.52977500    3.32286800
 H                 -2.13193200   -0.00616500    4.22035000
 C                 -1.52124600    0.61982400    2.25168600
 C                 -1.94267100    1.30594600    1.09841200
 C                  1.08816600    1.31793900    3.29862400
 H                  2.14483400    1.09590100    3.11345200
 C                  0.77369000    2.68812700    2.67556000
 H                 -0.25327900    2.99559100    2.89953800
 H                  0.91727700    2.68748000    1.59438000
 H                  1.44788400    3.44110800    3.09846700
 C                  0.81432900    1.34860600    4.80801400
 H                  1.35388400    2.19143900    5.25555600
 H                  1.14354800    0.44316300    5.32398100
 H                 -0.25068100    1.49785900    5.01825500
 C                  0.14604900   -1.49958400    3.53820100
 H                 -0.23858200   -1.12230800    4.49264200
 C                  1.58609400   -1.99909100    3.75278300
 H                  1.58345500   -2.82362900    4.47459800
 H                  2.25128300   -1.22075300    4.13872300
 H                  2.01532000   -2.36493500    2.81626500
 C                 -0.76810500   -2.63031800    3.05351700
 H                 -0.41815000   -3.04787500    2.10758500
 H                 -1.79630300   -2.29501000    2.89961300
 H                 -0.77677600   -3.43056300    3.80327000
 H                  3.79413400   -1.10029900   -0.30892200
 C                  2.31957200    0.95291400    0.29224600
 C                  3.31141400    1.66968700    0.32204300
 C                  4.48305500    2.54931900    0.25319400
 H                  1.32480100   -2.76741400    0.43241100
 C                  4.02339900   -3.25643200   -0.01692400
 C                 -0.93140600   -1.46934500   -0.09936000
 C                 -2.02138100   -2.02776100   -0.18992200
 C                 -3.33615400   -2.57521500   -0.25482800
 C                 -4.42134100   -1.87515300    0.31926400
 C                 -3.59813000   -3.80868900   -0.88710400
 C                 -5.71276900   -2.39170600    0.25773700
 H                 -4.23069600   -0.92507500    0.80923200
 C                 -4.89344600   -4.31908400   -0.94266500
 H                 -2.77300900   -4.35577200   -1.33331500
 C                 -5.95769700   -3.61552300   -0.37239300
 H                 -6.53373900   -1.83715800    0.70517000
 H                 -5.07383500   -5.27123000   -1.43476100
 H                 -6.96630300   -4.01633500   -0.41822200
 O                  4.64794400   -3.31632500   -1.32327600
 H                  5.22834500   -4.09166300   -1.32611100
 C                  3.19820400   -4.52834600    0.20180700
 H                  3.85225200   -5.40792300    0.16314000
 H                  2.70158800   -4.52944400    1.17708800
 H                  2.43863000   -4.63323700   -0.57756500
 C                  5.12279800   -3.13369500    1.05265200
 H                  5.72588100   -2.23848900    0.87322300
 H                  4.68986600   -3.06334200    2.05580800
 H                  5.78835600   -4.00695300    1.03076200
 O                  4.56349500    3.01860600   -1.11870000
 H                  5.34857600    3.58380700   -1.17261600
 C                  4.31525500    3.76288200    1.18602200
 H                  3.42036100    4.32513600    0.90719500
 H                  4.22106500    3.44612800    2.22915800
 H                  5.18470000    4.42853400    1.10979500
 C                  5.76771600    1.77135500    0.59317300
 H                  5.89430600    0.93945900   -0.10458500
 H                  6.64483500    2.42754000    0.52003700
 H                  5.72539600    1.37067500    1.61046600
112
 Complex TS(l-o)
 Rh                -0.85059100   -0.14851600    0.38249200
 P                 -0.31552200    1.98545000    1.17178100
 P                 -0.45515300   -1.89033700   -1.15648500
 O                  1.23736600    0.72309900   -1.17583800
 C                 -2.76285200   -0.44373600    1.10344600
 C                 -3.37056000   -1.64875100    1.06620000
 C                 -1.23471700    3.40314900    0.33763500
 H                 -2.29057200    3.13646600    0.44046300
 C                 -0.90953500    3.42598600   -1.16518200
 H                 -1.64606100    4.04977300   -1.68074000
 H                 -0.95400100    2.42940900   -1.60740700
 H                  0.08901100    3.84002800   -1.34399200
 C                 -0.99786000    4.78555800    0.95700800
 H                  0.06140800    5.06425500    0.92997900
 H                 -1.34616700    4.85487500    1.99143300
 H                 -1.54809500    5.53727600    0.37880300
 C                 -0.34901800    2.40267800    2.99867400
 H                 -0.00698000    3.43831600    3.10279400
 C                 -1.79827300    2.32418200    3.50664400
 H                 -2.14836300    1.28782900    3.51763700
 H                 -2.49632400    2.91304000    2.90316000
 H                 -1.84967500    2.69978300    4.53496100
 C                  0.56677700    1.49373500    3.82740800
 H                  0.52047000    1.79466900    4.88136800
 H                  1.60811600    1.54781900    3.50128300
 H                  0.25341800    0.44967700    3.75052600
 C                  1.42642000    2.30822500    0.63422700
 C                  2.22475200    3.24489000    1.30737400
 H                  1.83016700    3.76401600    2.17273700
 C                  3.53138000    3.50753300    0.90439700
 H                  4.13582400    4.22165700    1.45514400
 C                  4.05800900    2.85948900   -0.20951900
 H                  5.07173700    3.08103500   -0.52138200
 C                  3.29065300    1.94097200   -0.93050800
 C                  1.99435400    1.66165700   -0.48016800
 C                  3.74643600    1.27862300   -2.23161900
 C                  3.08934900    2.04285900   -3.41589300
 H                  3.36113100    1.57408400   -4.36761900
 H                  3.42859100    3.08398800   -3.42929000
 H                  1.99908100    2.04065300   -3.33197600
 C                  5.27135000    1.32138200   -2.40253400
 H                  5.78316200    0.79557000   -1.59076600
 H                  5.62825000    2.35408600   -2.42842400
 H                  5.56757400    0.86976100   -3.35282200
 C                  3.20378300   -0.15187600   -2.23103000
 C                  3.89160600   -1.24454100   -2.76481700
 H                  4.89728600   -1.11681700   -3.14730600
 C                  3.29216000   -2.49986300   -2.82764700
 H                  3.83116500   -3.34116300   -3.25232700
 C                  1.99406600   -2.67208000   -2.35497100
 H                  1.53721200   -3.64878600   -2.43025600
 C                  1.27551900   -1.61720100   -1.77362700
 C                  1.91336800   -0.36031800   -1.72304400
 C                 -1.38593200   -1.85902300   -2.79112000
 H                 -0.91516400   -2.64046600   -3.40163400
 C                 -2.87607800   -2.18453400   -2.61365900
 H                 -3.37637000   -1.40807000   -2.03171900
 H                 -3.04682200   -3.14397000   -2.11656800
 H                 -3.35974900   -2.23641600   -3.59669200
 C                 -1.19520200   -0.51527300   -3.50959900
 H                 -1.74297400   -0.52627500   -4.45950400
 H                 -0.14329500   -0.31888200   -3.73593300
 H                 -1.57876000    0.30998700   -2.90594200
 C                 -0.60337000   -3.68286600   -0.57336200
 H                 -1.58706900   -3.62918900   -0.09125100
 C                  0.41787600   -4.01408100    0.52345400
 H                  0.20616800   -5.01163300    0.92671200
 H                  0.38098200   -3.29305500    1.34068500
 H                  1.44001600   -4.02023100    0.13199400
 C                 -0.67312100   -4.81046600   -1.61816500
 H                  0.30914400   -5.06383400   -2.02644400
 H                 -1.34174000   -4.59482200   -2.45434900
 H                 -1.04981000   -5.71577500   -1.12744400
 H                 -3.21685000   -2.31158000    0.22121000
 C                 -2.60385400    0.51759200   -0.40038200
 C                 -3.44639100    1.16818000   -1.01877500
 C                 -4.50243100    1.90131300   -1.71656300
 H                 -3.01378200    0.25363900    1.89520300
 C                 -4.30287300   -2.21168500    2.11101000
 C                  0.86307200   -0.74956000    1.28365200
 C                  1.99129600   -1.01704500    1.69464200
 C                  3.33490000   -1.30872500    2.06667300
 C                  4.26277200   -1.72777000    1.08629300
 C                  3.78705500   -1.16619500    3.39560000
 C                  5.58833600   -1.98326100    1.42595200
 H                  3.92543200   -1.84205400    0.06143200
 C                  5.11437700   -1.42929000    3.72746400
 H                  3.08376000   -0.84500400    4.15807100
 C                  6.02307200   -1.83641100    2.74677600
 H                  6.28643000   -2.30124600    0.65569100
 H                  5.44277300   -1.31368100    4.75709000
 H                  7.05777900   -2.03815600    3.00907500
 O                 -5.49745200   -2.58844900    1.38031400
 H                 -6.07157400   -3.06178200    2.00072100
 C                 -4.68008300   -1.21652300    3.21389100
 H                 -5.39206300   -1.68182400    3.90561900
 H                 -3.80680800   -0.90719300    3.79670300
 H                 -5.15377100   -0.32890900    2.78540700
 C                 -3.67498800   -3.47928900    2.72072300
 H                 -3.44950200   -4.20442900    1.93233900
 H                 -2.74616100   -3.24248200    3.24834400
 H                 -4.36338800   -3.95303900    3.43358100
 O                 -4.32518900    3.29917200   -1.38465900
 H                 -5.02994000    3.78457400   -1.83881900
 C                 -4.37635900    1.71578300   -3.24009400
 H                 -3.40919200    2.08853500   -3.58592900
 H                 -4.46725900    0.66170000   -3.51662900
 H                 -5.16997600    2.27416300   -3.75148200
 C                 -5.88077000    1.42507000   -1.21632500
 H                 -5.96870500    1.59842400   -0.14080400
 H                 -6.67798400    1.97854400   -1.72812500
 H                 -6.02302400    0.35814100   -1.40991400
112
 Complex o
 Rh                 0.86725100    0.65213800    0.78630200
 P                  0.34795000   -1.60098800    1.57220000
 P                  0.49432100    1.77702700   -1.17517900
 O                 -0.94328200   -0.97578200   -1.11405400
 C                  3.05925600    0.26434100    1.18023900
 C                  2.76445600    1.64882700    1.10273400
 C                  1.52291800   -2.94410800    0.96422900
 H                  2.51550100   -2.57171200    1.23845200
 C                  1.45633300   -3.03105600   -0.56702200
 H                  2.31526100   -3.58570400   -0.95397000
 H                  1.47254800   -2.04650900   -1.03159700
 H                  0.54043100   -3.54157200   -0.88495200
 C                  1.30512000   -4.32672300    1.59117000
 H                  0.29038300   -4.69282600    1.40054400
 H                  1.47675300   -4.34184300    2.67118200
 H                  2.00200600   -5.04359300    1.14045700
 C                  0.20137600   -1.91900000    3.41796800
 H                 -0.12597300   -2.95555300    3.55002700
 C                  1.56700800   -1.77708800    4.10496000
 H                  1.92317300   -0.74689400    4.06221800
 H                  2.33446400   -2.42112400    3.66579400
 H                  1.47478800   -2.04847900    5.16308900
 C                 -0.83605400   -0.98506800    4.05662500
 H                 -0.91318600   -1.19458900    5.13053800
 H                 -1.82731000   -1.10521200    3.61275900
 H                 -0.54999600    0.06342100    3.93243400
 C                 -1.26836700   -2.22196200    0.90924900
 C                 -2.08726200   -3.10223000    1.63408300
 H                 -1.79122600   -3.43070800    2.62248300
 C                 -3.30111000   -3.55497600    1.12327200
 H                 -3.92126000   -4.22133000    1.71511500
 C                 -3.71626100   -3.15922200   -0.14567000
 H                 -4.65886100   -3.52547700   -0.53507600
 C                 -2.92290700   -2.30798200   -0.91694700
 C                 -1.72273100   -1.84078700   -0.36527700
 C                 -3.23985400   -1.90244500   -2.35797100
 C                 -2.38023700   -2.78138400   -3.30912300
 H                 -2.55274700   -2.49355800   -4.35168200
 H                 -2.64318200   -3.83783600   -3.19018300
 H                 -1.31390700   -2.66909200   -3.09520700
 C                 -4.72250000   -2.10142900   -2.70238100
 H                 -5.36887200   -1.49737900   -2.05826700
 H                 -5.00677900   -3.15143800   -2.59519500
 H                 -4.91822500   -1.83365500   -3.74405200
 C                 -2.80069400   -0.44595200   -2.52438500
 C                 -3.47796400    0.48946100   -3.30882300
 H                 -4.40292600    0.21645700   -3.80290700
 C                 -2.96700100    1.77436200   -3.47358800
 H                 -3.49204600    2.49546500   -4.09262100
 C                 -1.77910100    2.13651300   -2.84352100
 H                 -1.40366500    3.13752200   -2.99059100
 C                 -1.07998000    1.24574500   -2.01516900
 C                 -1.61614200   -0.04843900   -1.88667300
 C                  1.67838100    1.49647400   -2.62194700
 H                  1.19216000    2.05333900   -3.43380600
 C                  3.08859300    2.06520800   -2.40859600
 H                  3.66075400    1.44260400   -1.71874700
 H                  3.09275600    3.09147600   -2.03036200
 H                  3.62354800    2.07005400   -3.36611400
 C                  1.75500200    0.02278800   -3.03881200
 H                  2.34212300   -0.06420400   -3.96090900
 H                  0.76935900   -0.40673400   -3.23530500
 H                  2.25379500   -0.58107700   -2.28046600
 C                  0.43556700    3.66805400   -1.05572600
 H                  1.33394000    3.81771500   -0.45068900
 C                 -0.76392200    4.14512700   -0.22371400
 H                 -0.64191000    5.20674100    0.02266400
 H                 -0.86938900    3.58147800    0.70417900
 H                 -1.70212900    4.03593100   -0.77619400
 C                  0.61219900    4.54469100   -2.31064900
 H                 -0.30483400    4.64083200   -2.89730700
 H                  1.40268300    4.20176900   -2.98074600
 H                  0.88000700    5.55781100   -1.98671100
 H                  3.12469800    2.17559800    0.22530500
 C                  3.75180800   -0.44834000    0.15829100
 C                  4.35353800   -1.09158800   -0.67893000
 C                  5.10246000   -1.83184700   -1.70173300
 H                  3.13316800   -0.18771700    2.16544200
 C                  2.82028300    2.55766800    2.33626500
 C                 -1.04955100    0.98508700    1.08658500
 C                 -2.25538400    1.12003300    1.29141000
 C                 -3.67170700    1.21360400    1.40154600
 C                 -4.45511100    1.45590300    0.24996200
 C                 -4.33596000    1.03201500    2.63330400
 C                 -5.84399100    1.49993200    0.33165500
 H                 -3.95547000    1.59648200   -0.70259000
 C                 -5.72618600    1.08350500    2.70674100
 H                 -3.74525500    0.84577300    3.52532500
 C                 -6.48886000    1.31427800    1.55850200
 H                 -6.42709200    1.68182500   -0.56763400
 H                 -6.21830500    0.93926100    3.66508400
 H                 -7.57289600    1.35033300    1.61930900
 O                  4.23935200    2.81540800    2.48181100
 H                  4.33704400    3.46852600    3.19048500
 C                  2.29553400    1.92114400    3.62605800
 H                  2.36302600    2.64145100    4.45006700
 H                  1.24877900    1.61987300    3.52379000
 H                  2.89847400    1.05321000    3.89937200
 C                  2.10073300    3.88676100    2.08603400
 H                  2.51277900    4.38522000    1.20367300
 H                  1.02903800    3.73240000    1.94671700
 H                  2.23794700    4.55826800    2.94269400
 O                  4.12980500   -2.54276600   -2.50113000
 H                  4.62339000   -3.00318600   -3.19606500
 C                  5.88155400   -0.85284800   -2.59906500
 H                  5.18979100   -0.16742400   -3.09406500
 H                  6.59861400   -0.26869500   -2.01526300
 H                  6.43528200   -1.40747700   -3.36658600
 C                  6.05193800   -2.84432900   -1.03615800
 H                  5.48044300   -3.54934500   -0.42682400
 H                  6.59639400   -3.40721800   -1.80400700
 H                  6.78348100   -2.33965400   -0.39844200
112
 Complex TS(o-3)
 Rh                -0.33030800   -0.81222300   -0.29133200
 P                 -0.37241600    0.46669100   -2.35971500
 P                 -0.09229400   -0.92857600    2.01337300
 O                  1.06383800    1.27291600    0.25200900
 C                  1.03454100   -2.34452000   -1.21407500
 C                 -0.07365300   -2.91810600   -0.53149200
 C                  0.56196100   -0.23671000   -3.85965600
 H                  0.27731200   -1.29358500   -3.83221800
 C                  2.08014900   -0.13701700   -3.63455200
 H                  2.60303700   -0.79413200   -4.33912000
 H                  2.38063800   -0.42457500   -2.62474600
 H                  2.42953300    0.88581400   -3.80598800
 C                  0.19019400    0.28767400   -5.25341200
 H                  0.42925100    1.34828600   -5.37738600
 H                 -0.86554900    0.14040300   -5.49563700
 H                  0.77379100   -0.26006800   -6.00325400
 C                 -1.94493600    1.20733600   -3.10754100
 H                 -1.63539500    1.62513200   -4.07136800
 C                 -2.97725800    0.10361100   -3.37272600
 H                 -3.29702100   -0.35876000   -2.43526600
 H                 -2.58834200   -0.67806200   -4.03359200
 H                 -3.86157100    0.53266400   -3.85844100
 C                 -2.54678000    2.35654400   -2.28548100
 H                 -3.45790800    2.70945400   -2.78365100
 H                 -1.86292000    3.20482500   -2.20481100
 H                 -2.81463800    2.03245700   -1.28079000
 C                  0.58366200    2.01215500   -1.96733600
 C                  0.71343400    3.01792300   -2.94025500
 H                  0.26531600    2.87770900   -3.91671800
 C                  1.37789800    4.20847400   -2.66857900
 H                  1.45643900    4.97441900   -3.43394800
 C                  1.94350100    4.41655300   -1.41101600
 H                  2.46353700    5.34615200   -1.21209100
 C                  1.85972200    3.44081400   -0.41686900
 C                  1.16749500    2.25669300   -0.71508600
 C                  2.55775400    3.54506800    0.93946500
 C                  3.90458600    2.77038400    0.84282200
 H                  4.42099900    2.79559200    1.80869200
 H                  4.55018800    3.23556500    0.08976100
 H                  3.75909800    1.72290700    0.56596400
 C                  2.85146200    5.00068100    1.33179200
 H                  1.93495100    5.59295200    1.41368000
 H                  3.50770200    5.47539900    0.59800300
 H                  3.37997800    5.04385300    2.28738300
 C                  1.68829600    2.82958600    1.97572300
 C                  1.61103000    3.19868300    3.32057600
 H                  2.07980800    4.11629400    3.65623200
 C                  0.96966600    2.38266900    4.25275800
 H                  0.93240900    2.67680600    5.29711700
 C                  0.41762900    1.17118900    3.84942400
 H                 -0.00885100    0.50840300    4.59321300
 C                  0.42755200    0.78084900    2.50170900
 C                  1.04312500    1.64752800    1.58548500
 C                  1.28014700   -1.86991300    2.94358900
 H                  0.97483100   -1.78589900    3.99279100
 C                  1.38457300   -3.36089900    2.58699000
 H                  1.88021300   -3.49405300    1.62276700
 H                  0.41975300   -3.87414300    2.55025800
 H                  1.99480000   -3.86936600    3.34317700
 C                  2.65819700   -1.20382300    2.80232500
 H                  3.40859800   -1.83688900    3.29139000
 H                  2.70028600   -0.22359000    3.28058500
 H                  2.95589700   -1.08704100    1.76069600
 C                 -1.69293100   -1.32345800    2.98168300
 H                 -2.27709200   -1.80794200    2.19466300
 C                 -2.48968400   -0.08668100    3.44087200
 H                 -3.54284800   -0.36795300    3.54831500
 H                 -2.44190000    0.73751800    2.73141000
 H                 -2.14639100    0.27350000    4.41512800
 C                 -1.55840200   -2.30746100    4.15271200
 H                 -0.98719700   -1.88432500    4.98615800
 H                 -1.09715400   -3.25655900    3.87182700
 H                 -2.56114000   -2.53310500    4.53468500
 H                  0.13332800   -3.36333000    0.43290600
 C                  2.37688200   -2.25825700   -0.75011900
 C                  3.55710500   -2.10022000   -0.49776600
 C                  4.96285400   -1.83125700   -0.18291800
 H                  0.96702300   -2.29930800   -2.29547700
 C                 -1.17974300   -3.72513200   -1.20765300
 C                 -2.13357200   -0.06634000    0.12734500
 C                 -3.31827200    0.22413300    0.30446900
 C                 -4.67689600    0.59899200    0.51010600
 C                 -5.01650900    1.92115000    0.87497300
 C                 -5.72538700   -0.33489700    0.35497500
 C                 -6.34527700    2.28878600    1.07249900
 H                 -4.22148700    2.65007000    1.00022000
 C                 -7.05155500    0.04027100    0.55509700
 H                 -5.48097900   -1.35538800    0.07511100
 C                 -7.37104900    1.35277600    0.91445900
 H                 -6.58202100    3.31206200    1.35222400
 H                 -7.84142700   -0.69577700    0.42950000
 H                 -8.40645000    1.64223000    1.06947400
 O                 -0.64330400   -5.07335600   -1.20894200
 H                 -1.34860500   -5.65631600   -1.52558600
 C                 -1.49221800   -3.31494200   -2.64621300
 H                 -2.29330600   -3.94518300   -3.05061300
 H                 -1.82662400   -2.27868500   -2.68683200
 H                 -0.61464100   -3.44182800   -3.28568400
 C                 -2.45131500   -3.69158200   -0.34855600
 H                 -2.22489500   -4.01205100    0.67398000
 H                 -2.87042500   -2.68358700   -0.31087300
 H                 -3.20824800   -4.37316300   -0.75777700
 O                  5.00070900   -0.52620200    0.44895400
 H                  5.92148300   -0.35937900    0.69964700
 C                  5.52064200   -2.88628700    0.78873300
 H                  4.93934200   -2.89327000    1.71323200
 H                  5.48390600   -3.88475800    0.34376700
 H                  6.56571600   -2.65906500    1.03308900
 C                  5.79342700   -1.78467600   -1.47867000
 H                  5.40846800   -1.00525000   -2.14119100
 H                  6.84102500   -1.55926800   -1.24452900
 H                  5.75867500   -2.74342900   -2.00423900
112
 Complex TS(l-n)
 Rh                 0.48392200    0.40012200    0.48013100
 P                  0.05476600   -1.50707200    1.74509600
 P                  0.05217500    1.75970200   -1.40202300
 O                 -1.42648600   -0.92904500   -0.88969200
 C                  2.33217900    0.97739300    1.19248500
 C                  2.85564300    2.19444800    0.93525800
 C                  1.11917600   -3.00482000    1.32033200
 H                  2.13994000   -2.61620500    1.40195900
 C                  0.88578600   -3.41886800   -0.14173900
 H                  1.66178900   -4.12719900   -0.45198500
 H                  0.92274900   -2.56473000   -0.81966800
 H                 -0.08510400   -3.91259000   -0.25672400
 C                  0.95667000   -4.21159500    2.25241100
 H                 -0.07545100   -4.57877700    2.25675300
 H                  1.25062600   -3.99755800    3.28360900
 H                  1.59141300   -5.03232300    1.89743400
 C                  0.01115400   -1.48372500    3.61853600
 H                 -0.24889000   -2.49627600    3.94693100
 C                  1.41489300   -1.15123500    4.15143100
 H                  1.67338600   -0.11106500    3.93295400
 H                  2.19730300   -1.79284500    3.73367700
 H                  1.43334800   -1.27396500    5.24025200
 C                 -1.02442100   -0.50087800    4.17614100
 H                 -0.99966100   -0.53050800    5.27250800
 H                 -2.03837800   -0.74323700    3.85189800
 H                 -0.81324600    0.51964900    3.84919900
 C                 -1.62428000   -2.08289500    1.22029400
 C                 -2.40215700   -2.90226700    2.05192800
 H                 -2.03525100   -3.17201900    3.03527300
 C                 -3.65594600   -3.35873700    1.65235500
 H                 -4.24819100   -3.97449500    2.32225200
 C                 -4.14095500   -3.03869400    0.38616800
 H                 -5.10760700   -3.41816800    0.07649800
 C                 -3.38823400   -2.25071300   -0.48888700
 C                 -2.15563100   -1.75617800   -0.04182300
 C                 -3.78203300   -1.95289200   -1.93652800
 C                 -2.95265700   -2.88772200   -2.86240200
 H                 -3.17834300   -2.67640600   -3.91287800
 H                 -3.19414900   -3.93590300   -2.65684300
 H                 -1.87928500   -2.74839200   -2.70880300
 C                 -5.27311000   -2.20242000   -2.20075900
 H                 -5.91034600   -1.56751500   -1.57767100
 H                 -5.52934700   -3.24735100   -2.00738000
 H                 -5.51600100   -2.01339700   -3.24958000
 C                 -3.37142900   -0.50781100   -2.22665500
 C                 -4.11174400    0.36905400   -3.02277800
 H                 -5.07087600    0.06022900   -3.42122800
 C                 -3.62181500    1.63661200   -3.32644300
 H                 -4.20033300    2.30901000   -3.95249800
 C                 -2.38033800    2.03601100   -2.83877100
 H                 -2.00489600    3.01374800   -3.10596900
 C                 -1.61535900    1.20734600   -2.00502000
 C                 -2.14742800   -0.06344500   -1.70763000
 C                  1.06491800    1.47435100   -2.96179400
 H                  0.55982700    2.06286600   -3.73849300
 C                  2.50679800    1.97880700   -2.80578200
 H                  3.03795600    1.41125300   -2.03964500
 H                  2.55957900    3.03872400   -2.53988100
 H                  3.04350400    1.85491000   -3.75423200
 C                  1.03070500    0.00063000   -3.39178200
 H                  1.61892600   -0.12649600   -4.30852100
 H                  0.01218900   -0.33809000   -3.60317300
 H                  1.45764000   -0.64673800   -2.62307800
 C                  0.04658000    3.64066000   -1.21213200
 H                  1.02986800    3.76882700   -0.74298300
 C                 -1.00304700    4.12284400   -0.20248900
 H                 -0.88292000    5.20186800   -0.04615400
 H                 -0.90747500    3.61912400    0.75850700
 H                 -2.02070600    3.94671700   -0.56233900
 C                  0.03136400    4.52093300   -2.47496200
 H                 -0.97359600    4.62717100   -2.89275000
 H                  0.69453300    4.17143300   -3.26902900
 H                  0.36103100    5.52922100   -2.19799300
 H                  2.66469100    2.68133600   -0.01532200
 C                  2.29360100   -0.27906500   -0.11461800
 C                  3.21878700   -0.94844500   -0.59036600
 H                  2.60984900    0.46392200    2.10658600
 C                  3.71980300    3.01207600    1.86486000
 C                 -1.30453500    1.08725700    1.18333500
 C                 -2.44170500    1.42494800    1.49091600
 C                 -3.83176000    1.79708500    1.77943200
 O                  4.86539600    3.39491600    1.06593100
 H                  5.38706200    4.01501900    1.59661500
 C                  4.19974100    2.24930500    3.10451800
 H                  4.85924200    2.88997100    3.70158900
 H                  3.36423600    1.94919200    3.74473400
 H                  4.76261400    1.35830300    2.81307700
 C                  2.95330800    4.28374200    2.27688000
 H                  2.64910600    4.84534000    1.38806000
 H                  2.05593000    4.03368300    2.85066000
 H                  3.58524100    4.93648400    2.89425600
 C                  4.25988900   -1.71372800   -1.16779900
 C                  4.72526800   -2.89463900   -0.54258900
 C                  4.84911900   -1.32939600   -2.39515400
 C                  5.73486800   -3.65509800   -1.12380300
 H                  4.28203300   -3.20038700    0.40021400
 C                  5.85565400   -2.09924500   -2.96930900
 H                  4.50137900   -0.42509500   -2.88369300
 C                  6.30457600   -3.26429800   -2.33954500
 H                  6.07965400   -4.55844100   -0.62803600
 H                  6.29549500   -1.78873400   -3.91311500
 H                  7.09152400   -3.86114900   -2.79117200
 O                 -3.86961800    3.23911600    1.90565200
 H                 -4.79408300    3.47517600    2.07298700
 C                 -4.73560100    1.36478300    0.60806900
 H                 -4.70529100    0.28015700    0.47364000
 H                 -5.77568600    1.65809400    0.80343200
 H                 -4.40347300    1.83888500   -0.31805300
 C                 -4.31511400    1.15916100    3.09498100
 H                 -5.34823400    1.46275100    3.30875500
 H                 -4.28922400    0.06725500    3.03021000
 H                 -3.67966200    1.47910300    3.92464600
112
 Complex n
 Rh                 0.32064300    1.19421300    0.45137700
 P                  0.06758800   -0.48385100    2.20230200
 P                  0.02832800    1.18239400   -1.82067400
 O                 -0.92092000   -1.46173100   -0.49928700
 C                  2.47082400    1.51884100    1.09503800
 C                  1.96077300    2.60503700    0.33833300
 C                  1.49836800   -1.70529700    2.36992700
 H                  2.37893800   -1.06429300    2.48393700
 C                  1.66116100   -2.50719300    1.07094900
 H                  2.61771500   -3.03992600    1.07854500
 H                  1.63775700   -1.86614000    0.19135300
 H                  0.86336900   -3.25075300    0.97001500
 C                  1.39875400   -2.65295800    3.57210600
 H                  0.48446600   -3.25471700    3.52827900
 H                  1.41888100   -2.13213000    4.53317100
 H                  2.24807300   -3.34668800    3.56056900
 C                 -0.25482400    0.06423800    3.97071800
 H                 -0.44019400   -0.83503500    4.56753500
 C                  0.98201300    0.76054400    4.55673900
 H                  1.18691700    1.69825100    4.03812400
 H                  1.88335200    0.14256700    4.51058400
 H                  0.80123500    1.00174000    5.61065800
 C                 -1.48719500    0.97517000    4.04939500
 H                 -1.65936400    1.27763800    5.08958800
 H                 -2.38981200    0.48095000    3.68388400
 H                 -1.34899000    1.87843800    3.44886900
 C                 -1.33402700   -1.64724400    1.85590900
 C                 -2.10935600   -2.22269400    2.87526400
 H                 -1.91393900   -1.97440800    3.91103100
 C                 -3.15289800   -3.10066100    2.58929900
 H                 -3.74589200   -3.51632100    3.39831500
 C                 -3.42511800   -3.45772200    1.26976600
 H                 -4.22725700   -4.15614700    1.06104200
 C                 -2.66170700   -2.93480500    0.22407200
 C                 -1.64967500   -2.01636100    0.53722900
 C                 -2.80329200   -3.33909000   -1.24506800
 C                 -1.64906900   -4.32150300   -1.59159500
 H                 -1.69533300   -4.60142300   -2.64928000
 H                 -1.72979400   -5.23038900   -0.98604300
 H                 -0.67251500   -3.86922100   -1.40021100
 C                 -4.14087400   -4.03344100   -1.53329800
 H                 -4.99351300   -3.38462100   -1.31073400
 H                 -4.23617600   -4.94696600   -0.94029400
 H                 -4.20097600   -4.33620200   -2.58204100
 C                 -2.61713800   -2.06487800   -2.07237200
 C                 -3.33921500   -1.76474500   -3.22841700
 H                 -4.12309900   -2.43106000   -3.56896700
 C                 -3.05055100   -0.61494700   -3.95925700
 H                 -3.60823900   -0.38887200   -4.86302300
 C                 -2.04223600    0.24655600   -3.53421000
 H                 -1.83558100    1.12699900   -4.12303400
 C                 -1.31252700    0.00873400   -2.35970700
 C                 -1.62575800   -1.16565700   -1.65321700
 C                  1.42634700    0.50270600   -2.89772000
 H                  0.97733400    0.49775700   -3.89946500
 C                  2.68757500    1.37801600   -2.92469100
 H                  3.24484900    1.29007500   -1.99038000
 H                  2.48017900    2.43710000   -3.10105300
 H                  3.34568400    1.03779400   -3.73353200
 C                  1.78875900   -0.94193800   -2.53396200
 H                  2.51905200   -1.33002500   -3.25351900
 H                  0.92172000   -1.60668500   -2.55137000
 H                  2.24355000   -0.98974700   -1.54373800
 C                 -0.33891200    2.85154200   -2.63918200
 H                  0.44143200    3.44167100   -2.15050300
 C                 -1.69290700    3.42131100   -2.19208900
 H                 -1.76606000    4.47263400   -2.49585100
 H                 -1.83175900    3.36009900   -1.11256900
 H                 -2.52669900    2.88236100   -2.65170400
 C                 -0.13925000    3.04442500   -4.15519800
 H                 -0.97598600    2.66630800   -4.74806000
 H                  0.77535600    2.59130900   -4.54230400
 H                 -0.07749200    4.12052300   -4.35812200
 H                  2.35362700    2.72592600   -0.66594600
 C                  3.37941900    0.55797700    0.58007000
 C                  4.16270400   -0.29159600    0.18844300
 H                  2.47713800    1.60456400    2.17785900
 C                  1.68572900    3.96984300    0.98037800
 C                 -1.65217300    1.25501600    0.47312600
 C                 -2.87402500    1.32370400    0.53944900
 C                 -4.34080600    1.32268500    0.56617800
 O                  3.01031400    4.54693400    1.09270600
 H                  2.89713400    5.45758200    1.40292200
 C                  1.04709500    3.90824100    2.37117900
 H                  0.87111000    4.92439600    2.74373800
 H                  0.08619400    3.38600300    2.34362900
 H                  1.71144900    3.41119600    3.08031300
 C                  0.83582200    4.85568900    0.06385700
 H                  1.30505500    4.95382700   -0.91970100
 H                 -0.16982500    4.44786400   -0.05343600
 H                  0.74387100    5.86190100    0.49125800
 C                  5.02004700   -1.31177500   -0.30684600
 C                  5.48717600   -2.33687400    0.54369300
 C                  5.40429300   -1.33433900   -1.66472900
 C                  6.30325900   -3.34985800    0.04740600
 H                  5.20081300   -2.32583300    1.59071400
 C                  6.22004000   -2.35239100   -2.15068900
 H                  5.05258200   -0.54901000   -2.32534600
 C                  6.67290400   -3.36494900   -1.30035700
 H                  6.65246400   -4.13201600    0.71571100
 H                  6.50456600   -2.35566300   -3.19924400
 H                  7.30861600   -4.15746900   -1.68393800
 O                 -4.77433000    2.65153500    0.18638200
 H                 -5.74289300    2.63485800    0.18932300
 C                 -4.87921500    0.30047900   -0.45389900
 H                 -4.55110600   -0.71058800   -0.19931900
 H                 -5.97731200    0.31421100   -0.46065500
 H                 -4.51662800    0.54144500   -1.45562800
 C                 -4.86519100    1.00118300    1.97826600
 H                 -5.96294800    1.01743700    1.99095900
 H                 -4.53601100    0.00808400    2.29850400
 H                 -4.49797300    1.74306400    2.69208500
112
 Complex TS(n-d)
 Rh                -0.52923900   -0.73947600   -0.33709200
 P                 -1.00826100    0.79663500   -2.22377200
 P                 -0.00565000   -1.02709900    1.87718300
 O                  0.31713400    1.66067500    0.42239900
 C                  0.94447800   -1.93355100   -1.59308300
 C                  0.05507300   -2.72540200   -0.80519500
 C                  0.26580600    0.74423500   -3.62904000
 H                  0.29155200   -0.31635400   -3.90297400
 C                  1.64494100    1.13575600   -3.07414600
 H                  2.42537000    0.87037200   -3.79606200
 H                  1.87683500    0.63001000   -2.13499600
 H                  1.69828500    2.21618000   -2.90311900
 C                 -0.04817900    1.54601200   -4.89807700
 H                 -0.11420100    2.61949300   -4.69608300
 H                 -0.97209300    1.22608000   -5.38751900
 H                  0.76555700    1.40447700   -5.61944900
 C                 -2.64845800    1.05654800   -3.12592200
 H                 -2.43937100    1.82422100   -3.87728700
 C                 -3.10163000   -0.20245700   -3.87647800
 H                 -3.51524200   -0.94052800   -3.18665500
 H                 -2.29538600   -0.67898500   -4.44267000
 H                 -3.89322500    0.06359000   -4.58683800
 C                 -3.76514100    1.57634200   -2.21130000
 H                 -4.68073900    1.71290300   -2.80026600
 H                 -3.51513400    2.53753200   -1.75532400
 H                 -3.96535700    0.86900500   -1.40669700
 C                 -0.71936900    2.51258000   -1.55600600
 C                 -1.10417500    3.64297900   -2.29903100
 H                 -1.62150100    3.51750000   -3.24149900
 C                 -0.85970400    4.93414800   -1.84451600
 H                 -1.18236200    5.78652100   -2.43437600
 C                 -0.18894500    5.13117900   -0.63932800
 H                  0.01514800    6.14098500   -0.30348900
 C                  0.23442200    4.04384600    0.12533700
 C                 -0.06739900    2.75253600   -0.33643700
 C                  1.09749800    4.17021800    1.38013300
 C                  2.57439300    3.90050400    0.97033500
 H                  3.22516600    3.94522100    1.84981100
 H                  2.90985600    4.65104800    0.24693200
 H                  2.68672700    2.91266700    0.51424600
 C                  1.01000400    5.56584400    2.01373600
 H                 -0.01179300    5.80988400    2.31978900
 H                  1.35581900    6.33069400    1.31374500
 H                  1.66050200    5.63410800    2.88925600
 C                  0.67620400    3.06288100    2.34527100
 C                  0.70486900    3.18597100    3.73567900
 H                  0.92721800    4.14507200    4.18833700
 C                  0.48507000    2.07991200    4.55588500
 H                  0.52728000    2.18643500    5.63541300
 C                  0.24253700    0.83442400    3.98717800
 H                  0.12453700   -0.02717300    4.63357500
 C                  0.15592700    0.67245500    2.59539900
 C                  0.36312400    1.80840100    1.80135100
 C                  1.68452600   -1.67021800    2.46262300
 H                  1.58384400   -1.67680800    3.55460700
 C                  2.05473400   -3.09011100    2.00599100
 H                  2.39223100   -3.09138000    0.96843600
 H                  1.23827200   -3.81049200    2.09941600
 H                  2.88378900   -3.45741700    2.62283500
 C                  2.80912200   -0.68663200    2.09327500
 H                  3.77839200   -1.12587400    2.35349500
 H                  2.72180700    0.26178400    2.62708000
 H                  2.82278200   -0.48268000    1.02057100
 C                 -1.30785600   -1.91048600    2.95066200
 H                 -1.83328500   -2.49122300    2.18874500
 C                 -2.34217200   -0.95921400    3.58841500
 H                 -3.29082600   -1.49324400    3.68883900
 H                 -2.53655000   -0.07962100    2.97732400
 H                 -2.02016400   -0.62786100    4.58041600
 C                 -0.77703400   -2.88085500    4.01553400
 H                 -0.21504400   -2.36759200    4.80327100
 H                 -0.14277400   -3.66989100    3.60731600
 H                 -1.63265600   -3.36761700    4.49831700
 H                  0.50929400   -3.20562000    0.05320500
 C                  2.33236800   -1.80037500   -1.33863600
 C                  3.53574700   -1.65258200   -1.18842300
 H                  0.67995500   -1.78129200   -2.63512900
 C                 -0.99055700   -3.67713100   -1.38402900
 C                 -2.40952600   -0.50051700    0.30037400
 C                 -3.59745300   -0.62060500    0.58762200
 C                 -5.00277800   -0.81256000    0.96564600
 O                 -0.19486000   -4.81671200   -1.79767000
 H                 -0.81610900   -5.51302700   -2.05612900
 C                 -1.76075700   -3.12974400   -2.58035500
 H                 -2.42221600   -3.90323700   -2.98914000
 H                 -2.37356900   -2.28661900   -2.26694100
 H                 -1.08704300   -2.80984700   -3.38002100
 C                 -1.96800300   -4.11332900   -0.28427900
 H                 -1.42190800   -4.53273400    0.56745000
 H                 -2.57047000   -3.26959600    0.06037500
 H                 -2.64714000   -4.88811600   -0.66296300
 C                  4.92458900   -1.46805200   -0.95162800
 C                  5.68525400   -0.58524100   -1.74893900
 C                  5.57617100   -2.15669100    0.09566700
 C                  7.04302500   -0.39990100   -1.50290300
 H                  5.19610600   -0.05072400   -2.55739500
 C                  6.93319100   -1.96079300    0.33569800
 H                  5.00307400   -2.84257600    0.71096700
 C                  7.67504000   -1.08312200   -0.46017900
 H                  7.61147300    0.28373700   -2.12763800
 H                  7.41618600   -2.49875600    1.14693600
 H                  8.73401100   -0.93426000   -0.27066000
 O                 -5.03819100   -1.93264000    1.89067000
 H                 -5.96375800   -2.04229600    2.15553700
 C                 -5.55606600    0.43970800    1.67083500
 H                 -5.51457200    1.31110700    1.01053700
 H                 -6.60208000    0.28357700    1.96509400
 H                 -4.96920700    0.65355100    2.56758000
 C                 -5.86125100   -1.16764200   -0.26362600
 H                 -6.89978300   -1.35488200    0.03825700
 H                 -5.86404900   -0.35399900   -0.99436600
 H                 -5.46964900   -2.06827100   -0.74376800
98
 Complex TS(3-p)
 Rh                 0.56860500    0.04893000    0.30546800
 P                  0.25595500    2.32006700    0.10799200
 P                  0.26300100   -2.16050900   -0.31075600
 O                 -1.62912800    0.15792800   -0.85588900
 C                  2.48742000    0.06562300    0.01650100
 C                  3.71926300    0.04374000   -0.06985100
 C                  0.31277000   -0.09355700    2.49095300
 C                 -0.85105100   -0.49258600    2.64292000
 C                 -2.17662200   -0.98543000    3.06999900
 C                  0.88435100    3.11010700   -1.49442600
 H                  0.54774300    2.36447000   -2.22695600
 C                  0.26777500    4.46753000   -1.85917300
 H                  0.67083300    4.79969900   -2.82330400
 H                  0.52234600    5.23875600   -1.12318800
 H                 -0.81967500    4.42825700   -1.95284200
 C                  2.41712300    3.17862400   -1.56935300
 H                  2.71935000    3.36700000   -2.60640600
 H                  2.88808100    2.25113700   -1.23944300
 H                  2.80662600    4.00626300   -0.96738700
 C                  0.63080100    3.54427000    1.48786600
 H                  0.48906200    4.55647200    1.08813500
 C                  2.10216900    3.37596500    1.90828900
 H                  2.33495300    4.07549600    2.71976700
 H                  2.80332400    3.56437200    1.09420800
 H                  2.28921000    2.36009700    2.26881600
 C                 -0.27815600    3.35599200    2.71374800
 H                 -0.16212700    2.35629600    3.13892600
 H                 -1.33731100    3.49656900    2.48917600
 H                 -0.00049500    4.08506000    3.48428300
 C                 -1.58413900    2.44129400   -0.15808200
 C                 -2.29071900    3.63127900    0.07213300
 H                 -1.76208600    4.50460700    0.43661300
 C                 -3.66070700    3.71585100   -0.15991600
 H                 -4.19014400    4.64164600    0.04249900
 C                 -4.34730600    2.61923300   -0.67622900
 H                 -5.40825700    2.70870000   -0.87570500
 C                 -3.68485100    1.42025800   -0.95751000
 C                 -2.31961900    1.34907300   -0.65299900
 C                 -4.34354100    0.24052200   -1.67589300
 C                 -4.03976900    0.38568300   -3.19420600
 H                 -2.96183100    0.40653600   -3.38123300
 H                 -4.47041600    1.31563700   -3.57983000
 H                 -4.46655400   -0.45610300   -3.74947300
 C                 -5.86753800    0.22079200   -1.47613800
 H                 -6.32232000   -0.60423100   -2.02932500
 H                 -6.32235200    1.13413300   -1.86651100
 H                 -6.13519100    0.12155700   -0.41993300
 C                 -3.68460700   -1.05522400   -1.19674900
 C                 -4.35210400   -2.28304000   -1.14522000
 H                 -5.41433500   -2.32752200   -1.35212400
 C                 -3.67080300   -3.45880500   -0.84224100
 H                 -4.20572800   -4.40229600   -0.80250800
 C                 -2.29904100   -3.42696100   -0.60464000
 H                 -1.78725900   -4.35286300   -0.37984000
 C                 -1.58171600   -2.21932900   -0.61473000
 C                 -2.31699100   -1.04633400   -0.89161100
 C                  0.91440300   -2.72320200   -1.98211700
 H                  0.46617800   -3.70628800   -2.17486200
 C                  2.44525100   -2.84641400   -1.97613200
 H                  2.78625900   -3.22280900   -2.94808600
 H                  2.81158100   -3.53364300   -1.20911600
 H                  2.90820000   -1.87273900   -1.80002000
 C                  0.46102100   -1.74602300   -3.07572900
 H                  0.83600400   -0.73773200   -2.86915900
 H                 -0.62890100   -1.69792900   -3.16271300
 H                  0.85880000   -2.06487000   -4.04626700
 C                  0.58940000   -3.57616700    0.89406500
 H                 -0.28572700   -3.54192900    1.55497200
 C                  0.72138600   -4.98576600    0.29254900
 H                  1.64452000   -5.08744300   -0.28504100
 H                 -0.10426700   -5.27105900   -0.36330600
 H                  0.76287400   -5.72160800    1.10390400
 C                  1.83367500   -3.24868800    1.73785900
 H                  1.98022300   -4.03123800    2.49219700
 H                  1.73145200   -2.29163900    2.25074500
 H                  2.73849700   -3.20034800    1.12458500
 H                  1.25367900    0.21833400    2.91218200
 O                 -2.44317700   -2.29334000    2.52689400
 H                 -2.43500300   -2.21263700    1.56190300
 C                 -2.18192900   -1.18590700    4.59431000
 H                 -2.00581000   -0.23744500    5.10862600
 H                 -3.15226500   -1.58620300    4.90618300
 H                 -1.40179500   -1.89514600    4.88217600
 C                 -3.28810800   -0.01079900    2.64759800
 H                 -3.11837800    0.98716500    3.06243600
 H                 -3.32908600    0.07980200    1.55991800
 H                 -4.25410900   -0.38559600    3.00003400
 C                  5.13448500    0.01262700   -0.21931200
 C                  5.81610500   -1.19961800   -0.47866100
 C                  5.90941000    1.19222900   -0.12523400
 C                  7.19914800   -1.22621300   -0.63659700
 H                  5.23972100   -2.11666300   -0.55552300
 C                  7.29231800    1.15762700   -0.28393700
 H                  5.40568700    2.13361500    0.07330200
 C                  7.94854900   -0.04983100   -0.54072300
 H                  7.69715900   -2.17190500   -0.83579000
 H                  7.86330700    2.07958400   -0.20688800
 H                  9.02755600   -0.07381800   -0.66370800
98
 Complex p
 Rh                 0.29272500    0.14406400   -1.15544100
 P                  0.31172200   -2.16955300   -0.95284700
 P                 -0.09087500    2.34672600   -0.37689700
 O                 -0.77892300   -0.20390500    1.23426200
 C                  2.15748600    0.18244200   -0.42308100
 C                  3.30241900    0.19070900    0.03368600
 C                  4.61795400    0.19999300    0.57870400
 C                  4.87798400   -0.35805200    1.85072600
 H                  4.05585500   -0.79654400    2.40874800
 C                  6.16307100   -0.34596500    2.38726500
 H                  6.33795500   -0.77976600    3.36844000
 C                  7.22431200    0.21743200    1.67329000
 H                  8.22588300    0.22446100    2.09353400
 C                  6.98367900    0.77190700    0.41300400
 H                  7.80137700    1.21293700   -0.15107900
 C                  5.70100800    0.76666400   -0.12945000
 H                  5.51798400    1.19913700   -1.10846300
 C                 -0.61482100    0.21482700   -3.03436400
 C                 -1.63291800    0.25461300   -2.29036300
 C                 -3.12218000    0.40880200   -2.15914500
 C                  1.86874400   -2.96020400   -0.22265600
 H                  2.09640000   -2.25291600    0.58057600
 C                  1.70365400   -4.35821700    0.38662500
 H                  2.66929400   -4.68525100    0.79050800
 H                  1.40205300   -5.10310700   -0.35878100
 H                  0.98126000   -4.38033800    1.20519400
 C                  3.05544900   -2.94533500   -1.20023200
 H                  3.98771100   -3.05026400   -0.63448600
 H                  3.11852500   -2.01339500   -1.76429700
 H                  3.00294000   -3.78729300   -1.89859900
 C                 -0.20669300   -3.35355200   -2.33372700
 H                  0.02220400   -4.36487700   -1.97514200
 C                  0.63503500   -3.08683700   -3.59501500
 H                  0.36463700   -3.81289600   -4.37106500
 H                  1.70811400   -3.16957500   -3.42507100
 H                  0.43717900   -2.08716700   -3.98943900
 C                 -1.69596300   -3.28827400   -2.70210300
 H                 -1.94812100   -2.30752200   -3.11000800
 H                 -2.35506400   -3.48772000   -1.85555000
 H                 -1.91039900   -4.03879700   -3.47266500
 C                 -0.91196400   -2.47954800    0.42026100
 C                 -1.48479100   -3.75353000    0.58062700
 H                 -1.20160200   -4.55243500   -0.09430100
 C                 -2.41292200   -4.02103300    1.58132000
 H                 -2.84692600   -5.01231300    1.66837400
 C                 -2.77312500   -3.01837700    2.47915900
 H                 -3.48984900   -3.23742300    3.26162100
 C                 -2.20789300   -1.74561500    2.38680300
 C                 -1.30180400   -1.49062900    1.34514100
 C                 -2.47718400   -0.61382200    3.37966800
 C                 -1.25449400   -0.49766000    4.33393600
 H                 -0.32944600   -0.32104300    3.77901300
 H                 -1.13709200   -1.42189900    4.90908700
 H                 -1.39824100    0.33291400    5.03280800
 C                 -3.73356300   -0.86110800    4.22488600
 H                 -3.88449900   -0.04545600    4.93684500
 H                 -3.62589900   -1.77366500    4.81683800
 H                 -4.63141100   -0.95313700    3.60607100
 C                 -2.56699100    0.67680900    2.56351600
 C                 -3.48275600    1.70276800    2.80741300
 H                 -4.24223100    1.58190300    3.57074800
 C                 -3.42569200    2.88949300    2.08094200
 H                 -4.14634200    3.67917300    2.26890500
 C                 -2.42577100    3.07569500    1.12895500
 H                 -2.39138600    4.01347800    0.59159400
 C                 -1.49036800    2.06908100    0.83060600
 C                 -1.62149400    0.85667800    1.54297500
 C                  1.10964200    3.25377500    0.76164500
 H                  0.57529100    4.16755300    1.04978000
 C                  2.39706900    3.64647500    0.02219700
 H                  3.05544600    4.19980500    0.70257200
 H                  2.20437800    4.28890100   -0.84100400
 H                  2.93323500    2.76046400   -0.32248500
 C                  1.41279100    2.46902000    2.04666400
 H                  1.86701700    1.50196900    1.82505500
 H                  0.51308100    2.30613900    2.64707000
 H                  2.11844900    3.04231700    2.65970100
 C                 -0.69899500    3.68425900   -1.57143400
 H                 -1.73478000    3.39024800   -1.77098000
 C                 -0.66239600    5.14141700   -1.07687200
 H                  0.36413900    5.50937400   -0.99031500
 H                 -1.14671500    5.30291300   -0.11146000
 H                 -1.17386600    5.77849300   -1.80784600
 C                  0.07842000    3.57763800   -2.89557700
 H                 -0.32135500    4.30491600   -3.61262900
 H                 -0.00876400    2.58362900   -3.33427000
 H                  1.14294500    3.79447100   -2.76220100
 H                 -0.12744700    0.17567800   -3.99503600
 O                 -3.44555400    1.74112300   -1.70945300
 H                 -3.16377900    1.80652100   -0.78480200
 C                 -3.77375800    0.28838300   -3.54147600
 H                 -3.59505100   -0.70284400   -3.96714200
 H                 -4.85349800    0.44875800   -3.45924000
 H                 -3.35882700    1.04050600   -4.21778900
 C                 -3.72898800   -0.59768300   -1.17558000
 H                 -3.56671900   -1.62728400   -1.49752100
 H                 -3.28493000   -0.48239700   -0.18456400
 H                 -4.80580600   -0.41820700   -1.09600100
98
 Complex TS(p-q)
 Rh                 0.52401800    0.21987600   -1.10902800
 P                  0.53151400   -2.09071900   -0.95451400
 P                  0.00403100    2.30635200   -0.22176800
 O                 -0.80200600   -0.30156200    1.23778100
 C                  2.33844300    0.27154700   -0.41358900
 C                  3.50015400    0.27882600    0.00103800
 C                  4.83490700    0.27185400    0.49426800
 C                  5.25045200   -0.68266900    1.45148000
 H                  4.52994400   -1.41335200    1.80747900
 C                  6.55598200   -0.69139600    1.93596000
 H                  6.84952000   -1.43592200    2.67170000
 C                  7.48717200    0.24793900    1.48351700
 H                  8.50513200    0.23870200    1.86241500
 C                  7.09368300    1.19898500    0.53759000
 H                  7.80884900    1.93423500    0.17752900
 C                  5.78975300    1.21423700    0.04864300
 H                  5.49000900    1.95349900   -0.68814200
 C                 -1.21300300    0.39388100   -2.61285600
 C                 -2.39896500    0.45493600   -2.33616500
 C                 -3.83010700    0.53506000   -1.98696100
 C                  2.04966000   -2.92150900   -0.19190100
 H                  2.27509600   -2.22614300    0.62352500
 C                  1.84656400   -4.32411000    0.39340500
 H                  2.79697200   -4.67813300    0.81080400
 H                  1.54354900   -5.05022700   -0.37003000
 H                  1.10685900   -4.34365700    1.19651600
 C                  3.25069800   -2.91580000   -1.15092600
 H                  4.16882700   -3.09755700   -0.58127500
 H                  3.36747800   -1.95876100   -1.66179300
 H                  3.16573500   -3.71506700   -1.89526400
 C                  0.09712700   -3.16908700   -2.45355300
 H                  0.36378000   -4.20170000   -2.19460400
 C                  0.94700500   -2.73300500   -3.66121900
 H                  0.73200300   -3.38521500   -4.51635600
 H                  2.01996500   -2.77314800   -3.47365100
 H                  0.70384400   -1.70629200   -3.95347900
 C                 -1.38733200   -3.12118500   -2.85271100
 H                 -1.67705600   -2.11231500   -3.15502800
 H                 -2.06178800   -3.43642700   -2.05497900
 H                 -1.55206600   -3.78584600   -3.70940000
 C                 -0.79475300   -2.51611500    0.29199800
 C                 -1.33528900   -3.81441400    0.33659900
 H                 -0.95911200   -4.57067900   -0.34232300
 C                 -2.35087500   -4.15810400    1.22258200
 H                 -2.75461400   -5.16590000    1.21990300
 C                 -2.84291200   -3.21022500    2.11884800
 H                 -3.63235400   -3.48836400    2.80710600
 C                 -2.31429600   -1.91945000    2.14530600
 C                 -1.30784400   -1.59183800    1.22169800
 C                 -2.71943400   -0.84236500    3.15475300
 C                 -1.62125900   -0.76538700    4.25313300
 H                 -0.63957800   -0.55428100    3.82102900
 H                 -1.56006600   -1.71687800    4.79135200
 H                 -1.85789800    0.02747000    4.97031700
 C                 -4.06454400   -1.14699300    3.82729200
 H                 -4.31634500   -0.37052900    4.55441400
 H                 -4.01396900   -2.08687100    4.38296500
 H                 -4.87822400   -1.21785100    3.09882000
 C                 -2.73306900    0.49158800    2.40402200
 C                 -3.68090000    1.49788600    2.59633300
 H                 -4.51771700    1.33726500    3.26550100
 C                 -3.55586000    2.71954000    1.93731600
 H                 -4.29886300    3.49702100    2.08473000
 C                 -2.46465800    2.95411300    1.10120900
 H                 -2.38722300    3.91833400    0.61876600
 C                 -1.49257700    1.96758100    0.85431200
 C                 -1.68374300    0.72870300    1.50075200
 C                  1.10323000    3.18132300    1.03196500
 H                  0.52112300    4.04760900    1.37073700
 C                  2.40571400    3.67468800    0.38401000
 H                  2.99878700    4.22253100    1.12615900
 H                  2.22849800    4.34955200   -0.45751900
 H                  3.00069800    2.83154900    0.02789800
 C                  1.39177900    2.29233800    2.25041200
 H                  1.91786200    1.38162500    1.95598300
 H                  0.47608100    2.01385500    2.78047700
 H                  2.02788500    2.84065200    2.95561800
 C                 -0.59108400    3.68424500   -1.38725500
 H                 -1.62284700    3.38962400   -1.61613600
 C                 -0.58762600    5.12390300   -0.84163900
 H                  0.43185400    5.50379600   -0.73071200
 H                 -1.08126500    5.23991700    0.12547400
 H                 -1.10274400    5.78083700   -1.55222100
 C                  0.21467900    3.63931900   -2.69716100
 H                 -0.17031700    4.39369700   -3.39408000
 H                  0.15208200    2.66586000   -3.18528200
 H                  1.27440100    3.85390000   -2.52534200
 H                 -0.22381000    0.36417400   -3.07354500
 O                 -4.14496500    1.82605700   -1.44925800
 H                 -3.69004000    1.91482900   -0.59740500
 C                 -4.66095000    0.41180900   -3.27288400
 H                 -4.48734500   -0.55164200   -3.75890700
 H                 -5.72036800    0.49776600   -3.01478200
 H                 -4.40459900    1.21437600   -3.96898500
 C                 -4.19515300   -0.57247800   -0.98483200
 H                 -3.97910000   -1.56379100   -1.39241700
 H                 -3.62867700   -0.45718300   -0.05856300
 H                 -5.26166600   -0.50281700   -0.75145500
98
 Complex q
 Rh                 0.49990600    0.21757900   -1.19994900
 P                  0.59296000   -2.09307700   -1.08394000
 P                 -0.10682800    2.31660500   -0.32488900
 O                 -0.61357800   -0.33712900    1.23389900
 C                  2.34809200    0.33217400   -0.48781200
 C                  3.48918800    0.36754100   -0.02445800
 C                  4.80752500    0.41166800    0.51301000
 C                  5.08569100   -0.12097100    1.79180500
 H                  4.27541900   -0.56551400    2.36222500
 C                  6.37407700   -0.07687800    2.31877100
 H                  6.56363900   -0.49182400    3.30532900
 C                  7.41974600    0.49472700    1.58859600
 H                  8.42384100    0.52678600    2.00158200
 C                  7.16051600    1.02500900    0.32161100
 H                  7.96602700    1.47221500   -0.25497400
 C                  5.87466100    0.98718900   -0.21180000
 H                  5.67663400    1.40061300   -1.19610300
 C                 -1.48588200    0.20524400   -1.85025700
 C                 -2.70888100    0.29659500   -1.87695400
 C                 -4.15481100    0.47731400   -1.66068500
 C                  2.19133700   -2.88485800   -0.46843100
 H                  2.43727800   -2.22913900    0.37341000
 C                  2.08595000   -4.32696700    0.04223700
 H                  3.07467800   -4.65839100    0.38123700
 H                  1.76826000   -5.02150200   -0.74410400
 H                  1.39904100   -4.42590300    0.88534500
 C                  3.32632000   -2.76183300   -1.49725200
 H                  4.28647100   -2.92539400   -0.99540300
 H                  3.35980600   -1.77251400   -1.95684600
 H                  3.23422700   -3.52099300   -2.28140600
 C                  0.05920300   -3.12823100   -2.57409600
 H                  0.36317000   -4.16244700   -2.36835100
 C                  0.80596800   -2.63598000   -3.82780500
 H                  0.52686500   -3.25699100   -4.68747000
 H                  1.89116700   -2.67436000   -3.72811800
 H                  0.53358100   -1.60007500   -4.05582300
 C                 -1.45265600   -3.09785900   -2.85075000
 H                 -1.78196400   -2.09118800   -3.11744200
 H                 -2.05515800   -3.42703500   -2.00242600
 H                 -1.67505800   -3.75886200   -3.69705700
 C                 -0.61194500   -2.55212100    0.26278600
 C                 -1.11165600   -3.86515500    0.33359100
 H                 -0.77265700   -4.60185700   -0.38536100
 C                 -2.04372000   -4.24646500    1.29260800
 H                 -2.41943000   -5.26485200    1.30976000
 C                 -2.48697700   -3.32079300    2.23562400
 H                 -3.20763400   -3.62818200    2.98424700
 C                 -1.99699700   -2.01453300    2.23198300
 C                 -1.07858300   -1.64523100    1.23514200
 C                 -2.34941300   -0.96272600    3.28612400
 C                 -1.16336000   -0.85618800    4.28674900
 H                 -0.23191000   -0.59976500    3.77541200
 H                 -1.01910100   -1.81114200    4.80253300
 H                 -1.36782100   -0.08267800    5.03432100
 C                 -3.61830000   -1.32184600    4.07057000
 H                 -3.83024300   -0.56225300    4.82754600
 H                 -3.48588600   -2.26509500    4.60662100
 H                 -4.49101900   -1.41414500    3.41675500
 C                 -2.47517400    0.37550600    2.55493100
 C                 -3.43777100    1.34385700    2.84534800
 H                 -4.20481600    1.14489500    3.58427700
 C                 -3.41527200    2.57784600    2.19781900
 H                 -4.16624700    3.32772700    2.42598400
 C                 -2.41393700    2.85803200    1.26919700
 H                 -2.41074500    3.82970500    0.79414700
 C                 -1.43804200    1.90834500    0.92075200
 C                 -1.51634800    0.65821800    1.56786500
 C                  1.05146900    3.35209300    0.73197400
 H                  0.46646500    4.23140600    1.02856700
 C                  2.26701200    3.81197600   -0.08627300
 H                  2.89818400    4.46575100    0.52737300
 H                  1.98054300    4.37408300   -0.97988800
 H                  2.86679600    2.95530700   -0.40078400
 C                  1.47419400    2.61123100    2.00930100
 H                  1.98966900    1.67804900    1.77388900
 H                  0.61734100    2.38535500    2.65115000
 H                  2.16251600    3.24284300    2.58335100
 C                 -0.94603400    3.54523700   -1.50395000
 H                 -1.97778800    3.17879600   -1.55939400
 C                 -0.95712500    5.02283600   -1.07527900
 H                  0.04593800    5.45783600   -1.11266200
 H                 -1.34809800    5.19417900   -0.06973900
 H                 -1.58485800    5.59317400   -1.76955400
 C                 -0.32412000    3.42653900   -2.90620400
 H                 -0.84196300    4.10291500   -3.59695700
 H                 -0.40029600    2.41358800   -3.30496700
 H                  0.73600900    3.70110700   -2.90153700
 H                 -0.54555500    0.22490900   -2.58038700
 O                 -4.41705100    1.81891800   -1.20580200
 H                 -3.94585500    1.93524700   -0.36605500
 C                 -4.92783200    0.33373000   -2.97651700
 H                 -4.79016600   -0.66548800   -3.39836300
 H                 -5.99330000    0.49906600   -2.79019900
 H                 -4.58058000    1.07502200   -3.70097100
 C                 -4.64765100   -0.53570400   -0.61028200
 H                 -4.48072000   -1.56386500   -0.94431600
 H                 -4.11120700   -0.39563400    0.33296300
 H                 -5.71695200   -0.38320000   -0.43351600
98
 Complex TS(q-j)
 Rh                 0.37319400    0.28204800   -1.12400700
 P                  0.60378400   -2.02119700   -1.22530600
 P                 -0.28536700    2.31978600   -0.15047000
 O                 -0.48283400   -0.43265900    1.27064900
 C                  2.28653100    0.45022800   -0.51689700
 C                  3.44979500    0.50922200   -0.11570400
 C                 -1.55582300    0.24057700   -1.73525300
 C                 -2.76790000    0.33936600   -1.90519700
 C                 -4.22469800    0.54000900   -1.81326900
 C                  2.32265300   -2.73334700   -0.92800900
 H                  2.65295500   -2.13497200   -0.07315400
 C                  2.40158200   -4.21716100   -0.55073900
 H                  3.45297200   -4.49025500   -0.40179400
 H                  2.01086600   -4.86940900   -1.34041700
 H                  1.87076800   -4.44230700    0.37670200
 C                  3.26499200   -2.42074700   -2.10125800
 H                  4.30195400   -2.56657300   -1.77891100
 H                  3.16761500   -1.38743800   -2.44090000
 H                  3.08648800   -3.09505800   -2.94591600
 C                 -0.08687300   -2.98103300   -2.69840400
 H                  0.36266900   -3.98092600   -2.65001300
 C                  0.36711900   -2.30092900   -4.00370400
 H                  0.06229200   -2.91452900   -4.85979200
 H                  1.44658500   -2.15589600   -4.06438300
 H                 -0.10424600   -1.31886300   -4.10871700
 C                 -1.61747400   -3.12187100   -2.71070300
 H                 -2.09627900   -2.14212500   -2.76470300
 H                 -2.01089400   -3.63714700   -1.83295600
 H                 -1.91511200   -3.69560500   -3.59669400
 C                 -0.36690700   -2.62369800    0.24387000
 C                 -0.71840500   -3.98293800    0.32964500
 H                 -0.38866600   -4.66548300   -0.44488500
 C                 -1.50168400   -4.47421300    1.36780200
 H                 -1.76546300   -5.52677900    1.39857800
 C                 -1.94844500   -3.61056800    2.36596900
 H                 -2.55989000   -4.00043700    3.17113700
 C                 -1.60494100   -2.25832200    2.34384000
 C                 -0.82202200   -1.78285800    1.27905300
 C                 -1.98203900   -1.26345400    3.44263200
 C                 -0.74064700   -1.04808700    4.35482000
 H                  0.12061500   -0.69634900    3.78090200
 H                 -0.46478800   -1.98866300    4.84269600
 H                 -0.96360100   -0.30564300    5.12811000
 C                 -3.14489900   -1.76085600    4.31165400
 H                 -3.37772600   -1.03332500    5.09373300
 H                 -2.87625500   -2.68920300    4.82207400
 H                 -4.04923200   -1.93862500    3.72163300
 C                 -2.29819200    0.06447400    2.75213000
 C                 -3.33198500    0.92301700    3.13122500
 H                 -4.02630500    0.62559300    3.90795500
 C                 -3.47293000    2.17112900    2.52749000
 H                 -4.28148500    2.83216500    2.82355100
 C                 -2.55687600    2.58356600    1.56139500
 H                 -2.67218300    3.56728800    1.12606200
 C                 -1.51620500    1.74628400    1.12623400
 C                 -1.44251900    0.46829600    1.71596300
 C                  0.87854100    3.35475800    0.89925300
 H                  0.26925900    4.18655300    1.27338900
 C                  2.02154300    3.91619700    0.04078400
 H                  2.65663800    4.56691400    0.65348700
 H                  1.65706300    4.50985300   -0.80257600
 H                  2.64112400    3.10748800   -0.35301000
 C                  1.40920200    2.57429000    2.11051900
 H                  1.96163900    1.68571600    1.79861900
 H                  0.60235700    2.26890900    2.78339500
 H                  2.09285200    3.21426500    2.68080400
 C                 -1.24697300    3.55568300   -1.21422700
 H                 -2.25590000    3.12947300   -1.25198700
 C                 -1.32521900    4.99590800   -0.67905400
 H                 -0.35357800    5.49640700   -0.72890800
 H                 -1.67728900    5.06946100    0.35264700
 H                 -2.01990300    5.57109100   -1.30167800
 C                 -0.68655900    3.56833900   -2.64686400
 H                 -1.27421900    4.26016700   -3.26211200
 H                 -0.73288400    2.58228800   -3.11115400
 H                  0.35597500    3.90230800   -2.67251500
 H                 -0.44528900    0.43282300   -2.50430600
 O                 -4.49821700    1.74997900   -1.07114600
 H                 -4.05114600    1.66503400   -0.21480600
 C                 -4.84970400    0.76424200   -3.19418400
 H                 -4.70176100   -0.11229400   -3.83082200
 H                 -5.92308200    0.94830600   -3.08550000
 H                 -4.39294800    1.63208500   -3.67708600
 C                 -4.87455800   -0.65751100   -1.09580400
 H                 -4.71699800   -1.58445800   -1.65558900
 H                 -4.43847900   -0.78578000   -0.09970700
 H                 -5.94986300   -0.48216200   -0.99003500
 C                  4.79341000    0.57785900    0.35419400
 C                  5.79752200    1.23117800   -0.39368400
 C                  5.15828700   -0.00787400    1.58678300
 C                  7.10795900    1.29239800    0.07390000
 H                  5.53179300    1.68620500   -1.34304200
 C                  6.47062600    0.05985800    2.04808300
 H                  4.39621600   -0.51262600    2.17334400
 C                  7.45369300    0.70876800    1.29593000
 H                  7.86459200    1.79971500   -0.51885000
 H                  6.72811900   -0.39706000    3.00006200
 H                  8.47660600    0.75928200    1.65771100
98
 Complex TS(d-r)
 Rh                 1.04016500   -0.06000900    0.39963400
 P                  0.79348700    2.21375500    0.06816300
 P                  0.61670500   -2.27104100   -0.11858000
 O                 -1.13149700    0.07047000   -0.98832100
 C                  2.96492100   -0.09320700    0.10272100
 C                  4.19012200   -0.09131800    0.00022300
 C                  5.64931500   -0.05551400   -0.13245000
 C                  0.32455900   -0.12490500    2.40633600
 C                 -0.92512300   -0.17839400    2.36230100
 C                 -2.33551600   -0.21550700    2.30793300
 C                 -3.09086400    0.97495900    2.17046600
 H                 -2.57021700    1.92128700    2.08210100
 C                 -4.47970200    0.93253800    2.12514500
 H                 -5.03567700    1.85880800    2.01106700
 C                 -5.15874400   -0.28729800    2.21134700
 H                 -6.24379900   -0.31520700    2.17316000
 C                 -4.42599100   -1.47161300    2.34780000
 H                 -4.94200700   -2.42563800    2.40883600
 C                 -3.03788800   -1.44266300    2.39858800
 H                 -2.47527200   -2.36468500    2.49429100
 C                  1.61704000    2.92379700   -1.48244800
 H                  1.47670900    2.09882400   -2.19276200
 C                  0.95810800    4.18541700   -2.05795200
 H                  1.50636700    4.50173500   -2.95332300
 H                  0.99403300    5.01979700   -1.34771400
 H                 -0.08340900    4.02716700   -2.34507200
 C                  3.12655400    3.14746700   -1.30669200
 H                  3.57452700    3.34361100   -2.28841500
 H                  3.63709900    2.28660000   -0.87312200
 H                  3.32452200    4.02671200   -0.68393700
 C                  1.11982200    3.46559700    1.43956300
 H                  1.15390500    4.46233700    0.98007900
 C                  2.49477500    3.14794000    2.05948700
 H                  2.73059000    3.89660800    2.82539400
 H                  3.30967400    3.13884800    1.33605300
 H                  2.47857600    2.16349600    2.53681400
 C                  0.05833100    3.45289900    2.55195300
 H                 -0.02076100    2.46153700    3.00469600
 H                 -0.93556300    3.74169700    2.20644900
 H                  0.35276300    4.15877900    3.33782300
 C                 -1.01133100    2.38036100   -0.36536500
 C                 -1.67606800    3.61200600   -0.24663100
 H                 -1.12856000    4.48088100    0.10016900
 C                 -3.02293800    3.74483800   -0.56991600
 H                 -3.51730900    4.70436400   -0.45362500
 C                 -3.73109100    2.65023600   -1.06436600
 H                 -4.77556700    2.77172700   -1.32501000
 C                 -3.10943800    1.41248200   -1.23834100
 C                 -1.76541300    1.29714700   -0.85765800
 C                 -3.78398000    0.20690300   -1.89816700
 C                 -3.37434500    0.20142400   -3.39828800
 H                 -2.28680900    0.15786300   -3.51026000
 H                 -3.73143400    1.11076500   -3.89319800
 H                 -3.80538400   -0.66734400   -3.90697500
 C                 -5.31550600    0.27730200   -1.80261800
 H                 -5.77460000   -0.57047300   -2.31734700
 H                 -5.69547300    1.17502600   -2.29649100
 H                 -5.64972900    0.27865200   -0.76139600
 C                 -3.22784300   -1.06989800   -1.26127600
 C                 -3.96630700   -2.24528000   -1.10327900
 H                 -5.02153100   -2.25753600   -1.34759000
 C                 -3.36221000   -3.40983400   -0.63628900
 H                 -3.94994800   -4.31426700   -0.51233400
 C                 -2.00141000   -3.42009200   -0.33988300
 H                 -1.55372900   -4.34078100    0.01067000
 C                 -1.21543100   -2.26548500   -0.46786000
 C                 -1.87572800   -1.09678400   -0.90113500
 C                  1.30037800   -2.92520500   -1.74393500
 H                  0.81393800   -3.89430600   -1.91357800
 C                  2.82286300   -3.11364900   -1.68101400
 H                  3.18100200   -3.52387200   -2.63313400
 H                  3.13466000   -3.79887900   -0.88870300
 H                  3.31819600   -2.15573500   -1.50684400
 C                  0.92823100   -1.97606800   -2.89207800
 H                  1.35039900   -0.98000900   -2.72184800
 H                 -0.15436100   -1.87501200   -3.01163700
 H                  1.33368600   -2.36053200   -3.83543800
 C                  0.86617600   -3.64879000    1.14768400
 H                 -0.02284500   -3.56472300    1.78500600
 C                  0.95721200   -5.08580500    0.60648900
 H                  1.88756300   -5.24513300    0.05443300
 H                  0.13433300   -5.36147000   -0.05729300
 H                  0.95330300   -5.79141400    1.44553000
 C                  2.09888000   -3.32459300    2.00937100
 H                  2.20602800   -4.07666200    2.80051600
 H                  2.01802700   -2.34064600    2.47469200
 H                  3.01795700   -3.32835300    1.41517600
 H                  1.15248000   -0.06726700    3.09938400
 O                  6.04962700    1.33573400   -0.02286700
 H                  7.01220900    1.35588400   -0.13213000
 C                  6.08605100   -0.59066300   -1.51031800
 H                  5.78529100   -1.63457600   -1.64101000
 H                  5.62934800    0.00716500   -2.30340300
 H                  7.17775600   -0.53613900   -1.61436200
 C                  6.32169500   -0.86007800    0.99653700
 H                  7.41477300   -0.81414400    0.90377900
 H                  6.03564100   -0.44784500    1.96761000
 H                  6.02027200   -1.91146000    0.96057700
98
 Complex r
 Rh                 0.65620200    0.52914100   -1.03441800
 P                  1.43320800   -1.66306500   -1.12271200
 P                 -0.56401600    2.29751200   -0.04313200
 O                 -0.32860700   -0.48336200    1.22255800
 C                  2.32119300    0.99190400   -0.00675900
 C                  3.36718200    1.20132600    0.60117300
 C                  4.64379700    1.38291800    1.29777200
 C                 -0.09195600    0.63374900   -2.96760100
 C                 -1.11563100    0.23719000   -2.34171100
 C                 -2.50675500   -0.07297500   -2.15297200
 C                 -2.90961000   -1.07790900   -1.25244900
 H                 -2.15070100   -1.63992500   -0.72183400
 C                 -4.25929700   -1.33921500   -1.03725400
 H                 -4.54752100   -2.11418200   -0.33262900
 C                 -5.23786400   -0.59756300   -1.70524400
 H                 -6.29091000   -0.79439000   -1.52622300
 C                 -4.85225500    0.40121800   -2.60355000
 H                 -5.60646100    0.98093300   -3.12893500
 C                 -3.50230600    0.66125100   -2.83118400
 H                 -3.20111300    1.44032300   -3.52531800
 C                  3.21813400   -1.97206000   -0.59338000
 H                  3.25462600   -1.42407900    0.35165900
 C                  3.62734000   -3.42493600   -0.32661900
 H                  4.67610700   -3.44081100   -0.00660400
 H                  3.55645100   -4.05213800   -1.22299100
 H                  3.03934700   -3.88852500    0.46871700
 C                  4.22648400   -1.29212300   -1.53685700
 H                  5.14064400   -1.08302800   -0.97304100
 H                  3.85520900   -0.33925500   -1.91998600
 H                  4.48500200   -1.94001000   -2.38167300
 C                  1.16070100   -2.78899600   -2.61758600
 H                  1.66001900   -3.73585800   -2.37953600
 C                  1.83457000   -2.20558100   -3.87004100
 H                  1.70260400   -2.89817100   -4.71017600
 H                  2.90546200   -2.04392500   -3.74076200
 H                  1.38148900   -1.25222000   -4.15249600
 C                 -0.31961400   -3.08082900   -2.90686000
 H                 -0.84314900   -2.17704700   -3.22270200
 H                 -0.84789700   -3.49416300   -2.04511100
 H                 -0.39144700   -3.81230700   -3.72115600
 C                  0.45873100   -2.53660100    0.21376500
 C                  0.42429200   -3.94332000    0.23749100
 H                  0.98836800   -4.50222700   -0.49894300
 C                 -0.33808300   -4.64750300    1.16270300
 H                 -0.34735800   -5.73300300    1.14401800
 C                 -1.09210500   -3.95677600    2.10884400
 H                 -1.68702800   -4.51197800    2.82442700
 C                 -1.08035300   -2.56231000    2.14414500
 C                 -0.30908500   -1.87263100    1.19238600
 C                 -1.83475700   -1.72663400    3.17937400
 C                 -0.81611200   -1.22135000    4.24011100
 H                 -0.01060400   -0.64586300    3.77668500
 H                 -0.36909700   -2.07005700    4.76832700
 H                 -1.31891800   -0.57997900    4.97162700
 C                 -2.92971900   -2.52749400    3.89567500
 H                 -3.44076200   -1.90184900    4.63218400
 H                 -2.49786900   -3.36769800    4.44564000
 H                 -3.67496500   -2.91761600    3.19551300
 C                 -2.39435500   -0.51187700    2.43699000
 C                 -3.66533900    0.03049500    2.63885100
 H                 -4.36376500   -0.45599100    3.30986900
 C                 -4.04456200    1.19992600    1.98381100
 H                 -5.04139100    1.60536600    2.12743500
 C                 -3.13595600    1.86868500    1.16683300
 H                 -3.44964000    2.78730000    0.69022900
 C                 -1.84821100    1.36482000    0.93205700
 C                 -1.53788100    0.12912700    1.53279000
 C                  0.15613100    3.38671900    1.31833700
 H                 -0.66939400    4.03478100    1.63551600
 C                  1.29301300    4.25853100    0.76563200
 H                  1.68663000    4.90198900    1.56219600
 H                  0.96014000    4.91098500   -0.04665200
 H                  2.10831800    3.63386400    0.39280600
 C                  0.60995900    2.57723700    2.54211700
 H                  1.37050900    1.84351500    2.27151000
 H                 -0.22588900    2.05855500    3.01980500
 H                  1.04089600    3.25948100    3.28509900
 C                 -1.55494800    3.49539400   -1.12504100
 H                 -2.40113000    2.88545300   -1.46351500
 C                 -2.09221300    4.76280200   -0.43574800
 H                 -1.28037400    5.45597500   -0.19519200
 H                 -2.64252700    4.57110900    0.48775100
 H                 -2.77100200    5.28507800   -1.12023100
 C                 -0.73748800    3.90355600   -2.36291900
 H                 -1.35242300    4.53438900   -3.01654000
 H                 -0.40798700    3.03697100   -2.93582100
 H                  0.15066100    4.48105900   -2.08785300
 H                  0.43008800    0.84963300   -3.88606500
 O                  5.24621300    0.06516500    1.41338600
 H                  6.10030000    0.18800900    1.85411000
 C                  4.42507300    1.95555500    2.71069600
 H                  3.94612000    2.93794200    2.66547200
 H                  3.78952900    1.28313200    3.29262100
 H                  5.38526000    2.06671400    3.23079500
 C                  5.58238800    2.29188400    0.48264000
 H                  6.54804900    2.39946600    0.99363600
 H                  5.75520800    1.85879900   -0.50572000
 H                  5.15128700    3.28939200    0.35646400
98
 Complex TS(r-s)
 Rh                 1.09913000    0.21523700   -0.98715800
 P                  1.03310900   -2.07766400   -0.67347700
 P                  0.52748500    2.37350500   -0.37378200
 O                 -0.64099100   -0.08880900    1.06328200
 C                  2.84850700    0.27685600   -0.08738800
 C                  3.91842400    0.23384500    0.51565900
 C                  5.17484300    0.10440000    1.26034900
 C                 -0.62864400    0.22367300   -2.42081300
 C                 -1.83132800    0.15140900   -2.19136700
 C                 -3.18903800    0.01998800   -1.79709200
 C                 -3.67069600   -1.22497000   -1.34044300
 H                 -2.99497000   -2.07111500   -1.29532500
 C                 -4.99130000   -1.35047900   -0.92225100
 H                 -5.34941900   -2.30979800   -0.56177100
 C                 -5.84840500   -0.24627500   -0.95582500
 H                 -6.87874400   -0.34847900   -0.62772100
 C                 -5.37886400    0.99082100   -1.40716000
 H                 -6.04147800    1.85078600   -1.42508100
 C                 -4.05907000    1.12902200   -1.82407900
 H                 -3.68374300    2.08946800   -2.15915100
 C                  2.36571300   -2.86415600    0.41146600
 H                  2.51571700   -2.09067100    1.17086500
 C                  1.99439300   -4.17978800    1.10496500
 H                  2.84550600   -4.51472700    1.70999900
 H                  1.77678700   -4.97952500    0.38657700
 H                  1.13571200   -4.07771500    1.77217800
 C                  3.69723700   -3.01898500   -0.33971500
 H                  4.49807000   -3.15350000    0.39341900
 H                  3.94270200   -2.12767800   -0.91893900
 H                  3.68349300   -3.89301400   -1.00137400
 C                  0.87156000   -3.25974300   -2.15089200
 H                  1.10294200   -4.26758500   -1.78197700
 C                  1.91462500   -2.87226900   -3.21633900
 H                  1.86985900   -3.58254800   -4.05112400
 H                  2.93719700   -2.86420400   -2.83969200
 H                  1.70520500   -1.87220000   -3.61073800
 C                 -0.51593800   -3.27602100   -2.81212400
 H                 -0.77949200   -2.28846300   -3.19832900
 H                 -1.31366500   -3.59316400   -2.13903000
 H                 -0.50364400   -3.97181300   -3.65991900
 C                 -0.51951700   -2.37664200    0.32516300
 C                 -1.09506100   -3.65927000    0.37276800
 H                 -0.61423600   -4.47671400   -0.15148800
 C                 -2.27150900   -3.91163700    1.07133700
 H                 -2.69575400   -4.91109000    1.07666900
 C                 -2.89594700   -2.88226200    1.77487700
 H                 -3.80928000   -3.08952400    2.32002100
 C                 -2.34819400   -1.59973400    1.79281900
 C                 -1.17515600   -1.36568000    1.05619100
 C                 -2.91385000   -0.43826400    2.61352100
 C                 -2.06631600   -0.30883600    3.91071700
 H                 -1.00872700   -0.15557700    3.67915400
 H                 -2.15508200   -1.21897900    4.51320600
 H                 -2.41335500    0.54141000    4.50731600
 C                 -4.38161200   -0.66074900    3.00354400
 H                 -4.74786500    0.17055000    3.61161200
 H                 -4.48867900   -1.56043300    3.61503300
 H                 -5.02217600   -0.75686800    2.12192900
 C                 -2.72174100    0.84108900    1.79491000
 C                 -3.63133400    1.89945800    1.76433800
 H                 -4.58309400    1.81245200    2.27475200
 C                 -3.32399100    3.07573800    1.08470300
 H                 -4.03936000    3.89233400    1.06034600
 C                 -2.09311600    3.21244300    0.44697000
 H                 -1.87720900    4.14276400   -0.06087300
 C                 -1.14857300    2.17426500    0.43359600
 C                 -1.51562100    0.98412300    1.09458700
 C                  1.44182400    3.30193300    0.98255900
 H                  0.85187800    4.20825500    1.17049000
 C                  2.85433500    3.70129200    0.53063200
 H                  3.35781200    4.24730800    1.33787100
 H                  2.84746000    4.35071100   -0.34877800
 H                  3.44288300    2.81267300    0.29515400
 C                  1.48718500    2.47511700    2.27619100
 H                  2.00638700    1.52786700    2.11342500
 H                  0.48499900    2.26377600    2.66106300
 H                  2.02666800    3.03632900    3.04898800
 C                  0.22732700    3.66103700   -1.73623700
 H                 -0.76587000    3.38956000   -2.11518900
 C                  0.21572000    5.14465300   -1.32748700
 H                  1.21806400    5.49223200   -1.06294900
 H                 -0.43734700    5.36784300   -0.48100100
 H                 -0.12436200    5.75343200   -2.17374800
 C                  1.24121600    3.44748100   -2.87402200
 H                  1.02407200    4.13353000   -3.70218100
 H                  1.21548600    2.42527100   -3.25800500
 H                  2.26558100    3.64084400   -2.53927100
 H                  0.31026200    0.25299800   -2.98139900
 O                  5.07371400   -1.11889700    2.04275100
 H                  5.91539100   -1.21446100    2.51326400
 C                  5.37469100    1.28820900    2.22607800
 H                  5.44487500    2.23355700    1.68024100
 H                  4.53350400    1.34938700    2.92102800
 H                  6.29909500    1.15998600    2.80455400
 C                  6.37394800   -0.01846600    0.30132400
 H                  6.46565800    0.87305600   -0.32617800
 H                  7.30859400   -0.13725400    0.86556700
 H                  6.24380400   -0.88866500   -0.34695500
98
 Complex s
 Rh                 1.10220600    0.23879700   -1.11131100
 P                  1.03792800   -2.07027000   -0.80448600
 P                  0.50722600    2.40310000   -0.44947300
 O                 -0.44085100   -0.09585100    1.16290900
 C                  2.80753000    0.28424100   -0.09752400
 C                  3.83675900    0.22240000    0.56819600
 C                  5.07262400    0.08271300    1.34509600
 C                 -0.81866700    0.17076800   -1.91420900
 C                 -2.04839800    0.11704000   -1.93019300
 C                 -3.43569200   -0.02946600   -1.66525200
 C                 -3.90634600   -1.22218700   -1.07224900
 H                 -3.20245500   -2.01883200   -0.85847700
 C                 -5.24940800   -1.35505200   -0.73404100
 H                 -5.59484900   -2.27353300   -0.26803000
 C                 -6.14736100   -0.31256600   -0.98372200
 H                 -7.19484500   -0.41967900   -0.71727000
 C                 -5.69251200    0.86879000   -1.57677900
 H                 -6.38653100    1.68177300   -1.76996900
 C                 -4.35035400    1.01433900   -1.91560600
 H                 -3.99190900    1.93579800   -2.36321100
 C                  2.45831200   -2.88461000    0.13037400
 H                  2.62145800   -2.17284800    0.94475100
 C                  2.17235100   -4.26538100    0.73237700
 H                  3.06887700   -4.61393200    1.25883800
 H                  1.93946100   -5.01321500   -0.03508000
 H                  1.35310500   -4.24843000    1.45441600
 C                  3.75150400   -2.91978800   -0.69965000
 H                  4.59971500   -3.03139700   -0.01774900
 H                  3.90570600   -1.99388400   -1.25648600
 H                  3.75535600   -3.76565300   -1.39655700
 C                  0.71536300   -3.19948500   -2.29076500
 H                  0.92648800   -4.22510900   -1.96193400
 C                  1.69469800   -2.83329500   -3.42193400
 H                  1.53223300   -3.50007600   -4.27746600
 H                  2.74208300   -2.91539900   -3.13113300
 H                  1.52604400   -1.80421700   -3.75726700
 C                 -0.71799100   -3.13927400   -2.84231000
 H                 -0.94796400   -2.14612700   -3.23462200
 H                 -1.47971400   -3.38415600   -2.10070300
 H                 -0.81428200   -3.85494500   -3.66773700
 C                 -0.40960200   -2.36729300    0.33438000
 C                 -0.99625100   -3.64445000    0.38987500
 H                 -0.57912400   -4.44661200   -0.20763100
 C                 -2.10948800   -3.90947100    1.18071700
 H                 -2.54515900   -4.90389300    1.18976700
 C                 -2.65756200   -2.89666600    1.96588900
 H                 -3.52276100   -3.11203500    2.58156500
 C                 -2.09509100   -1.62010900    1.97409100
 C                 -0.98460300   -1.36976300    1.15002300
 C                 -2.57989200   -0.47974000    2.87232700
 C                 -1.62164800   -0.38230200    4.09291000
 H                 -0.58886300   -0.21797800    3.77386500
 H                 -1.65624400   -1.30817000    4.67675000
 H                 -1.91687700    0.45039200    4.74002200
 C                 -4.00877900   -0.71091400    3.38353300
 H                 -4.31885600    0.10443600    4.04223100
 H                 -4.06479200   -1.62611700    3.97856100
 H                 -4.72469200   -0.78447200    2.55929700
 C                 -2.45826700    0.81659100    2.06787300
 C                 -3.37534100    1.86710300    2.13349500
 H                 -4.27644800    1.76527000    2.72637400
 C                 -3.13902800    3.05490300    1.44693700
 H                 -3.85670200    3.86789500    1.50160500
 C                 -1.97575300    3.20456200    0.69681100
 H                 -1.81399400    4.14049200    0.17905800
 C                 -1.03370800    2.17126400    0.57755700
 C                 -1.31772000    0.97356100    1.26689400
 C                  1.55398100    3.43940400    0.71806700
 H                  0.99756000    4.37504400    0.85264900
 C                  2.92133700    3.75566200    0.09487700
 H                  3.48678300    4.41883200    0.76112800
 H                  2.83372400    4.25936100   -0.87242700
 H                  3.49690400    2.83921400   -0.05166700
 C                  1.69667900    2.77136100    2.09377000
 H                  2.15779000    1.78592700    2.00673100
 H                  0.72939900    2.66124400    2.59280800
 H                  2.33353800    3.39178700    2.73594400
 C                 -0.02956800    3.60004500   -1.82332800
 H                 -1.06686400    3.30303800   -2.01795800
 C                  0.00921000    5.10364900   -1.50086700
 H                  1.03713800    5.46179200   -1.39144800
 H                 -0.53018100    5.37914500   -0.59170000
 H                 -0.44186500    5.66298900   -2.32887100
 C                  0.78928000    3.32936000   -3.09749800
 H                  0.43392400    3.97314600   -3.91149300
 H                  0.70888700    2.29040500   -3.42435800
 H                  1.85254000    3.54198300   -2.94356300
 H                  0.12528300    0.18940600   -2.60381200
 O                  5.06415200   -1.25813400    1.90415300
 H                  5.88921300   -1.35544500    2.40269800
 C                  5.12024600    1.10135500    2.49930300
 H                  5.09387200    2.12680100    2.11935600
 H                  4.26621100    0.95297900    3.16472900
 H                  6.04246300    0.97581200    3.08111100
 C                  6.30337400    0.23802900    0.43255000
 H                  6.32770900    1.22988500   -0.02839800
 H                  7.22649000    0.10742700    1.01204400
 H                  6.27770400   -0.51454000   -0.35939200
98
 Complex TS(s-j)
 Rh                 0.65275200    0.31965400   -1.09489700
 P                  1.16527200   -1.95012000   -0.94772700
 P                 -0.15504200    2.35866100   -0.28094900
 O                  0.05080300   -0.20495100    1.42823900
 C                  2.56206300    0.72304200   -0.60112300
 C                  3.73618600    0.87047900   -0.27632900
 C                  5.15283000    0.94940400    0.09331100
 C                 -1.27795700   -0.03179000   -1.61762700
 C                 -2.49663100   -0.14772100   -1.75975900
 C                  2.97638800   -2.42210200   -0.74328800
 H                  3.31160000   -1.70517700    0.01039900
 C                  3.27376400   -3.83672400   -0.23380200
 H                  4.36063400   -3.96175000   -0.16062700
 H                  2.90610700   -4.61553900   -0.91245300
 H                  2.85796800   -4.01930200    0.75953400
 C                  3.77415500   -2.12775100   -2.02376700
 H                  4.83652000   -2.07114400   -1.76703400
 H                  3.49557700   -1.16853000   -2.46582600
 H                  3.64297300   -2.91964800   -2.77028600
 C                  0.48819100   -3.15991100   -2.23349500
 H                  1.08115800   -4.07741000   -2.12989800
 C                  0.72681000   -2.58159200   -3.64080200
 H                  0.44897600   -3.32762500   -4.39511700
 H                  1.76479400   -2.29642800   -3.81939200
 H                  0.10741500   -1.69384600   -3.80164500
 C                 -0.99924000   -3.51106200   -2.07396600
 H                 -1.62189200   -2.61747900   -2.14640600
 H                 -1.22754600   -3.99785100   -1.12462700
 H                 -1.29277600   -4.19610700   -2.87877400
 C                  0.39117500   -2.47554600    0.66228900
 C                  0.23500000   -3.84548600    0.94077200
 H                  0.60435600   -4.57661900    0.23122100
 C                 -0.40651800   -4.29262800    2.09026000
 H                 -0.52288000   -5.35718400    2.26851100
 C                 -0.90289400   -3.37041500    3.00953300
 H                 -1.40574500   -3.72723000    3.90061200
 C                 -0.74636000   -2.00020600    2.79834400
 C                 -0.10490900   -1.57255800    1.62427100
 C                 -1.17572000   -0.92670300    3.80023500
 C                  0.08673900   -0.45594500    4.57785400
 H                  0.85676900   -0.08129400    3.89835000
 H                  0.51104900   -1.28944900    5.14726500
 H                 -0.17565400    0.34655200    5.27526600
 C                 -2.20543800   -1.44666600    4.81227900
 H                 -2.47663700   -0.66066800    5.52191000
 H                 -1.78722800   -2.26567900    5.40318400
 H                 -3.11673500   -1.80168200    4.32148700
 C                 -1.70206000    0.26131900    2.99187900
 C                 -2.79372500    1.04848300    3.36393300
 H                 -3.38649000    0.77926000    4.23034200
 C                 -3.12305100    2.19139300    2.63799800
 H                 -3.97671000    2.79513100    2.93072200
 C                 -2.34018300    2.57579900    1.55157700
 H                 -2.60217600    3.48050400    1.01887200
 C                 -1.24398600    1.80920900    1.12673100
 C                 -0.97955900    0.62632600    1.84686300
 C                  0.95186600    3.60688700    0.58492200
 H                  0.28320500    4.41581200    0.90321800
 C                  1.99597700    4.17054600   -0.38972200
 H                  2.59740600    4.93608100    0.11563200
 H                  1.54028000    4.63766100   -1.26781900
 H                  2.66448500    3.37766100   -0.73306200
 C                  1.61161900    3.01656200    1.83993400
 H                  2.22093100    2.14509900    1.59313200
 H                  0.87077200    2.72602100    2.59040900
 H                  2.26401600    3.77196200    2.29453600
 C                 -1.28615100    3.38705500   -1.39804300
 H                 -2.24503200    2.86047200   -1.33458500
 C                 -1.49094900    4.85894400   -0.99998800
 H                 -0.57883900    5.44397300   -1.15172500
 H                 -1.80125600    5.00013300    0.03795000
 H                 -2.26758500    5.29882700   -1.63617700
 C                 -0.80038800    3.31064100   -2.85594800
 H                 -1.48177700    3.87899100   -3.50036800
 H                 -0.76663800    2.28369600   -3.22243400
 H                  0.20134900    3.73741900   -2.97060500
 H                 -0.29678800    0.23780400   -2.42786500
 C                 -3.91303800   -0.28068500   -1.77728700
 C                 -4.69923300    0.39923800   -0.82081800
 C                 -4.56037800   -1.09208800   -2.73257900
 C                 -6.08480000    0.26674200   -0.82587800
 H                 -4.20588600    1.01487500   -0.07494200
 C                 -5.94765100   -1.21329400   -2.73153800
 H                 -3.96304500   -1.61923600   -3.47004700
 C                 -6.71585300   -0.53636300   -1.78041800
 H                 -6.67595900    0.79191100   -0.08067000
 H                 -6.43186400   -1.84021500   -3.47504200
 H                 -7.79743300   -0.63530000   -1.78200800
 O                  5.59929900   -0.41632500    0.30836600
 H                  6.53909800   -0.36849900    0.53901300
 C                  5.33693600    1.74627300    1.39825500
 H                  4.98011400    2.77402400    1.28351800
 H                  4.77850100    1.27033800    2.20846100
 H                  6.39764900    1.78228800    1.67815800
 C                  5.97894000    1.57301000   -1.04648900
 H                  7.04197500    1.60340400   -0.77450100
 H                  5.86720300    0.97805300   -1.95633600
 H                  5.65177900    2.59588400   -1.25520500
            
