# Supplementary material for: Homo- and Cross-Coupling of Phenylacetylenes and α‑Hydroxyacetylenes Catalyzed by a Square-Planar Rhodium Monohydride
Source: ACS Catal. 2024 May 14;14(11):8389–404. doi: 10.1021/acscatal.4c00264 (PMC12582320; doi:10.1021/acscatal.4c00264)
Supplement: Supplementary file 3 [file cs4c00264_si_003.cif]

 
data_enrique99v
 
_audit_creation_method            'SHELXL-2019/1'
_shelx_SHELXL_version_number      '2019/1'
_chemical_name_systematic         ?
_chemical_name_common             ?
_chemical_melting_point           ?
_chemical_formula_moiety          
'2(C72 H75 O4 P2 Rh), C5 H12'
_chemical_formula_sum
 'C74.50 H81 O4 P2 Rh' 
_chemical_formula_weight          1204.73

loop_
 _atom_type_symbol
 _atom_type_description
 _atom_type_scat_dispersion_real
 _atom_type_scat_dispersion_imag
 _atom_type_scat_source
 'C'  'C'   0.0033   0.0016
 'International Tables Vol C Tables 4.2.6.8 and 6.1.1.4'
 'H'  'H'   0.0000   0.0000
 'International Tables Vol C Tables 4.2.6.8 and 6.1.1.4'
 'O'  'O'   0.0106   0.0060
 'International Tables Vol C Tables 4.2.6.8 and 6.1.1.4'
 'P'  'P'   0.1023   0.0942
 'International Tables Vol C Tables 4.2.6.8 and 6.1.1.4'
 'Rh'  'Rh'  -1.1178   0.9187
 'International Tables Vol C Tables 4.2.6.8 and 6.1.1.4'
 
_space_group_crystal_system       monoclinic
_space_group_IT_number            13
_space_group_name_H-M_alt         'P 2/c'
_space_group_name_Hall            '-P 2yc'
 
_shelx_space_group_comment
;
The symmetry employed for this shelxl refinement is uniquely defined
by the following loop, which should always be used as a source of
symmetry information in preference to the above space-group names.
They are only intended as comments.
;
 
loop_
 _space_group_symop_operation_xyz
 'x, y, z'
 '-x, y, -z+1/2'
 '-x, -y, -z'
 'x, -y, z-1/2'
 
_cell_length_a                    24.021(3)
_cell_length_b                    10.9070(15)
_cell_length_c                    46.819(7)
_cell_angle_alpha                 90
_cell_angle_beta                  91.274(4)
_cell_angle_gamma                 90
_cell_volume                      12263(3)
_cell_formula_units_Z             8
_cell_measurement_temperature     100(2)
_cell_measurement_reflns_used     9569
_cell_measurement_theta_min       3
_cell_measurement_theta_max       28
 
_exptl_crystal_description        'irregular block'
_exptl_crystal_colour             'colourless'
_exptl_crystal_density_meas       ?
_exptl_crystal_density_method     ?
_exptl_crystal_density_diffrn     1.305          
_exptl_crystal_F_000              5076
_exptl_transmission_factor_min    ?
_exptl_transmission_factor_max    ?
_exptl_crystal_size_max           0.198
_exptl_crystal_size_mid           0.101
_exptl_crystal_size_min           0.094
_exptl_absorpt_coefficient_mu     0.381
_shelx_estimated_absorpt_T_min    0.928
_shelx_estimated_absorpt_T_max    0.965
_exptl_absorpt_correction_T_min                   0.602
_exptl_absorpt_correction_T_max                   0.737
_exptl_absorpt_correction_type            'multi-scan'
_exptl_absorpt_process_details
;
Absorption correction performed with SADABS program. This is based on the
method of Blessing: Blessing, R. H., Acta Crystallogr., Sect. A 1995, 51, 33.

SADABS: Area-Detector Absorption Correction. Bruker-AXS 
Bruker (2012)
;
_exptl_absorpt_special_details    ?
_diffrn_ambient_temperature       100(2)
_diffrn_radiation_wavelength      0.71073
_diffrn_radiation_type            MoK\a
_diffrn_source                    'I\mS  micro-focus sealed tube'
_diffrn_measurement_device       'Bruker D8 VENTURE Kappa Duo'
_diffrn_measurement_device_type  'Bruker D8 VENTURE Kappa Duo PHOTON 100 CMOS'
_diffrn_measurement_method       '\f and \w scans'
_diffrn_radiation_monochromator  'Quazar Mo multilayer optic'
_diffrn_detector_area_resol_mean  ?
_diffrn_reflns_number             213203
_diffrn_reflns_av_unetI/netI      0.0410
_diffrn_reflns_av_R_equivalents   0.0791
_diffrn_reflns_limit_h_min        -29
_diffrn_reflns_limit_h_max        29
_diffrn_reflns_limit_k_min        -13
_diffrn_reflns_limit_k_max        13
_diffrn_reflns_limit_l_min        -56
_diffrn_reflns_limit_l_max        56
_diffrn_reflns_theta_min          1.867
_diffrn_reflns_theta_max          25.500
_diffrn_reflns_theta_full         25.500
_diffrn_measured_fraction_theta_max   0.999
_diffrn_measured_fraction_theta_full  0.999
_diffrn_reflns_Laue_measured_fraction_max    0.999
_diffrn_reflns_Laue_measured_fraction_full   0.999
_diffrn_reflns_point_group_measured_fraction_max   0.999
_diffrn_reflns_point_group_measured_fraction_full  0.999
_reflns_number_total              22828
_reflns_number_gt                 21633
_reflns_threshold_expression      'I > 2\s(I)'
_reflns_Friedel_coverage          0.000
_reflns_Friedel_fraction_max      .
_reflns_Friedel_fraction_full     .
 
_reflns_special_details
;
 Reflections were merged by SHELXL according to the crystal
 class for the calculation of statistics and refinement.
 
 _reflns_Friedel_fraction is defined as the number of unique
 Friedel pairs measured divided by the number that would be
 possible theoretically, ignoring centric projections and
 systematic absences. Completness statistics refer to single and
 composite reflections containing twin component 1 only.
;
 
_computing_data_collection        'apex2 v. 7.0 (Bruker AXS, 2009)' 
_computing_cell_refinement        'SAINT+ v. 7.56a (Bruker AXS, 2008)' 
_computing_data_reduction         'SAINT+ v. 7.56a (Bruker AXS, 2008)' 
_computing_structure_solution     'SHELXS-97 (Sheldrick, 1990)' 
_computing_structure_refinement 'SHELXL-2016/6 (Sheldrick, 2016)'
_computing_molecular_graphics     'XP, SHELXTL v. 6.14 (Bruker, 2000)' 
_computing_publication_material   'XCIF, SHELXTL v. 6.14 (Bruker, 2000)'
_refine_special_details
;
 Refined as a 2-component twin.
;
_refine_ls_structure_factor_coef  Fsqd
_refine_ls_matrix_type            full
_refine_ls_weighting_scheme       calc
_refine_ls_weighting_details
'w=1/[\s^2^(Fo^2^)+(0.0001P)^2^+442.5786P] where P=(Fo^2^+2Fc^2^)/3'
_atom_sites_solution_primary      ?
_atom_sites_solution_secondary    ?
_atom_sites_solution_hydrogens    geom
_refine_ls_hydrogen_treatment     constr
_refine_ls_extinction_method      none
_refine_ls_extinction_coef        .
_refine_ls_number_reflns          22828
_refine_ls_number_parameters      1472
_refine_ls_number_restraints      112
_refine_ls_R_factor_all           0.1485
_refine_ls_R_factor_gt            0.1444
_refine_ls_wR_factor_ref          0.3326
_refine_ls_wR_factor_gt           0.3310
_refine_ls_goodness_of_fit_ref    1.241
_refine_ls_restrained_S_all       1.239
_refine_ls_shift/su_max           0.001
_refine_ls_shift/su_mean          0.000
 
loop_
 _atom_site_label
 _atom_site_type_symbol
 _atom_site_fract_x
 _atom_site_fract_y
 _atom_site_fract_z
 _atom_site_U_iso_or_equiv
 _atom_site_adp_type
 _atom_site_occupancy
 _atom_site_site_symmetry_order  
 _atom_site_calc_flag
 _atom_site_refinement_flags_posn
 _atom_site_refinement_flags_adp
 _atom_site_refinement_flags_occupancy
 _atom_site_disorder_assembly
 _atom_site_disorder_group
Rh1 Rh 0.90387(4) 0.45629(8) 0.36751(2) 0.0155(2) Uani 1 1 d . . . . .
Rh2 Rh 0.40778(4) 0.83706(8) 0.36630(2) 0.0188(2) Uani 1 1 d . . . . .
P1 P 0.90550(12) 0.6008(3) 0.40341(6) 0.0141(6) Uani 1 1 d . . . . .
P2 P 0.87623(13) 0.3339(3) 0.32964(7) 0.0189(6) Uani 1 1 d . . . . .
P3 P 0.42224(12) 0.6985(3) 0.40332(7) 0.0173(6) Uani 1 1 d . . . . .
P4 P 0.36600(12) 0.9449(3) 0.32934(7) 0.0182(6) Uani 1 1 d . . . . .
O1 O 0.8109(3) 0.5018(7) 0.36928(16) 0.0164(16) Uani 1 1 d . . . . .
O2 O 1.0996(4) 0.4087(8) 0.34611(19) 0.0244(19) Uani 1 1 d . . . . .
H2 H 1.078053 0.427001 0.332399 0.037 Uiso 1 1 calc R U . . .
O3 O 0.8519(4) 0.0770(8) 0.43341(19) 0.027(2) Uani 1 1 d . . . . .
H3 H 0.840021 0.093455 0.416845 0.041 Uiso 1 1 calc R U . . .
O4 O 0.9408(4) 0.8299(8) 0.29206(19) 0.028(2) Uani 1 1 d . . . . .
H4 H 0.950656 0.855857 0.308285 0.042 Uiso 1 1 calc R U . . .
O5 O 0.3169(3) 0.7973(7) 0.37567(17) 0.0201(17) Uani 1 1 d . . . . .
O6 O 0.5945(4) 0.9210(8) 0.33344(19) 0.0252(19) Uani 1 1 d . . . . .
H6 H 0.626620 0.905848 0.339927 0.038 Uiso 1 1 calc R U . . .
O7 O 0.3584(4) 1.2275(8) 0.4334(2) 0.029(2) Uani 1 1 d . . . . .
H7 H 0.356129 1.246364 0.416028 0.043 Uiso 1 1 calc R U . . .
O8 O 0.4264(3) 0.4510(9) 0.28966(19) 0.0252(19) Uani 1 1 d . . . . .
H8 H 0.438197 0.419499 0.305017 0.038 Uiso 1 1 calc R U . . .
C1 C 0.9864(4) 0.4305(10) 0.3633(2) 0.014(2) Uani 1 1 d . . . . .
H1 H 1.006584 0.499631 0.356860 0.016 Uiso 1 1 calc R U . . .
C2 C 1.0162(5) 0.3312(12) 0.3684(3) 0.024(3) Uani 1 1 d . . . . .
H2A H 0.997494 0.266076 0.377581 0.029 Uiso 1 1 calc R U . . .
C3 C 1.0775(5) 0.3068(11) 0.3612(3) 0.020(2) Uani 1 1 d . . . . .
C4 C 1.1128(5) 0.2921(11) 0.3881(3) 0.025(3) Uani 1 1 d . . . . .
C5 C 1.0965(6) 0.3391(13) 0.4143(3) 0.032(3) Uani 1 1 d . . . . .
H5 H 1.061887 0.380390 0.415653 0.038 Uiso 1 1 calc R U . . .
C6 C 1.1307(6) 0.3257(13) 0.4384(3) 0.035(3) Uani 1 1 d . . . . .
H6A H 1.119583 0.359899 0.456019 0.042 Uiso 1 1 calc R U . . .
C7 C 1.1802(6) 0.2640(13) 0.4370(3) 0.035(3) Uani 1 1 d . . . . .
H7A H 1.202877 0.253220 0.453731 0.042 Uiso 1 1 calc R U . . .
C8 C 1.1968(6) 0.2172(14) 0.4109(4) 0.039(4) Uani 1 1 d . . . . .
H8A H 1.230989 0.173838 0.409914 0.047 Uiso 1 1 calc R U . . .
C9 C 1.1649(5) 0.2326(12) 0.3868(3) 0.027(3) Uani 1 1 d . . . . .
H9 H 1.177741 0.203312 0.368966 0.033 Uiso 1 1 calc R U . . .
C10 C 1.0780(4) 0.1921(10) 0.3423(2) 0.015(2) Uani 1 1 d . U . . .
C11 C 1.0866(5) 0.1959(11) 0.3133(3) 0.023(3) Uani 1 1 d . . . . .
H11 H 1.095039 0.272378 0.304740 0.028 Uiso 1 1 calc R U . . .
C12 C 1.0832(6) 0.0912(12) 0.2962(3) 0.028(3) Uani 1 1 d . . . . .
H12 H 1.089363 0.097256 0.276240 0.034 Uiso 1 1 calc R U . . .
C13 C 1.0709(6) -0.0217(12) 0.3082(3) 0.030(3) Uani 1 1 d . . . . .
H13 H 1.068239 -0.093252 0.296729 0.037 Uiso 1 1 calc R U . . .
C14 C 1.0626(5) -0.0279(11) 0.3371(3) 0.026(3) Uani 1 1 d . . . . .
H14 H 1.055054 -0.105159 0.345614 0.031 Uiso 1 1 calc R U . . .
C15 C 1.0649(5) 0.0761(11) 0.3543(3) 0.023(3) Uani 1 1 d . . . . .
H15 H 1.057668 0.069637 0.374101 0.027 Uiso 1 1 calc R U . . .
C16 C 0.9062(6) 0.3224(12) 0.3981(3) 0.027(3) Uani 1 1 d . . . . .
C17 C 0.9045(5) 0.2490(10) 0.4173(3) 0.021(3) Uani 1 1 d . . . . .
C18 C 0.9001(6) 0.1557(12) 0.4405(3) 0.025(3) Uani 1 1 d . . . . .
C19 C 0.8852(5) 0.2217(10) 0.4688(3) 0.022(3) Uani 1 1 d . . . . .
C20 C 0.8353(6) 0.2065(12) 0.4823(3) 0.030(3) Uani 1 1 d . . . . .
H20 H 0.807584 0.153550 0.474431 0.036 Uiso 1 1 calc R U . . .
C21 C 0.8257(6) 0.2696(13) 0.5079(3) 0.036(3) Uani 1 1 d . . . . .
H21 H 0.791417 0.259435 0.517373 0.043 Uiso 1 1 calc R U . . .
C22 C 0.8662(7) 0.3466(13) 0.5193(3) 0.036(3) Uani 1 1 d . . . . .
H22 H 0.859009 0.389379 0.536476 0.044 Uiso 1 1 calc R U . . .
C23 C 0.9164(6) 0.3628(12) 0.5064(3) 0.030(3) Uani 1 1 d . . . . .
H23 H 0.943829 0.415579 0.514574 0.037 Uiso 1 1 calc R U . . .
C24 C 0.9262(6) 0.3003(11) 0.4811(3) 0.025(3) Uani 1 1 d . . . . .
H24 H 0.960772 0.310511 0.471927 0.030 Uiso 1 1 calc R U . . .
C25 C 0.9509(6) 0.0789(10) 0.4453(3) 0.022(3) Uani 1 1 d . . . . .
C26 C 0.9484(6) -0.0229(10) 0.4641(3) 0.026(3) Uani 1 1 d . . . . .
H26 H 0.914092 -0.044729 0.472384 0.031 Uiso 1 1 calc R U . . .
C27 C 0.9947(6) -0.0885(12) 0.4702(3) 0.035(3) Uani 1 1 d . . . . .
H27 H 0.991986 -0.156991 0.482689 0.042 Uiso 1 1 calc R U . . .
C28 C 1.0463(6) -0.0599(11) 0.4591(3) 0.029(3) Uani 1 1 d . . . . .
H28 H 1.078546 -0.106459 0.463968 0.035 Uiso 1 1 calc R U . . .
C29 C 1.0492(6) 0.0398(14) 0.4403(3) 0.036(3) Uani 1 1 d . . . . .
H29 H 1.083704 0.060564 0.432075 0.044 Uiso 1 1 calc R U . . .
C30 C 1.0017(5) 0.1092(12) 0.4336(3) 0.026(3) Uani 1 1 d . . . . .
H30 H 1.004211 0.177376 0.421101 0.031 Uiso 1 1 calc R U . . .
C31 C 0.9000(4) 0.5927(10) 0.3374(2) 0.015(2) Uani 1 1 d . . . . .
C32 C 0.8954(5) 0.6704(12) 0.3192(3) 0.024(3) Uani 1 1 d . . . . .
C33 C 0.8905(5) 0.7524(12) 0.2947(3) 0.022(3) Uani 1 1 d . . . . .
C34 C 0.8400(5) 0.8444(11) 0.2962(2) 0.020(2) Uani 1 1 d . U . . .
C35 C 0.8041(5) 0.8406(11) 0.3177(3) 0.027(3) Uani 1 1 d . . . . .
H35 H 0.810833 0.785729 0.333156 0.032 Uiso 1 1 calc R U . . .
C36 C 0.7560(5) 0.9176(11) 0.3178(3) 0.028(3) Uani 1 1 d . . . . .
H36 H 0.729876 0.911566 0.332693 0.033 Uiso 1 1 calc R U . . .
C37 C 0.7480(5) 1.0021(12) 0.2956(3) 0.029(3) Uani 1 1 d . . . . .
H37 H 0.717012 1.056367 0.295352 0.035 Uiso 1 1 calc R U . . .
C38 C 0.7867(6) 1.0048(11) 0.2736(3) 0.029(3) Uani 1 1 d . . . . .
H38 H 0.781194 1.060082 0.258146 0.035 Uiso 1 1 calc R U . . .
C39 C 0.8320(6) 0.9298(11) 0.2741(3) 0.026(3) Uani 1 1 d . . . . .
H39 H 0.858386 0.935350 0.259356 0.031 Uiso 1 1 calc R U . . .
C40 C 0.8843(5) 0.6862(11) 0.2666(3) 0.022(3) Uani 1 1 d . . . . .
C41 C 0.8346(5) 0.6150(11) 0.2622(3) 0.023(3) Uani 1 1 d . . . . .
H41 H 0.806575 0.615385 0.276204 0.028 Uiso 1 1 calc R U . . .
C42 C 0.8276(6) 0.5455(12) 0.2375(3) 0.026(3) Uani 1 1 d . . . . .
H42 H 0.796038 0.493619 0.235231 0.031 Uiso 1 1 calc R U . . .
C43 C 0.8666(6) 0.5518(13) 0.2162(3) 0.032(3) Uani 1 1 d . . . . .
H43 H 0.860837 0.507992 0.198867 0.039 Uiso 1 1 calc R U . . .
C44 C 0.9141(5) 0.6221(14) 0.2203(3) 0.032(3) Uani 1 1 d . . . . .
H44 H 0.941496 0.623931 0.206028 0.038 Uiso 1 1 calc R U . . .
C45 C 0.9219(5) 0.6902(11) 0.2453(3) 0.025(3) Uani 1 1 d . . . . .
H45 H 0.954071 0.740354 0.247474 0.030 Uiso 1 1 calc R U . . .
C46 C 0.9596(5) 0.7169(10) 0.4079(3) 0.022(3) Uani 1 1 d . . . . .
H46 H 0.948003 0.774045 0.423386 0.027 Uiso 1 1 calc R U . . .
C47 C 0.9708(6) 0.7931(11) 0.3815(3) 0.026(3) Uani 1 1 d . . . . .
H47A H 0.996424 0.860050 0.386473 0.040 Uiso 1 1 calc R U . . .
H47B H 0.935712 0.827211 0.373944 0.040 Uiso 1 1 calc R U . . .
H47C H 0.987561 0.741078 0.366891 0.040 Uiso 1 1 calc R U . . .
C48 C 1.0146(5) 0.6492(12) 0.4186(3) 0.028(3) Uani 1 1 d . . . . .
H48A H 1.026787 0.592337 0.403756 0.042 Uiso 1 1 calc R U . . .
H48B H 1.007062 0.603477 0.436077 0.042 Uiso 1 1 calc R U . . .
H48C H 1.043853 0.709892 0.422437 0.042 Uiso 1 1 calc R U . . .
C49 C 0.8919(6) 0.5469(11) 0.4403(2) 0.025(3) Uani 1 1 d . . . . .
H49 H 0.918133 0.477842 0.444590 0.030 Uiso 1 1 calc R U . . .
C50 C 0.8325(5) 0.4960(12) 0.4415(3) 0.024(3) Uani 1 1 d . . . . .
H50A H 0.828521 0.448480 0.459146 0.035 Uiso 1 1 calc R U . . .
H50B H 0.825236 0.442973 0.424993 0.035 Uiso 1 1 calc R U . . .
H50C H 0.805887 0.564071 0.441325 0.035 Uiso 1 1 calc R U . . .
C51 C 0.9009(6) 0.6453(11) 0.4637(3) 0.029(3) Uani 1 1 d . . . . .
H51A H 0.878887 0.718344 0.458802 0.043 Uiso 1 1 calc R U . . .
H51B H 0.940420 0.667167 0.464987 0.043 Uiso 1 1 calc R U . . .
H51C H 0.889016 0.612790 0.482084 0.043 Uiso 1 1 calc R U . . .
C52 C 0.8416(5) 0.6817(10) 0.3945(3) 0.017(2) Uani 1 1 d . . . . .
C53 C 0.8313(5) 0.8001(11) 0.4044(3) 0.022(3) Uani 1 1 d . U . . .
H53 H 0.859848 0.844931 0.414165 0.027 Uiso 1 1 calc R U . . .
C54 C 0.7786(6) 0.8520(11) 0.4000(3) 0.032(3) Uani 1 1 d . . . . .
H54 H 0.771545 0.933973 0.405742 0.039 Uiso 1 1 calc R U . . .
C55 C 0.7366(5) 0.7826(12) 0.3871(3) 0.026(3) Uani 1 1 d . U . . .
H55 H 0.700585 0.817417 0.384673 0.031 Uiso 1 1 calc R U . . .
C56 C 0.7460(6) 0.6617(12) 0.3776(3) 0.026(3) Uani 1 1 d . . . . .
C57 C 0.7983(5) 0.6199(10) 0.3798(3) 0.021(3) Uani 1 1 d . . . . .
C58 C 0.6996(6) 0.5786(12) 0.3662(3) 0.031(3) Uani 1 1 d . . . . .
C59 C 0.6835(5) 0.4940(13) 0.3905(3) 0.030(3) Uani 1 1 d . . . . .
H59A H 0.715969 0.445467 0.396648 0.044 Uiso 1 1 calc R U . . .
H59B H 0.653630 0.439022 0.383949 0.044 Uiso 1 1 calc R U . . .
H59C H 0.670624 0.543167 0.406588 0.044 Uiso 1 1 calc R U . . .
C60 C 0.6471(5) 0.6518(12) 0.3554(3) 0.033(3) Uani 1 1 d . . . . .
H60A H 0.634425 0.705781 0.370678 0.049 Uiso 1 1 calc R U . . .
H60B H 0.617371 0.594229 0.350075 0.049 Uiso 1 1 calc R U . . .
H60C H 0.656812 0.701165 0.338757 0.049 Uiso 1 1 calc R U . . .
C61 C 0.7234(5) 0.5029(11) 0.3422(3) 0.024(3) Uani 1 1 d . . . . .
C62 C 0.6938(6) 0.4663(14) 0.3177(3) 0.037(3) Uani 1 1 d . . . . .
H62 H 0.656856 0.495631 0.314722 0.045 Uiso 1 1 calc R U . . .
C63 C 0.7160(6) 0.3901(16) 0.2981(3) 0.042(4) Uani 1 1 d . . . . .
H63 H 0.694034 0.363332 0.282214 0.050 Uiso 1 1 calc R U . . .
C64 C 0.7713(5) 0.3509(13) 0.3014(3) 0.030(3) Uani 1 1 d . . . . .
H64 H 0.786652 0.297799 0.287537 0.036 Uiso 1 1 calc R U . . .
C65 C 0.8042(5) 0.3892(12) 0.3249(3) 0.023(3) Uani 1 1 d . . . . .
C66 C 0.7797(5) 0.4650(11) 0.3444(3) 0.023(3) Uani 1 1 d . . . . .
C67 C 0.9072(6) 0.3566(13) 0.2936(3) 0.027(3) Uani 1 1 d . . . . .
H67 H 0.886521 0.427686 0.285061 0.032 Uiso 1 1 calc R U . . .
C68 C 0.8987(6) 0.2519(13) 0.2724(3) 0.036(3) Uani 1 1 d . . . . .
H68A H 0.910913 0.277945 0.253501 0.054 Uiso 1 1 calc R U . . .
H68B H 0.859138 0.229843 0.271281 0.054 Uiso 1 1 calc R U . . .
H68C H 0.920533 0.180653 0.278716 0.054 Uiso 1 1 calc R U . . .
C69 C 0.9681(5) 0.3969(12) 0.2952(3) 0.026(3) Uani 1 1 d . . . . .
H69A H 0.991237 0.328771 0.302144 0.039 Uiso 1 1 calc R U . . .
H69B H 0.972042 0.466578 0.308312 0.039 Uiso 1 1 calc R U . . .
H69C H 0.979968 0.421372 0.276139 0.039 Uiso 1 1 calc R U . . .
C70 C 0.8648(6) 0.1632(12) 0.3342(3) 0.028(3) Uani 1 1 d . . . . .
H70 H 0.850632 0.129894 0.315469 0.034 Uiso 1 1 calc R U . . .
C71 C 0.8193(5) 0.1420(12) 0.3565(3) 0.028(3) Uani 1 1 d . . . . .
H71A H 0.820278 0.056372 0.362795 0.041 Uiso 1 1 calc R U . . .
H71B H 0.782654 0.160296 0.347881 0.041 Uiso 1 1 calc R U . . .
H71C H 0.826092 0.196004 0.372928 0.041 Uiso 1 1 calc R U . . .
C72 C 0.9185(5) 0.0994(11) 0.3415(3) 0.025(3) Uani 1 1 d . . . . .
H72A H 0.930869 0.122675 0.360872 0.038 Uiso 1 1 calc R U . . .
H72B H 0.946891 0.123500 0.327877 0.038 Uiso 1 1 calc R U . . .
H72C H 0.912989 0.010490 0.340637 0.038 Uiso 1 1 calc R U . . .
C73 C 0.4872(5) 0.8787(12) 0.3574(3) 0.023(3) Uani 1 1 d . . . . .
H73 H 0.509217 0.813368 0.350375 0.027 Uiso 1 1 calc R U . . .
C74 C 0.5122(5) 0.9850(10) 0.3601(3) 0.019(2) Uani 1 1 d . . . . .
H74 H 0.492453 1.048100 0.369477 0.022 Uiso 1 1 calc R U . . .
C75 C 0.5709(5) 1.0174(11) 0.3493(3) 0.020(2) Uani 1 1 d . U . . .
C76 C 0.6126(5) 1.0422(12) 0.3742(3) 0.024(3) Uani 1 1 d . . . . .
C77 C 0.6090(5) 0.9745(12) 0.3990(3) 0.027(3) Uani 1 1 d . . . . .
H77 H 0.580351 0.915008 0.400716 0.032 Uiso 1 1 calc R U . . .
C78 C 0.6471(5) 0.9928(12) 0.4216(3) 0.028(3) Uani 1 1 d . . . . .
H78 H 0.644555 0.944989 0.438499 0.033 Uiso 1 1 calc R U . . .
C79 C 0.6886(5) 1.0807(13) 0.4195(3) 0.031(3) Uani 1 1 d . . . . .
H79 H 0.713775 1.094922 0.435056 0.037 Uiso 1 1 calc R U . . .
C80 C 0.6930(7) 1.1462(15) 0.3950(3) 0.042(4) Uani 1 1 d . . . . .
H80 H 0.721812 1.205249 0.393377 0.050 Uiso 1 1 calc R U . . .
C81 C 0.6563(5) 1.1281(12) 0.3723(3) 0.026(3) Uani 1 1 d . . . . .
H81 H 0.660384 1.174196 0.355290 0.032 Uiso 1 1 calc R U . . .
C82 C 0.5652(4) 1.1333(10) 0.3302(2) 0.016(2) Uani 1 1 d . U . . .
C83 C 0.5477(5) 1.2452(10) 0.3419(3) 0.022(3) Uani 1 1 d . . . . .
H83 H 0.540447 1.249933 0.361759 0.026 Uiso 1 1 calc R U . . .
C84 C 0.5407(5) 1.3491(11) 0.3250(3) 0.026(3) Uani 1 1 d . . . . .
H84 H 0.528549 1.423509 0.333328 0.031 Uiso 1 1 calc R U . . .
C85 C 0.5511(6) 1.3452(13) 0.2967(3) 0.033(3) Uani 1 1 d . . . . .
H85 H 0.547044 1.416878 0.285321 0.040 Uiso 1 1 calc R U . . .
C86 C 0.5680(6) 1.2345(13) 0.2843(3) 0.034(3) Uani 1 1 d . . . . .
H86 H 0.574712 1.230139 0.264377 0.041 Uiso 1 1 calc R U . . .
C87 C 0.5748(5) 1.1307(12) 0.3015(3) 0.029(3) Uani 1 1 d . . . . .
H87 H 0.586531 1.056151 0.293047 0.034 Uiso 1 1 calc R U . . .
C88 C 0.4051(5) 0.9751(10) 0.3947(2) 0.016(2) Uani 1 1 d . U . . .
C89 C 0.4047(5) 1.0519(11) 0.4133(3) 0.022(2) Uani 1 1 d . U . . .
C90 C 0.4026(6) 1.1368(12) 0.4378(3) 0.029(3) Uani 1 1 d . . . . .
C91 C 0.3877(6) 1.0641(14) 0.4636(3) 0.036(3) Uani 1 1 d . . . . .
C92 C 0.3351(7) 1.0089(14) 0.4632(3) 0.038(3) Uani 1 1 d . . . . .
H92 H 0.309163 1.027258 0.448207 0.045 Uiso 1 1 calc R U . . .
C93 C 0.3205(6) 0.9263(13) 0.4849(3) 0.037(3) Uani 1 1 d . . . . .
H93 H 0.285226 0.886659 0.484229 0.045 Uiso 1 1 calc R U . . .
C94 C 0.3583(8) 0.9029(14) 0.5075(3) 0.043(4) Uani 1 1 d . . . . .
H94 H 0.348679 0.846816 0.522102 0.051 Uiso 1 1 calc R U . . .
C95 C 0.4083(7) 0.9598(13) 0.5086(3) 0.036(3) Uani 1 1 d . . . . .
H95 H 0.433310 0.945357 0.524280 0.043 Uiso 1 1 calc R U . . .
C96 C 0.4234(6) 1.0400(11) 0.4867(3) 0.030(3) Uani 1 1 d . . . . .
H96 H 0.458831 1.078736 0.487635 0.036 Uiso 1 1 calc R U . . .
C97 C 0.4578(6) 1.2090(11) 0.4419(3) 0.025(3) Uani 1 1 d . . . . .
C98 C 0.4609(6) 1.3075(12) 0.4618(3) 0.033(3) Uani 1 1 d . . . . .
H98 H 0.429387 1.328212 0.472725 0.039 Uiso 1 1 calc R U . . .
C99 C 0.5100(6) 1.3731(11) 0.4651(3) 0.029(3) Uani 1 1 d . . . . .
H99 H 0.511822 1.438436 0.478452 0.035 Uiso 1 1 calc R U . . .
C100 C 0.5561(6) 1.3459(13) 0.4494(3) 0.033(3) Uani 1 1 d . U . . .
H100 H 0.589311 1.392256 0.451969 0.039 Uiso 1 1 calc R U . . .
C101 C 0.5539(6) 1.2513(13) 0.4300(3) 0.030(3) Uani 1 1 d . U . . .
H101 H 0.585347 1.232012 0.418938 0.036 Uiso 1 1 calc R U . . .
C102 C 0.5046(6) 1.1839(12) 0.4269(3) 0.031(3) Uani 1 1 d . U . . .
H102 H 0.503638 1.117531 0.413774 0.038 Uiso 1 1 calc R U . . .
C103 C 0.4063(4) 0.6966(11) 0.3372(2) 0.017(2) Uani 1 1 d . U . . .
C104 C 0.3956(5) 0.6205(11) 0.3189(3) 0.019(2) Uani 1 1 d . U . . .
C105 C 0.3807(4) 0.5309(10) 0.2954(2) 0.016(2) Uani 1 1 d . U . . .
C106 C 0.3723(5) 0.6107(11) 0.2681(2) 0.019(2) Uani 1 1 d . . . . .
C107 C 0.4160(5) 0.6378(12) 0.2511(3) 0.025(3) Uani 1 1 d . . . . .
H107 H 0.451672 0.604197 0.255568 0.030 Uiso 1 1 calc R U . . .
C108 C 0.4095(6) 0.7132(13) 0.2274(3) 0.034(3) Uani 1 1 d . . . . .
H108 H 0.440284 0.730269 0.215617 0.040 Uiso 1 1 calc R U . . .
C109 C 0.3574(5) 0.7639(12) 0.2211(3) 0.025(3) Uani 1 1 d . U . . .
H109 H 0.352839 0.818949 0.205505 0.030 Uiso 1 1 calc R U . . .
C110 C 0.3128(5) 0.7339(11) 0.2375(3) 0.025(3) Uani 1 1 d . . . . .
H110 H 0.276918 0.765122 0.232576 0.030 Uiso 1 1 calc R U . . .
C111 C 0.3197(6) 0.6575(12) 0.2613(3) 0.026(3) Uani 1 1 d . . . . .
H111 H 0.288870 0.637818 0.272810 0.031 Uiso 1 1 calc R U . . .
C112 C 0.3292(5) 0.4608(11) 0.3020(3) 0.020(2) Uani 1 1 d . . . . .
C113 C 0.3137(5) 0.3638(11) 0.2837(3) 0.023(3) Uani 1 1 d . . . . .
H113 H 0.336465 0.343855 0.268050 0.028 Uiso 1 1 calc R U . . .
C114 C 0.2653(6) 0.2964(13) 0.2884(3) 0.031(3) Uani 1 1 d . U . . .
H114 H 0.254873 0.231715 0.275749 0.037 Uiso 1 1 calc R U . . .
C115 C 0.2334(5) 0.3236(12) 0.3109(3) 0.034(3) Uani 1 1 d . . . . .
H115 H 0.200534 0.277516 0.313960 0.040 Uiso 1 1 calc R U . . .
C116 C 0.2476(6) 0.4171(13) 0.3295(3) 0.032(3) Uani 1 1 d . . . . .
H116 H 0.225142 0.434446 0.345409 0.038 Uiso 1 1 calc R U . . .
C117 C 0.2947(5) 0.4849(11) 0.3246(3) 0.023(3) Uani 1 1 d . . . . .
H117 H 0.303864 0.550604 0.337138 0.027 Uiso 1 1 calc R U . . .
C118 C 0.4382(5) 0.7628(11) 0.4389(3) 0.024(3) Uani 1 1 d . . . . .
H118 H 0.412478 0.833905 0.441371 0.029 Uiso 1 1 calc R U . . .
C119 C 0.4299(7) 0.6793(11) 0.4646(3) 0.031(3) Uani 1 1 d . . . . .
H11A H 0.443984 0.720195 0.481980 0.047 Uiso 1 1 calc R U . . .
H11B H 0.450272 0.602490 0.461900 0.047 Uiso 1 1 calc R U . . .
H11C H 0.390172 0.661651 0.466517 0.047 Uiso 1 1 calc R U . . .
C120 C 0.4974(6) 0.8155(16) 0.4398(3) 0.040(4) Uani 1 1 d . . . . .
H12A H 0.501732 0.870356 0.456313 0.060 Uiso 1 1 calc R U . . .
H12B H 0.503820 0.861542 0.422234 0.060 Uiso 1 1 calc R U . . .
H12C H 0.524365 0.748418 0.441516 0.060 Uiso 1 1 calc R U . . .
C121 C 0.4643(5) 0.5588(12) 0.4004(3) 0.025(3) Uani 1 1 d . . . . .
H121 H 0.470297 0.525683 0.420154 0.030 Uiso 1 1 calc R U . . .
C122 C 0.5218(5) 0.5892(12) 0.3886(3) 0.031(3) Uani 1 1 d . . . . .
H12G H 0.546531 0.518270 0.391096 0.046 Uiso 1 1 calc R U . . .
H12H H 0.537641 0.659669 0.398900 0.046 Uiso 1 1 calc R U . . .
H12I H 0.518057 0.608953 0.368216 0.046 Uiso 1 1 calc R U . . .
C123 C 0.4399(5) 0.4556(11) 0.3821(3) 0.026(3) Uani 1 1 d . . . . .
H12D H 0.437853 0.481706 0.362077 0.039 Uiso 1 1 calc R U . . .
H12E H 0.402400 0.435836 0.388570 0.039 Uiso 1 1 calc R U . . .
H12F H 0.463650 0.382848 0.383886 0.039 Uiso 1 1 calc R U . . .
C124 C 0.3511(5) 0.6398(11) 0.4072(3) 0.021(2) Uani 1 1 d . . . . .
C125 C 0.3402(6) 0.5382(11) 0.4241(3) 0.028(3) Uani 1 1 d . . . . .
H125 H 0.370238 0.497876 0.433710 0.034 Uiso 1 1 calc R U . . .
C126 C 0.2861(5) 0.4941(12) 0.4274(3) 0.029(3) Uani 1 1 d . . . . .
H126 H 0.279318 0.422872 0.438455 0.034 Uiso 1 1 calc R U . . .
C127 C 0.2425(6) 0.5565(12) 0.4140(3) 0.032(3) Uani 1 1 d . . . . .
H127 H 0.205502 0.527926 0.416444 0.039 Uiso 1 1 calc R U . . .
C128 C 0.2512(6) 0.6607(11) 0.3971(3) 0.026(3) Uani 1 1 d . . . . .
C129 C 0.3057(5) 0.6947(10) 0.3933(3) 0.021(2) Uani 1 1 d . . . . .
C130 C 0.2037(6) 0.7349(12) 0.3840(3) 0.028(3) Uani 1 1 d . . . . .
C131 C 0.1968(6) 0.8517(13) 0.4024(3) 0.031(3) Uani 1 1 d . . . . .
H13A H 0.231924 0.897295 0.403189 0.046 Uiso 1 1 calc R U . . .
H13B H 0.186576 0.828057 0.421833 0.046 Uiso 1 1 calc R U . . .
H13C H 0.167423 0.903432 0.393982 0.046 Uiso 1 1 calc R U . . .
C132 C 0.1480(5) 0.6666(12) 0.3827(3) 0.031(3) Uani 1 1 d . . . . .
H13D H 0.118232 0.723509 0.376904 0.046 Uiso 1 1 calc R U . . .
H13E H 0.140075 0.632922 0.401596 0.046 Uiso 1 1 calc R U . . .
H13F H 0.149893 0.599617 0.368802 0.046 Uiso 1 1 calc R U . . .
C133 C 0.2231(5) 0.7756(11) 0.3549(3) 0.022(3) Uani 1 1 d . . . . .
C134 C 0.1894(5) 0.7836(13) 0.3308(3) 0.030(3) Uani 1 1 d . . . . .
H134 H 0.152150 0.754896 0.331408 0.035 Uiso 1 1 calc R U . . .
C135 C 0.2091(5) 0.8328(14) 0.3058(3) 0.031(3) Uani 1 1 d . . . . .
H135 H 0.185383 0.834692 0.289249 0.038 Uiso 1 1 calc R U . . .
C136 C 0.2622(5) 0.8790(12) 0.3043(3) 0.025(3) Uani 1 1 d . . . . .
H136 H 0.274630 0.913882 0.286952 0.030 Uiso 1 1 calc R U . . .
C137 C 0.2977(5) 0.8749(11) 0.3281(3) 0.020(2) Uani 1 1 d . . . . .
C138 C 0.2776(5) 0.8133(10) 0.3526(2) 0.016(2) Uani 1 1 d . U . . .
C139 C 0.3458(5) 1.1086(10) 0.3342(3) 0.018(2) Uani 1 1 d . . . . .
H139 H 0.327075 1.137000 0.316080 0.022 Uiso 1 1 calc R U . . .
C140 C 0.3960(5) 1.1871(11) 0.3394(3) 0.023(3) Uani 1 1 d . U . . .
H14D H 0.386547 1.272953 0.335549 0.035 Uiso 1 1 calc R U . . .
H14E H 0.425791 1.161173 0.326773 0.035 Uiso 1 1 calc R U . . .
H14F H 0.408681 1.178499 0.359366 0.035 Uiso 1 1 calc R U . . .
C141 C 0.3044(5) 1.1230(11) 0.3582(3) 0.023(3) Uani 1 1 d . . . . .
H14A H 0.322394 1.100001 0.376451 0.034 Uiso 1 1 calc R U . . .
H14B H 0.272164 1.069765 0.354548 0.034 Uiso 1 1 calc R U . . .
H14C H 0.292050 1.208531 0.359167 0.034 Uiso 1 1 calc R U . . .
C142 C 0.3919(5) 0.9308(10) 0.2920(3) 0.022(3) Uani 1 1 d . . . . .
H142 H 0.375734 0.853289 0.283954 0.026 Uiso 1 1 calc R U . . .
C143 C 0.3710(7) 1.0375(13) 0.2719(3) 0.039(4) Uani 1 1 d . . . . .
H14J H 0.387957 1.114918 0.278127 0.059 Uiso 1 1 calc R U . . .
H14K H 0.330359 1.043979 0.272732 0.059 Uiso 1 1 calc R U . . .
H14L H 0.381597 1.020051 0.252184 0.059 Uiso 1 1 calc R U . . .
C144 C 0.4549(5) 0.9187(12) 0.2904(3) 0.026(3) Uani 1 1 d . . . . .
H14G H 0.466331 0.930842 0.270612 0.039 Uiso 1 1 calc R U . . .
H14H H 0.466258 0.836826 0.296854 0.039 Uiso 1 1 calc R U . . .
H14I H 0.472755 0.980765 0.302658 0.039 Uiso 1 1 calc R U . . .
C145 C 0.6966(11) 0.465(2) 0.4858(6) 0.098(8) Uiso 1 1 d D . . . .
H14T H 0.709288 0.453941 0.466259 0.147 Uiso 1 1 calc R U . . .
H14U H 0.676018 0.392525 0.491810 0.147 Uiso 1 1 calc R U . . .
H14V H 0.728800 0.477955 0.498682 0.147 Uiso 1 1 calc R U . . .
C146 C 0.6582(9) 0.5782(17) 0.4869(5) 0.077(6) Uiso 1 1 d D . . . .
H14R H 0.623930 0.560392 0.475557 0.093 Uiso 1 1 calc R U . . .
H14S H 0.647219 0.590899 0.506967 0.093 Uiso 1 1 calc R U . . .
C147 C 0.6835(9) 0.697(2) 0.4759(5) 0.092(8) Uiso 1 1 d D . . . .
H147 H 0.656193 0.764343 0.478004 0.110 Uiso 1 1 calc R U . . .
H148 H 0.691037 0.688060 0.455324 0.110 Uiso 1 1 calc R U . . .
C148 C 0.7378(8) 0.7320(17) 0.4918(4) 0.066(5) Uiso 1 1 d D . . . .
H14P H 0.763847 0.662113 0.490331 0.079 Uiso 1 1 calc R U . . .
H14Q H 0.729315 0.741684 0.512318 0.079 Uiso 1 1 calc R U . . .
C149 C 0.7684(9) 0.8486(18) 0.4821(5) 0.071(6) Uiso 1 1 d D . . . .
H14M H 0.778973 0.839547 0.462137 0.107 Uiso 1 1 calc R U . . .
H14N H 0.801937 0.860722 0.494105 0.107 Uiso 1 1 calc R U . . .
H14O H 0.743786 0.919702 0.483960 0.107 Uiso 1 1 calc R U . . .
 
loop_
 _atom_site_aniso_label
 _atom_site_aniso_U_11
 _atom_site_aniso_U_22
 _atom_site_aniso_U_33
 _atom_site_aniso_U_23
 _atom_site_aniso_U_13
 _atom_site_aniso_U_12
Rh1 0.0161(4) 0.0101(4) 0.0202(4) -0.0008(3) -0.0012(3) 0.0030(3)
Rh2 0.0202(5) 0.0129(4) 0.0230(5) 0.0005(4) -0.0028(4) 0.0025(4)
P1 0.0144(14) 0.0082(13) 0.0197(14) -0.0026(11) -0.0015(11) 0.0032(11)
P2 0.0194(15) 0.0142(14) 0.0229(15) -0.0017(12) -0.0027(12) 0.0037(12)
P3 0.0132(14) 0.0138(14) 0.0246(15) -0.0004(12) -0.0044(11) 0.0036(11)
P4 0.0170(14) 0.0113(14) 0.0261(16) 0.0008(12) -0.0015(12) 0.0048(12)
O1 0.023(4) 0.005(3) 0.021(4) -0.004(3) -0.010(3) 0.003(3)
O2 0.023(5) 0.018(4) 0.033(5) 0.005(4) 0.002(4) 0.000(4)
O3 0.034(5) 0.015(4) 0.032(5) 0.003(4) -0.011(4) -0.012(4)
O4 0.031(5) 0.021(5) 0.032(5) 0.005(4) -0.009(4) -0.007(4)
O5 0.025(4) 0.015(4) 0.020(4) -0.001(3) -0.002(3) 0.004(3)
O6 0.021(4) 0.018(4) 0.037(5) -0.004(4) 0.002(4) 0.004(4)
O7 0.022(5) 0.024(5) 0.040(5) -0.003(4) -0.003(4) 0.005(4)
O8 0.013(4) 0.029(5) 0.033(5) -0.002(4) -0.004(3) 0.008(4)
C1 0.008(5) 0.009(5) 0.024(6) 0.004(4) 0.000(4) -0.002(4)
C2 0.021(6) 0.020(6) 0.030(7) 0.002(5) -0.001(5) -0.009(5)
C3 0.012(5) 0.015(6) 0.032(7) 0.003(5) -0.002(5) 0.003(4)
C4 0.024(6) 0.014(6) 0.037(7) 0.001(5) 0.000(5) 0.003(5)
C5 0.035(8) 0.030(7) 0.031(7) 0.004(6) -0.004(6) 0.007(6)
C6 0.037(8) 0.027(7) 0.040(8) 0.005(6) -0.006(6) -0.006(6)
C7 0.033(8) 0.032(8) 0.040(8) 0.012(6) -0.021(6) -0.007(6)
C8 0.021(7) 0.033(8) 0.063(10) 0.008(7) -0.017(7) 0.005(6)
C9 0.017(6) 0.024(7) 0.041(8) 0.006(6) -0.008(5) 0.011(5)
C10 0.011(4) 0.012(4) 0.023(4) -0.001(3) -0.001(3) -0.004(3)
C11 0.017(6) 0.014(6) 0.038(7) 0.002(5) -0.001(5) -0.002(5)
C12 0.032(7) 0.019(6) 0.034(7) 0.001(5) 0.009(6) 0.010(6)
C13 0.033(7) 0.014(6) 0.045(8) 0.000(6) 0.007(6) 0.001(5)
C14 0.024(6) 0.009(6) 0.044(8) 0.001(5) 0.003(5) 0.003(5)
C15 0.022(6) 0.011(6) 0.036(7) 0.002(5) 0.001(5) -0.001(5)
C16 0.033(7) 0.024(7) 0.025(6) -0.002(5) 0.000(5) 0.004(6)
C17 0.029(7) 0.010(5) 0.024(6) -0.004(5) -0.005(5) 0.009(5)
C18 0.037(7) 0.020(6) 0.018(6) 0.004(5) -0.002(5) -0.003(6)
C19 0.034(7) 0.008(5) 0.024(6) 0.002(5) -0.003(5) 0.000(5)
C20 0.031(7) 0.022(7) 0.037(7) -0.001(6) 0.000(6) -0.001(6)
C21 0.035(8) 0.028(7) 0.045(8) 0.004(6) 0.009(6) 0.011(6)
C22 0.059(10) 0.017(7) 0.032(7) 0.001(6) 0.003(7) 0.010(7)
C23 0.040(8) 0.019(6) 0.033(7) 0.003(5) -0.007(6) -0.001(6)
C24 0.034(7) 0.010(6) 0.029(7) 0.005(5) -0.007(5) -0.004(5)
C25 0.036(7) 0.005(5) 0.025(6) -0.003(5) -0.006(5) -0.002(5)
C26 0.041(8) 0.006(5) 0.029(7) 0.003(5) -0.014(6) 0.003(5)
C27 0.053(9) 0.016(6) 0.033(7) 0.000(6) -0.024(7) -0.002(6)
C28 0.037(8) 0.011(6) 0.038(7) -0.005(5) -0.015(6) 0.006(5)
C29 0.036(8) 0.035(8) 0.038(8) -0.001(6) 0.007(6) 0.008(7)
C30 0.020(6) 0.024(7) 0.033(7) 0.006(5) -0.006(5) -0.004(5)
C31 0.009(5) 0.017(6) 0.020(6) -0.004(5) 0.006(4) -0.007(4)
C32 0.027(7) 0.021(6) 0.025(6) -0.001(5) -0.003(5) -0.002(5)
C33 0.023(6) 0.021(6) 0.023(6) 0.001(5) -0.004(5) 0.001(5)
C34 0.025(4) 0.014(4) 0.023(4) -0.001(3) -0.006(4) -0.003(4)
C35 0.034(7) 0.012(6) 0.035(7) -0.007(5) -0.009(6) -0.005(5)
C36 0.025(7) 0.015(6) 0.043(8) -0.001(5) -0.011(6) 0.005(5)
C37 0.015(6) 0.019(6) 0.052(9) -0.008(6) -0.017(6) -0.001(5)
C38 0.033(7) 0.008(5) 0.046(8) 0.001(5) -0.023(6) -0.005(5)
C39 0.039(8) 0.009(6) 0.029(7) 0.000(5) -0.012(6) -0.005(5)
C40 0.027(6) 0.012(6) 0.025(6) 0.004(5) -0.005(5) 0.003(5)
C41 0.025(6) 0.021(6) 0.023(6) -0.001(5) -0.002(5) -0.004(5)
C42 0.033(7) 0.019(6) 0.025(6) -0.007(5) -0.004(5) 0.000(5)
C43 0.037(8) 0.024(7) 0.035(7) -0.008(6) -0.007(6) 0.006(6)
C44 0.022(7) 0.040(8) 0.034(7) 0.000(6) 0.008(5) 0.007(6)
C45 0.015(6) 0.018(6) 0.040(7) 0.001(5) -0.005(5) -0.004(5)
C46 0.035(7) 0.009(5) 0.023(6) -0.008(5) 0.001(5) -0.004(5)
C47 0.029(7) 0.015(6) 0.035(7) -0.003(5) 0.003(5) -0.017(5)
C48 0.028(7) 0.023(7) 0.033(7) -0.006(6) -0.005(5) 0.001(6)
C49 0.052(8) 0.013(6) 0.011(5) 0.003(4) 0.001(5) 0.004(6)
C50 0.017(6) 0.022(6) 0.032(7) 0.003(5) 0.001(5) 0.010(5)
C51 0.046(8) 0.008(6) 0.032(7) -0.001(5) -0.001(6) 0.010(6)
C52 0.014(5) 0.008(5) 0.029(6) -0.002(4) 0.001(4) 0.006(4)
C53 0.026(4) 0.016(4) 0.025(4) 0.001(4) 0.002(4) 0.003(4)
C54 0.041(8) 0.007(6) 0.048(8) 0.001(5) -0.001(6) 0.008(5)
C55 0.023(4) 0.025(4) 0.030(4) 0.001(4) 0.002(4) 0.005(4)
C56 0.033(7) 0.017(6) 0.028(7) 0.005(5) -0.002(5) 0.009(6)
C57 0.029(7) 0.008(5) 0.026(6) 0.001(5) 0.007(5) 0.007(5)
C58 0.035(8) 0.016(6) 0.042(8) 0.002(6) 0.000(6) -0.002(6)
C59 0.017(6) 0.029(7) 0.042(8) 0.003(6) -0.010(5) 0.000(5)
C60 0.017(6) 0.021(7) 0.059(9) 0.001(6) -0.008(6) 0.003(5)
C61 0.020(6) 0.018(6) 0.033(7) 0.004(5) -0.010(5) 0.002(5)
C62 0.023(7) 0.037(8) 0.050(9) 0.005(7) -0.006(6) -0.002(6)
C63 0.027(7) 0.056(10) 0.042(8) -0.016(8) -0.018(6) -0.008(7)
C64 0.027(7) 0.025(7) 0.037(7) -0.004(6) -0.011(6) 0.001(6)
C65 0.020(6) 0.025(6) 0.023(6) 0.003(5) -0.004(5) -0.004(5)
C66 0.023(6) 0.017(6) 0.028(6) 0.005(5) -0.008(5) 0.002(5)
C67 0.032(7) 0.032(7) 0.018(6) -0.001(5) 0.003(5) 0.011(6)
C68 0.045(9) 0.031(8) 0.033(7) -0.015(6) 0.000(6) -0.016(7)
C69 0.024(6) 0.027(7) 0.027(6) -0.007(5) 0.005(5) -0.006(5)
C70 0.046(8) 0.020(6) 0.018(6) 0.002(5) -0.002(5) -0.004(6)
C71 0.032(7) 0.022(7) 0.029(7) -0.003(5) -0.007(5) -0.008(6)
C72 0.022(6) 0.007(5) 0.047(8) -0.004(5) 0.000(5) 0.002(5)
C73 0.012(6) 0.027(7) 0.029(6) 0.001(5) 0.006(5) -0.007(5)
C74 0.018(6) 0.009(5) 0.029(6) -0.001(5) 0.000(5) 0.004(4)
C75 0.016(4) 0.018(4) 0.026(4) 0.001(4) 0.001(3) 0.006(3)
C76 0.023(6) 0.018(6) 0.032(7) -0.002(5) 0.003(5) 0.009(5)
C77 0.026(7) 0.018(6) 0.036(7) -0.004(5) 0.002(5) 0.006(5)
C78 0.025(7) 0.024(7) 0.034(7) -0.003(5) 0.002(5) 0.013(5)
C79 0.022(7) 0.027(7) 0.042(8) -0.012(6) -0.005(6) 0.002(5)
C80 0.047(9) 0.036(8) 0.042(9) -0.011(7) 0.000(7) 0.012(7)
C81 0.019(6) 0.020(6) 0.040(7) -0.007(5) 0.000(5) 0.001(5)
C82 0.009(4) 0.014(4) 0.026(4) 0.001(3) 0.000(3) 0.002(3)
C83 0.019(6) 0.010(5) 0.035(7) -0.005(5) -0.003(5) 0.008(5)
C84 0.017(6) 0.010(6) 0.051(8) -0.003(5) -0.004(5) 0.000(5)
C85 0.038(8) 0.018(7) 0.044(8) 0.005(6) 0.002(6) 0.007(6)
C86 0.043(8) 0.031(8) 0.028(7) 0.000(6) 0.000(6) 0.001(6)
C87 0.019(6) 0.018(6) 0.048(8) -0.003(6) -0.002(6) 0.004(5)
C88 0.015(4) 0.015(4) 0.019(4) 0.003(3) -0.004(3) 0.003(3)
C89 0.024(4) 0.015(4) 0.027(4) 0.004(4) -0.002(4) 0.001(4)
C90 0.037(8) 0.017(6) 0.033(7) -0.006(5) -0.006(6) 0.020(6)
C91 0.043(9) 0.035(8) 0.029(7) -0.011(6) 0.008(6) 0.011(7)
C92 0.046(9) 0.033(8) 0.034(8) -0.004(6) 0.013(7) -0.009(7)
C93 0.037(8) 0.025(7) 0.050(9) -0.006(6) 0.004(7) -0.014(6)
C94 0.076(12) 0.023(7) 0.029(8) 0.004(6) 0.013(7) 0.003(8)
C95 0.047(9) 0.028(7) 0.033(7) 0.004(6) 0.010(6) 0.007(7)
C96 0.052(9) 0.012(6) 0.027(7) -0.002(5) 0.002(6) 0.011(6)
C97 0.035(7) 0.015(6) 0.023(6) 0.006(5) -0.015(5) -0.004(5)
C98 0.045(8) 0.024(7) 0.029(7) 0.002(6) -0.002(6) 0.019(6)
C99 0.038(8) 0.014(6) 0.036(7) -0.005(5) -0.017(6) 0.003(5)
C100 0.035(8) 0.032(8) 0.032(7) 0.005(6) -0.009(6) 0.004(6)
C101 0.033(7) 0.027(7) 0.030(7) 0.004(6) 0.000(6) 0.000(6)
C102 0.054(9) 0.017(6) 0.024(7) 0.000(5) 0.003(6) -0.005(6)
C103 0.010(4) 0.019(4) 0.021(4) 0.002(3) -0.003(3) -0.001(3)
C104 0.011(5) 0.016(6) 0.031(6) 0.006(5) -0.010(5) 0.002(4)
C105 0.011(5) 0.007(5) 0.029(6) 0.003(4) -0.003(4) -0.004(4)
C106 0.019(6) 0.017(6) 0.022(6) 0.000(5) -0.006(5) -0.003(5)
C107 0.021(6) 0.023(6) 0.031(7) -0.001(5) -0.005(5) 0.004(5)
C108 0.032(7) 0.036(8) 0.034(7) 0.002(6) 0.007(6) -0.008(6)
C109 0.027(4) 0.021(4) 0.026(4) 0.001(4) -0.005(4) -0.007(4)
C110 0.016(6) 0.017(6) 0.040(7) 0.007(5) -0.007(5) -0.009(5)
C111 0.031(7) 0.021(6) 0.026(6) 0.003(5) -0.002(5) 0.010(6)
C112 0.019(6) 0.015(6) 0.026(6) 0.004(5) -0.002(5) 0.006(5)
C113 0.019(6) 0.014(6) 0.035(7) -0.001(5) -0.011(5) 0.008(5)
C114 0.032(5) 0.024(5) 0.035(5) 0.000(4) -0.007(4) -0.004(4)
C115 0.013(6) 0.018(6) 0.069(10) 0.023(7) -0.014(6) -0.003(5)
C116 0.026(7) 0.025(7) 0.044(8) 0.012(6) -0.002(6) -0.003(6)
C117 0.028(7) 0.013(6) 0.027(6) 0.003(5) -0.001(5) 0.004(5)
C118 0.030(7) 0.019(6) 0.023(6) 0.005(5) -0.005(5) 0.012(5)
C119 0.065(10) 0.009(6) 0.019(6) 0.001(5) -0.006(6) -0.001(6)
C120 0.036(8) 0.053(10) 0.030(7) -0.013(7) -0.008(6) -0.010(7)
C121 0.024(6) 0.023(7) 0.028(7) -0.002(5) -0.001(5) 0.001(5)
C122 0.011(6) 0.016(6) 0.064(10) -0.003(6) 0.003(6) 0.003(5)
C123 0.030(7) 0.005(5) 0.043(8) 0.002(5) 0.000(6) 0.002(5)
C124 0.011(5) 0.021(6) 0.031(6) 0.006(5) -0.006(5) -0.004(5)
C125 0.037(7) 0.012(6) 0.036(7) 0.004(5) -0.002(6) -0.003(5)
C126 0.028(7) 0.014(6) 0.044(8) 0.010(6) 0.000(6) -0.006(5)
C127 0.039(8) 0.016(6) 0.043(8) 0.002(6) 0.005(6) -0.010(6)
C128 0.034(7) 0.010(6) 0.034(7) -0.001(5) -0.006(6) -0.002(5)
C129 0.029(7) 0.005(5) 0.028(6) -0.002(4) 0.004(5) -0.001(5)
C130 0.032(7) 0.016(6) 0.038(7) -0.003(5) 0.004(6) 0.000(5)
C131 0.027(7) 0.026(7) 0.039(8) 0.001(6) 0.004(6) 0.004(6)
C132 0.015(6) 0.022(7) 0.055(9) 0.001(6) -0.006(6) 0.003(5)
C133 0.022(6) 0.013(6) 0.032(7) -0.002(5) -0.003(5) 0.012(5)
C134 0.019(6) 0.032(7) 0.038(7) -0.011(6) -0.001(5) -0.007(6)
C135 0.025(7) 0.041(8) 0.027(7) -0.006(6) -0.013(5) 0.007(6)
C136 0.024(6) 0.026(7) 0.027(6) -0.004(5) -0.002(5) 0.002(5)
C137 0.015(6) 0.014(6) 0.033(7) -0.006(5) -0.002(5) 0.001(4)
C138 0.018(4) 0.010(4) 0.018(4) -0.003(3) -0.001(3) 0.005(3)
C139 0.016(6) 0.006(5) 0.033(6) 0.005(5) -0.001(5) -0.001(4)
C140 0.025(6) 0.010(5) 0.035(6) 0.003(4) 0.008(5) -0.010(4)
C141 0.028(7) 0.010(5) 0.031(7) 0.001(5) -0.004(5) 0.002(5)
C142 0.034(7) 0.007(5) 0.023(6) 0.000(4) -0.002(5) -0.011(5)
C143 0.080(12) 0.021(7) 0.016(6) 0.004(5) 0.007(7) 0.009(7)
C144 0.027(7) 0.024(7) 0.028(7) -0.005(5) 0.000(5) -0.008(5)
 
_geom_special_details
;
 All esds (except the esd in the dihedral angle between two l.s. planes)
 are estimated using the full covariance matrix.  The cell esds are taken
 into account individually in the estimation of esds in distances, angles
 and torsion angles; correlations between esds in cell parameters are only
 used when they are defined by crystal symmetry.  An approximate (isotropic)
 treatment of cell esds is used for estimating esds involving l.s. planes.
;
 
loop_
 _geom_bond_atom_site_label_1
 _geom_bond_atom_site_label_2
 _geom_bond_distance
 _geom_bond_site_symmetry_2
 _geom_bond_publ_flag
Rh1 C1 2.016(10) . ?
Rh1 C16 2.046(13) . ?
Rh1 C31 2.049(12) . ?
Rh1 O1 2.291(8) . ?
Rh1 P1 2.304(3) . ?
Rh1 P2 2.306(3) . ?
Rh2 C88 2.012(11) . ?
Rh2 C73 2.014(11) . ?
Rh2 C103 2.050(12) . ?
Rh2 O5 2.278(8) . ?
Rh2 P4 2.304(3) . ?
Rh2 P3 2.320(3) . ?
P1 C52 1.812(11) . ?
P1 C46 1.824(12) . ?
P1 C49 1.859(11) . ?
P2 C65 1.842(13) . ?
P2 C67 1.874(13) . ?
P2 C70 1.894(13) . ?
P3 C121 1.835(13) . ?
P3 C124 1.838(12) . ?
P3 C118 1.842(13) . ?
P4 C137 1.810(12) . ?
P4 C139 1.866(11) . ?
P4 C142 1.876(12) . ?
O1 C57 1.414(13) . ?
O1 C66 1.428(14) . ?
O2 C3 1.426(14) . ?
O2 H2 0.8400 . ?
O3 C18 1.472(15) . ?
O3 H3 0.8400 . ?
O4 C33 1.481(15) . ?
O4 H4 0.8400 . ?
O5 C129 1.419(14) . ?
O5 C138 1.430(13) . ?
O6 C75 1.412(14) . ?
O6 H6 0.8400 . ?
O7 C90 1.462(14) . ?
O7 H7 0.8400 . ?
O8 C105 1.433(13) . ?
O8 H8 0.8400 . ?
C1 C2 1.317(17) . ?
C1 H1 0.9500 . ?
C2 C3 1.540(16) . ?
C2 H2A 0.9500 . ?
C3 C4 1.511(17) . ?
C3 C10 1.533(16) . ?
C4 C5 1.393(19) . ?
C4 C9 1.411(17) . ?
C5 C6 1.388(19) . ?
C5 H5 0.9500 . ?
C6 C7 1.37(2) . ?
C6 H6A 0.9500 . ?
C7 C8 1.39(2) . ?
C7 H7A 0.9500 . ?
C8 C9 1.362(19) . ?
C8 H8A 0.9500 . ?
C9 H9 0.9500 . ?
C10 C11 1.376(17) . ?
C10 C15 1.422(16) . ?
C11 C12 1.398(18) . ?
C11 H11 0.9500 . ?
C12 C13 1.390(18) . ?
C12 H12 0.9500 . ?
C13 C14 1.374(19) . ?
C13 H13 0.9500 . ?
C14 C15 1.390(17) . ?
C14 H14 0.9500 . ?
C15 H15 0.9500 . ?
C16 C17 1.203(18) . ?
C17 C18 1.495(16) . ?
C18 C25 1.493(18) . ?
C18 C19 1.557(17) . ?
C19 C20 1.378(19) . ?
C19 C24 1.419(17) . ?
C20 C21 1.40(2) . ?
C20 H20 0.9500 . ?
C21 C22 1.38(2) . ?
C21 H21 0.9500 . ?
C22 C23 1.37(2) . ?
C22 H22 0.9500 . ?
C23 C24 1.391(19) . ?
C23 H23 0.9500 . ?
C24 H24 0.9500 . ?
C25 C30 1.387(18) . ?
C25 C26 1.419(16) . ?
C26 C27 1.348(19) . ?
C26 H26 0.9500 . ?
C27 C28 1.39(2) . ?
C27 H27 0.9500 . ?
C28 C29 1.40(2) . ?
C28 H28 0.9500 . ?
C29 C30 1.399(19) . ?
C29 H29 0.9500 . ?
C30 H30 0.9500 . ?
C31 C32 1.208(17) . ?
C32 C33 1.457(17) . ?
C33 C40 1.505(17) . ?
C33 C34 1.577(17) . ?
C34 C35 1.339(18) . ?
C34 C39 1.403(17) . ?
C35 C36 1.430(18) . ?
C35 H35 0.9500 . ?
C36 C37 1.401(19) . ?
C36 H36 0.9500 . ?
C37 C38 1.40(2) . ?
C37 H37 0.9500 . ?
C38 C39 1.362(19) . ?
C38 H38 0.9500 . ?
C39 H39 0.9500 . ?
C40 C45 1.360(18) . ?
C40 C41 1.435(17) . ?
C41 C42 1.391(17) . ?
C41 H41 0.9500 . ?
C42 C43 1.385(19) . ?
C42 H42 0.9500 . ?
C43 C44 1.38(2) . ?
C43 H43 0.9500 . ?
C44 C45 1.395(19) . ?
C44 H44 0.9500 . ?
C45 H45 0.9500 . ?
C46 C47 1.521(17) . ?
C46 C48 1.583(18) . ?
C46 H46 1.0000 . ?
C47 H47A 0.9800 . ?
C47 H47B 0.9800 . ?
C47 H47C 0.9800 . ?
C48 H48A 0.9800 . ?
C48 H48B 0.9800 . ?
C48 H48C 0.9800 . ?
C49 C50 1.532(18) . ?
C49 C51 1.545(17) . ?
C49 H49 1.0000 . ?
C50 H50A 0.9800 . ?
C50 H50B 0.9800 . ?
C50 H50C 0.9800 . ?
C51 H51A 0.9800 . ?
C51 H51B 0.9800 . ?
C51 H51C 0.9800 . ?
C52 C53 1.397(16) . ?
C52 C57 1.406(17) . ?
C53 C54 1.399(18) . ?
C53 H53 0.9500 . ?
C54 C55 1.386(19) . ?
C54 H54 0.9500 . ?
C55 C56 1.413(18) . ?
C55 H55 0.9500 . ?
C56 C57 1.337(18) . ?
C56 C58 1.524(19) . ?
C58 C61 1.518(19) . ?
C58 C59 1.522(19) . ?
C58 C60 1.566(18) . ?
C59 H59A 0.9800 . ?
C59 H59B 0.9800 . ?
C59 H59C 0.9800 . ?
C60 H60A 0.9800 . ?
C60 H60B 0.9800 . ?
C60 H60C 0.9800 . ?
C61 C62 1.392(19) . ?
C61 C66 1.414(17) . ?
C62 C63 1.36(2) . ?
C62 H62 0.9500 . ?
C63 C64 1.400(19) . ?
C63 H63 0.9500 . ?
C64 C65 1.405(17) . ?
C64 H64 0.9500 . ?
C65 C66 1.375(18) . ?
C67 C68 1.525(17) . ?
C67 C69 1.528(18) . ?
C67 H67 1.0000 . ?
C68 H68A 0.9800 . ?
C68 H68B 0.9800 . ?
C68 H68C 0.9800 . ?
C69 H69A 0.9800 . ?
C69 H69B 0.9800 . ?
C69 H69C 0.9800 . ?
C70 C72 1.500(18) . ?
C70 C71 1.546(18) . ?
C70 H70 1.0000 . ?
C71 H71A 0.9800 . ?
C71 H71B 0.9800 . ?
C71 H71C 0.9800 . ?
C72 H72A 0.9800 . ?
C72 H72B 0.9800 . ?
C72 H72C 0.9800 . ?
C73 C74 1.310(17) . ?
C73 H73 0.9500 . ?
C74 C75 1.548(16) . ?
C74 H74 0.9500 . ?
C75 C76 1.544(17) . ?
C75 C82 1.553(16) . ?
C76 C77 1.382(18) . ?
C76 C81 1.411(18) . ?
C77 C78 1.399(18) . ?
C77 H77 0.9500 . ?
C78 C79 1.388(19) . ?
C78 H78 0.9500 . ?
C79 C80 1.36(2) . ?
C79 H79 0.9500 . ?
C80 C81 1.38(2) . ?
C80 H80 0.9500 . ?
C81 H81 0.9500 . ?
C82 C87 1.369(18) . ?
C82 C83 1.406(16) . ?
C83 C84 1.391(18) . ?
C83 H83 0.9500 . ?
C84 C85 1.35(2) . ?
C84 H84 0.9500 . ?
C85 C86 1.40(2) . ?
C85 H85 0.9500 . ?
C86 C87 1.397(19) . ?
C86 H86 0.9500 . ?
C87 H87 0.9500 . ?
C88 C89 1.207(17) . ?
C89 C90 1.476(17) . ?
C90 C91 1.49(2) . ?
C90 C97 1.551(19) . ?
C91 C96 1.39(2) . ?
C91 C92 1.40(2) . ?
C92 C93 1.41(2) . ?
C92 H92 0.9500 . ?
C93 C94 1.40(2) . ?
C93 H93 0.9500 . ?
C94 C95 1.35(2) . ?
C94 H94 0.9500 . ?
C95 C96 1.403(19) . ?
C95 H95 0.9500 . ?
C96 H96 0.9500 . ?
C97 C102 1.37(2) . ?
C97 C98 1.421(18) . ?
C98 C99 1.39(2) . ?
C98 H98 0.9500 . ?
C99 C100 1.37(2) . ?
C99 H99 0.9500 . ?
C100 C101 1.37(2) . ?
C100 H100 0.9500 . ?
C101 C102 1.40(2) . ?
C101 H101 0.9500 . ?
C102 H102 0.9500 . ?
C103 C104 1.215(17) . ?
C104 C105 1.511(16) . ?
C105 C112 1.493(16) . ?
C105 C106 1.557(16) . ?
C106 C107 1.364(17) . ?
C106 C111 1.391(17) . ?
C107 C108 1.387(19) . ?
C107 H107 0.9500 . ?
C108 C109 1.394(19) . ?
C108 H108 0.9500 . ?
C109 C110 1.371(18) . ?
C109 H109 0.9500 . ?
C110 C111 1.401(17) . ?
C110 H110 0.9500 . ?
C111 H111 0.9500 . ?
C112 C117 1.381(17) . ?
C112 C113 1.406(17) . ?
C113 C114 1.397(19) . ?
C113 H113 0.9500 . ?
C114 C115 1.35(2) . ?
C114 H114 0.9500 . ?
C115 C116 1.38(2) . ?
C115 H115 0.9500 . ?
C116 C117 1.375(18) . ?
C116 H116 0.9500 . ?
C117 H117 0.9500 . ?
C118 C119 1.525(16) . ?
C118 C120 1.532(19) . ?
C118 H118 1.0000 . ?
C119 H11A 0.9800 . ?
C119 H11B 0.9800 . ?
C119 H11C 0.9800 . ?
C120 H12A 0.9800 . ?
C120 H12B 0.9800 . ?
C120 H12C 0.9800 . ?
C121 C123 1.524(17) . ?
C121 C122 1.536(17) . ?
C121 H121 1.0000 . ?
C122 H12G 0.9800 . ?
C122 H12H 0.9800 . ?
C122 H12I 0.9800 . ?
C123 H12D 0.9800 . ?
C123 H12E 0.9800 . ?
C123 H12F 0.9800 . ?
C124 C125 1.390(17) . ?
C124 C129 1.393(17) . ?
C125 C126 1.398(18) . ?
C125 H125 0.9500 . ?
C126 C127 1.39(2) . ?
C126 H126 0.9500 . ?
C127 C128 1.404(18) . ?
C127 H127 0.9500 . ?
C128 C129 1.375(18) . ?
C128 C130 1.518(18) . ?
C130 C133 1.515(18) . ?
C130 C132 1.534(18) . ?
C130 C131 1.551(18) . ?
C131 H13A 0.9800 . ?
C131 H13B 0.9800 . ?
C131 H13C 0.9800 . ?
C132 H13D 0.9800 . ?
C132 H13E 0.9800 . ?
C132 H13F 0.9800 . ?
C133 C134 1.376(18) . ?
C133 C138 1.379(17) . ?
C134 C135 1.38(2) . ?
C134 H134 0.9500 . ?
C135 C136 1.376(19) . ?
C135 H135 0.9500 . ?
C136 C137 1.389(17) . ?
C136 H136 0.9500 . ?
C137 C138 1.421(17) . ?
C139 C140 1.496(16) . ?
C139 C141 1.526(17) . ?
C139 H139 1.0000 . ?
C140 H14D 0.9800 . ?
C140 H14E 0.9800 . ?
C140 H14F 0.9800 . ?
C141 H14A 0.9800 . ?
C141 H14B 0.9800 . ?
C141 H14C 0.9800 . ?
C142 C144 1.524(18) . ?
C142 C143 1.572(17) . ?
C142 H142 1.0000 . ?
C143 H14J 0.9800 . ?
C143 H14K 0.9800 . ?
C143 H14L 0.9800 . ?
C144 H14G 0.9800 . ?
C144 H14H 0.9800 . ?
C144 H14I 0.9800 . ?
C145 C146 1.538(10) . ?
C145 H14T 0.9800 . ?
C145 H14U 0.9800 . ?
C145 H14V 0.9800 . ?
C146 C147 1.527(10) . ?
C146 H14R 0.9900 . ?
C146 H14S 0.9900 . ?
C147 C148 1.535(10) . ?
C147 H147 0.9900 . ?
C147 H148 0.9900 . ?
C148 C149 1.544(10) . ?
C148 H14P 0.9900 . ?
C148 H14Q 0.9900 . ?
C149 H14M 0.9800 . ?
C149 H14N 0.9800 . ?
C149 H14O 0.9800 . ?
 
loop_
 _geom_angle_atom_site_label_1
 _geom_angle_atom_site_label_2
 _geom_angle_atom_site_label_3
 _geom_angle
 _geom_angle_site_symmetry_1
 _geom_angle_site_symmetry_3
 _geom_angle_publ_flag
C1 Rh1 C16 87.5(5) . . ?
C1 Rh1 C31 93.7(4) . . ?
C16 Rh1 C31 178.5(5) . . ?
C1 Rh1 O1 174.3(4) . . ?
C16 Rh1 O1 98.1(4) . . ?
C31 Rh1 O1 80.7(4) . . ?
C1 Rh1 P1 99.5(3) . . ?
C16 Rh1 P1 88.7(4) . . ?
C31 Rh1 P1 90.3(3) . . ?
O1 Rh1 P1 80.0(2) . . ?
C1 Rh1 P2 96.4(3) . . ?
C16 Rh1 P2 97.4(4) . . ?
C31 Rh1 P2 83.3(3) . . ?
O1 Rh1 P2 83.6(2) . . ?
P1 Rh1 P2 163.18(11) . . ?
C88 Rh2 C73 90.7(5) . . ?
C88 Rh2 C103 177.2(4) . . ?
C73 Rh2 C103 91.9(5) . . ?
C88 Rh2 O5 88.3(4) . . ?
C73 Rh2 O5 177.7(4) . . ?
C103 Rh2 O5 89.0(4) . . ?
C88 Rh2 P4 95.5(3) . . ?
C73 Rh2 P4 97.3(4) . . ?
C103 Rh2 P4 83.2(3) . . ?
O5 Rh2 P4 80.7(2) . . ?
C88 Rh2 P3 90.0(3) . . ?
C73 Rh2 P3 100.1(4) . . ?
C103 Rh2 P3 90.6(3) . . ?
O5 Rh2 P3 82.0(2) . . ?
P4 Rh2 P3 161.65(12) . . ?
C52 P1 C46 106.7(6) . . ?
C52 P1 C49 101.7(6) . . ?
C46 P1 C49 104.6(6) . . ?
C52 P1 Rh1 99.4(4) . . ?
C46 P1 Rh1 124.1(4) . . ?
C49 P1 Rh1 117.4(4) . . ?
C65 P2 C67 103.8(6) . . ?
C65 P2 C70 101.4(6) . . ?
C67 P2 C70 107.0(6) . . ?
C65 P2 Rh1 99.0(4) . . ?
C67 P2 Rh1 120.2(5) . . ?
C70 P2 Rh1 121.6(4) . . ?
C121 P3 C124 103.5(6) . . ?
C121 P3 C118 106.2(6) . . ?
C124 P3 C118 102.6(6) . . ?
C121 P3 Rh2 124.0(4) . . ?
C124 P3 Rh2 100.2(4) . . ?
C118 P3 Rh2 116.9(4) . . ?
C137 P4 C139 99.7(5) . . ?
C137 P4 C142 104.7(6) . . ?
C139 P4 C142 106.5(5) . . ?
C137 P4 Rh2 100.9(4) . . ?
C139 P4 Rh2 120.5(4) . . ?
C142 P4 Rh2 120.8(4) . . ?
C57 O1 C66 115.3(9) . . ?
C57 O1 Rh1 115.2(7) . . ?
C66 O1 Rh1 113.9(7) . . ?
C3 O2 H2 109.5 . . ?
C18 O3 H3 109.5 . . ?
C33 O4 H4 109.5 . . ?
C129 O5 C138 113.9(9) . . ?
C129 O5 Rh2 117.2(7) . . ?
C138 O5 Rh2 116.7(6) . . ?
C75 O6 H6 109.5 . . ?
C90 O7 H7 109.5 . . ?
C105 O8 H8 109.5 . . ?
C2 C1 Rh1 129.0(9) . . ?
C2 C1 H1 115.5 . . ?
Rh1 C1 H1 115.5 . . ?
C1 C2 C3 128.5(11) . . ?
C1 C2 H2A 115.8 . . ?
C3 C2 H2A 115.8 . . ?
O2 C3 C4 106.7(10) . . ?
O2 C3 C10 110.0(9) . . ?
C4 C3 C10 112.5(9) . . ?
O2 C3 C2 110.0(9) . . ?
C4 C3 C2 111.1(10) . . ?
C10 C3 C2 106.6(9) . . ?
C5 C4 C9 118.3(12) . . ?
C5 C4 C3 122.0(11) . . ?
C9 C4 C3 119.6(12) . . ?
C6 C5 C4 120.3(13) . . ?
C6 C5 H5 119.9 . . ?
C4 C5 H5 119.9 . . ?
C7 C6 C5 120.9(14) . . ?
C7 C6 H6A 119.6 . . ?
C5 C6 H6A 119.6 . . ?
C6 C7 C8 119.1(13) . . ?
C6 C7 H7A 120.4 . . ?
C8 C7 H7A 120.4 . . ?
C9 C8 C7 121.2(13) . . ?
C9 C8 H8A 119.4 . . ?
C7 C8 H8A 119.4 . . ?
C8 C9 C4 120.2(14) . . ?
C8 C9 H9 119.9 . . ?
C4 C9 H9 119.9 . . ?
C11 C10 C15 117.1(11) . . ?
C11 C10 C3 123.2(10) . . ?
C15 C10 C3 119.6(10) . . ?
C10 C11 C12 122.3(11) . . ?
C10 C11 H11 118.9 . . ?
C12 C11 H11 118.9 . . ?
C13 C12 C11 120.0(12) . . ?
C13 C12 H12 120.0 . . ?
C11 C12 H12 120.0 . . ?
C14 C13 C12 118.8(12) . . ?
C14 C13 H13 120.6 . . ?
C12 C13 H13 120.6 . . ?
C13 C14 C15 121.6(12) . . ?
C13 C14 H14 119.2 . . ?
C15 C14 H14 119.2 . . ?
C14 C15 C10 120.3(12) . . ?
C14 C15 H15 119.9 . . ?
C10 C15 H15 119.9 . . ?
C17 C16 Rh1 174.8(12) . . ?
C16 C17 C18 177.7(14) . . ?
O3 C18 C25 110.0(10) . . ?
O3 C18 C17 107.5(10) . . ?
C25 C18 C17 114.9(11) . . ?
O3 C18 C19 105.4(10) . . ?
C25 C18 C19 109.6(10) . . ?
C17 C18 C19 109.0(10) . . ?
C20 C19 C24 119.3(12) . . ?
C20 C19 C18 123.7(11) . . ?
C24 C19 C18 117.0(11) . . ?
C19 C20 C21 119.6(13) . . ?
C19 C20 H20 120.2 . . ?
C21 C20 H20 120.2 . . ?
C22 C21 C20 119.9(14) . . ?
C22 C21 H21 120.1 . . ?
C20 C21 H21 120.1 . . ?
C23 C22 C21 121.8(13) . . ?
C23 C22 H22 119.1 . . ?
C21 C22 H22 119.1 . . ?
C22 C23 C24 118.6(13) . . ?
C22 C23 H23 120.7 . . ?
C24 C23 H23 120.7 . . ?
C23 C24 C19 120.8(13) . . ?
C23 C24 H24 119.6 . . ?
C19 C24 H24 119.6 . . ?
C30 C25 C26 118.7(12) . . ?
C30 C25 C18 122.0(11) . . ?
C26 C25 C18 119.1(12) . . ?
C27 C26 C25 120.2(14) . . ?
C27 C26 H26 119.9 . . ?
C25 C26 H26 119.9 . . ?
C26 C27 C28 122.5(13) . . ?
C26 C27 H27 118.8 . . ?
C28 C27 H27 118.8 . . ?
C27 C28 C29 117.8(12) . . ?
C27 C28 H28 121.1 . . ?
C29 C28 H28 121.1 . . ?
C30 C29 C28 120.6(13) . . ?
C30 C29 H29 119.7 . . ?
C28 C29 H29 119.7 . . ?
C25 C30 C29 120.2(12) . . ?
C25 C30 H30 119.9 . . ?
C29 C30 H30 119.9 . . ?
C32 C31 Rh1 176.8(10) . . ?
C31 C32 C33 173.2(13) . . ?
C32 C33 O4 111.3(10) . . ?
C32 C33 C40 113.5(11) . . ?
O4 C33 C40 105.5(10) . . ?
C32 C33 C34 113.7(10) . . ?
O4 C33 C34 105.7(9) . . ?
C40 C33 C34 106.6(9) . . ?
C35 C34 C39 119.6(12) . . ?
C35 C34 C33 121.6(11) . . ?
C39 C34 C33 118.7(11) . . ?
C34 C35 C36 121.3(13) . . ?
C34 C35 H35 119.4 . . ?
C36 C35 H35 119.4 . . ?
C37 C36 C35 118.8(13) . . ?
C37 C36 H36 120.6 . . ?
C35 C36 H36 120.6 . . ?
C38 C37 C36 118.4(12) . . ?
C38 C37 H37 120.8 . . ?
C36 C37 H37 120.8 . . ?
C39 C38 C37 121.3(12) . . ?
C39 C38 H38 119.4 . . ?
C37 C38 H38 119.4 . . ?
C38 C39 C34 120.5(13) . . ?
C38 C39 H39 119.8 . . ?
C34 C39 H39 119.8 . . ?
C45 C40 C41 118.5(11) . . ?
C45 C40 C33 124.8(11) . . ?
C41 C40 C33 116.7(11) . . ?
C42 C41 C40 119.9(12) . . ?
C42 C41 H41 120.0 . . ?
C40 C41 H41 120.0 . . ?
C43 C42 C41 120.0(12) . . ?
C43 C42 H42 120.0 . . ?
C41 C42 H42 120.0 . . ?
C44 C43 C42 119.7(12) . . ?
C44 C43 H43 120.1 . . ?
C42 C43 H43 120.1 . . ?
C43 C44 C45 120.5(12) . . ?
C43 C44 H44 119.7 . . ?
C45 C44 H44 119.7 . . ?
C40 C45 C44 121.1(12) . . ?
C40 C45 H45 119.4 . . ?
C44 C45 H45 119.4 . . ?
C47 C46 C48 110.5(11) . . ?
C47 C46 P1 115.1(8) . . ?
C48 C46 P1 107.4(8) . . ?
C47 C46 H46 107.9 . . ?
C48 C46 H46 107.9 . . ?
P1 C46 H46 107.9 . . ?
C46 C47 H47A 109.5 . . ?
C46 C47 H47B 109.5 . . ?
H47A C47 H47B 109.5 . . ?
C46 C47 H47C 109.5 . . ?
H47A C47 H47C 109.5 . . ?
H47B C47 H47C 109.5 . . ?
C46 C48 H48A 109.5 . . ?
C46 C48 H48B 109.5 . . ?
H48A C48 H48B 109.5 . . ?
C46 C48 H48C 109.5 . . ?
H48A C48 H48C 109.5 . . ?
H48B C48 H48C 109.5 . . ?
C50 C49 C51 109.8(11) . . ?
C50 C49 P1 109.5(8) . . ?
C51 C49 P1 114.4(9) . . ?
C50 C49 H49 107.6 . . ?
C51 C49 H49 107.6 . . ?
P1 C49 H49 107.6 . . ?
C49 C50 H50A 109.5 . . ?
C49 C50 H50B 109.5 . . ?
H50A C50 H50B 109.5 . . ?
C49 C50 H50C 109.5 . . ?
H50A C50 H50C 109.5 . . ?
H50B C50 H50C 109.5 . . ?
C49 C51 H51A 109.5 . . ?
C49 C51 H51B 109.5 . . ?
H51A C51 H51B 109.5 . . ?
C49 C51 H51C 109.5 . . ?
H51A C51 H51C 109.5 . . ?
H51B C51 H51C 109.5 . . ?
C53 C52 C57 118.2(10) . . ?
C53 C52 P1 121.9(9) . . ?
C57 C52 P1 119.5(8) . . ?
C54 C53 C52 119.4(12) . . ?
C54 C53 H53 120.3 . . ?
C52 C53 H53 120.3 . . ?
C55 C54 C53 119.4(12) . . ?
C55 C54 H54 120.3 . . ?
C53 C54 H54 120.3 . . ?
C54 C55 C56 121.8(12) . . ?
C54 C55 H55 119.1 . . ?
C56 C55 H55 119.1 . . ?
C57 C56 C55 116.8(12) . . ?
C57 C56 C58 120.1(12) . . ?
C55 C56 C58 123.0(12) . . ?
C56 C57 C52 123.9(11) . . ?
C56 C57 O1 119.4(11) . . ?
C52 C57 O1 116.4(10) . . ?
C61 C58 C59 109.3(11) . . ?
C61 C58 C56 107.4(11) . . ?
C59 C58 C56 107.1(11) . . ?
C61 C58 C60 110.6(11) . . ?
C59 C58 C60 109.5(11) . . ?
C56 C58 C60 112.8(11) . . ?
C58 C59 H59A 109.5 . . ?
C58 C59 H59B 109.5 . . ?
H59A C59 H59B 109.5 . . ?
C58 C59 H59C 109.5 . . ?
H59A C59 H59C 109.5 . . ?
H59B C59 H59C 109.5 . . ?
C58 C60 H60A 109.5 . . ?
C58 C60 H60B 109.5 . . ?
H60A C60 H60B 109.5 . . ?
C58 C60 H60C 109.5 . . ?
H60A C60 H60C 109.5 . . ?
H60B C60 H60C 109.5 . . ?
C62 C61 C66 116.7(12) . . ?
C62 C61 C58 124.8(12) . . ?
C66 C61 C58 118.5(11) . . ?
C63 C62 C61 121.9(13) . . ?
C63 C62 H62 119.0 . . ?
C61 C62 H62 119.0 . . ?
C62 C63 C64 120.1(13) . . ?
C62 C63 H63 120.0 . . ?
C64 C63 H63 120.0 . . ?
C63 C64 C65 120.6(13) . . ?
C63 C64 H64 119.7 . . ?
C65 C64 H64 119.7 . . ?
C66 C65 C64 117.3(12) . . ?
C66 C65 P2 122.2(9) . . ?
C64 C65 P2 120.5(10) . . ?
C65 C66 C61 123.2(11) . . ?
C65 C66 O1 119.1(10) . . ?
C61 C66 O1 117.6(11) . . ?
C68 C67 C69 111.1(11) . . ?
C68 C67 P2 116.0(10) . . ?
C69 C67 P2 113.2(9) . . ?
C68 C67 H67 105.1 . . ?
C69 C67 H67 105.1 . . ?
P2 C67 H67 105.1 . . ?
C67 C68 H68A 109.5 . . ?
C67 C68 H68B 109.5 . . ?
H68A C68 H68B 109.5 . . ?
C67 C68 H68C 109.5 . . ?
H68A C68 H68C 109.5 . . ?
H68B C68 H68C 109.5 . . ?
C67 C69 H69A 109.5 . . ?
C67 C69 H69B 109.5 . . ?
H69A C69 H69B 109.5 . . ?
C67 C69 H69C 109.5 . . ?
H69A C69 H69C 109.5 . . ?
H69B C69 H69C 109.5 . . ?
C72 C70 C71 113.2(11) . . ?
C72 C70 P2 110.8(9) . . ?
C71 C70 P2 109.2(9) . . ?
C72 C70 H70 107.8 . . ?
C71 C70 H70 107.8 . . ?
P2 C70 H70 107.8 . . ?
C70 C71 H71A 109.5 . . ?
C70 C71 H71B 109.5 . . ?
H71A C71 H71B 109.5 . . ?
C70 C71 H71C 109.5 . . ?
H71A C71 H71C 109.5 . . ?
H71B C71 H71C 109.5 . . ?
C70 C72 H72A 109.5 . . ?
C70 C72 H72B 109.5 . . ?
H72A C72 H72B 109.5 . . ?
C70 C72 H72C 109.5 . . ?
H72A C72 H72C 109.5 . . ?
H72B C72 H72C 109.5 . . ?
C74 C73 Rh2 127.9(10) . . ?
C74 C73 H73 116.1 . . ?
Rh2 C73 H73 116.1 . . ?
C73 C74 C75 126.1(11) . . ?
C73 C74 H74 117.0 . . ?
C75 C74 H74 117.0 . . ?
O6 C75 C76 105.4(9) . . ?
O6 C75 C74 112.4(10) . . ?
C76 C75 C74 112.0(10) . . ?
O6 C75 C82 109.6(9) . . ?
C76 C75 C82 109.8(10) . . ?
C74 C75 C82 107.7(9) . . ?
C77 C76 C81 117.8(12) . . ?
C77 C76 C75 119.3(12) . . ?
C81 C76 C75 122.8(11) . . ?
C76 C77 C78 120.6(13) . . ?
C76 C77 H77 119.7 . . ?
C78 C77 H77 119.7 . . ?
C79 C78 C77 120.2(13) . . ?
C79 C78 H78 119.9 . . ?
C77 C78 H78 119.9 . . ?
C80 C79 C78 119.6(14) . . ?
C80 C79 H79 120.2 . . ?
C78 C79 H79 120.2 . . ?
C79 C80 C81 121.0(16) . . ?
C79 C80 H80 119.5 . . ?
C81 C80 H80 119.5 . . ?
C80 C81 C76 120.8(14) . . ?
C80 C81 H81 119.6 . . ?
C76 C81 H81 119.6 . . ?
C87 C82 C83 117.4(11) . . ?
C87 C82 C75 122.2(10) . . ?
C83 C82 C75 120.4(10) . . ?
C84 C83 C82 121.1(12) . . ?
C84 C83 H83 119.4 . . ?
C82 C83 H83 119.4 . . ?
C85 C84 C83 120.7(12) . . ?
C85 C84 H84 119.7 . . ?
C83 C84 H84 119.7 . . ?
C84 C85 C86 119.6(13) . . ?
C84 C85 H85 120.2 . . ?
C86 C85 H85 120.2 . . ?
C87 C86 C85 119.2(13) . . ?
C87 C86 H86 120.4 . . ?
C85 C86 H86 120.4 . . ?
C82 C87 C86 122.0(12) . . ?
C82 C87 H87 119.0 . . ?
C86 C87 H87 119.0 . . ?
C89 C88 Rh2 175.3(10) . . ?
C88 C89 C90 174.7(13) . . ?
O7 C90 C89 110.6(10) . . ?
O7 C90 C91 106.6(11) . . ?
C89 C90 C91 108.0(11) . . ?
O7 C90 C97 106.9(10) . . ?
C89 C90 C97 111.8(11) . . ?
C91 C90 C97 112.8(11) . . ?
C96 C91 C92 118.1(14) . . ?
C96 C91 C90 125.0(14) . . ?
C92 C91 C90 116.8(13) . . ?
C91 C92 C93 120.4(15) . . ?
C91 C92 H92 119.8 . . ?
C93 C92 H92 119.8 . . ?
C94 C93 C92 119.5(14) . . ?
C94 C93 H93 120.3 . . ?
C92 C93 H93 120.3 . . ?
C95 C94 C93 120.4(14) . . ?
C95 C94 H94 119.8 . . ?
C93 C94 H94 119.8 . . ?
C94 C95 C96 120.1(15) . . ?
C94 C95 H95 120.0 . . ?
C96 C95 H95 120.0 . . ?
C91 C96 C95 121.5(15) . . ?
C91 C96 H96 119.3 . . ?
C95 C96 H96 119.3 . . ?
C102 C97 C98 117.2(12) . . ?
C102 C97 C90 123.0(12) . . ?
C98 C97 C90 119.8(12) . . ?
C99 C98 C97 119.6(13) . . ?
C99 C98 H98 120.2 . . ?
C97 C98 H98 120.2 . . ?
C100 C99 C98 121.6(13) . . ?
C100 C99 H99 119.2 . . ?
C98 C99 H99 119.2 . . ?
C101 C100 C99 119.6(14) . . ?
C101 C100 H100 120.2 . . ?
C99 C100 H100 120.2 . . ?
C100 C101 C102 118.9(13) . . ?
C100 C101 H101 120.5 . . ?
C102 C101 H101 120.5 . . ?
C97 C102 C101 123.0(13) . . ?
C97 C102 H102 118.5 . . ?
C101 C102 H102 118.5 . . ?
C104 C103 Rh2 168.1(10) . . ?
C103 C104 C105 177.1(12) . . ?
O8 C105 C112 111.7(9) . . ?
O8 C105 C104 111.1(9) . . ?
C112 C105 C104 111.4(10) . . ?
O8 C105 C106 105.8(9) . . ?
C112 C105 C106 111.4(9) . . ?
C104 C105 C106 105.2(9) . . ?
C107 C106 C111 119.7(11) . . ?
C107 C106 C105 120.8(10) . . ?
C111 C106 C105 119.4(11) . . ?
C106 C107 C108 121.3(12) . . ?
C106 C107 H107 119.3 . . ?
C108 C107 H107 119.3 . . ?
C107 C108 C109 119.3(12) . . ?
C107 C108 H108 120.4 . . ?
C109 C108 H108 120.4 . . ?
C110 C109 C108 119.8(12) . . ?
C110 C109 H109 120.1 . . ?
C108 C109 H109 120.1 . . ?
C109 C110 C111 120.5(12) . . ?
C109 C110 H110 119.8 . . ?
C111 C110 H110 119.8 . . ?
C106 C111 C110 119.3(12) . . ?
C106 C111 H111 120.3 . . ?
C110 C111 H111 120.3 . . ?
C117 C112 C113 117.0(12) . . ?
C117 C112 C105 125.1(11) . . ?
C113 C112 C105 117.9(11) . . ?
C114 C113 C112 120.7(12) . . ?
C114 C113 H113 119.6 . . ?
C112 C113 H113 119.6 . . ?
C115 C114 C113 119.6(13) . . ?
C115 C114 H114 120.2 . . ?
C113 C114 H114 120.2 . . ?
C114 C115 C116 121.3(13) . . ?
C114 C115 H115 119.4 . . ?
C116 C115 H115 119.4 . . ?
C117 C116 C115 119.1(14) . . ?
C117 C116 H116 120.5 . . ?
C115 C116 H116 120.5 . . ?
C116 C117 C112 122.3(13) . . ?
C116 C117 H117 118.9 . . ?
C112 C117 H117 118.9 . . ?
C119 C118 C120 109.9(11) . . ?
C119 C118 P3 117.3(9) . . ?
C120 C118 P3 110.0(9) . . ?
C119 C118 H118 106.3 . . ?
C120 C118 H118 106.3 . . ?
P3 C118 H118 106.3 . . ?
C118 C119 H11A 109.5 . . ?
C118 C119 H11B 109.5 . . ?
H11A C119 H11B 109.5 . . ?
C118 C119 H11C 109.5 . . ?
H11A C119 H11C 109.5 . . ?
H11B C119 H11C 109.5 . . ?
C118 C120 H12A 109.5 . . ?
C118 C120 H12B 109.5 . . ?
H12A C120 H12B 109.5 . . ?
C118 C120 H12C 109.5 . . ?
H12A C120 H12C 109.5 . . ?
H12B C120 H12C 109.5 . . ?
C123 C121 C122 107.2(11) . . ?
C123 C121 P3 116.7(9) . . ?
C122 C121 P3 110.4(9) . . ?
C123 C121 H121 107.4 . . ?
C122 C121 H121 107.4 . . ?
P3 C121 H121 107.4 . . ?
C121 C122 H12G 109.5 . . ?
C121 C122 H12H 109.5 . . ?
H12G C122 H12H 109.5 . . ?
C121 C122 H12I 109.5 . . ?
H12G C122 H12I 109.5 . . ?
H12H C122 H12I 109.5 . . ?
C121 C123 H12D 109.5 . . ?
C121 C123 H12E 109.5 . . ?
H12D C123 H12E 109.5 . . ?
C121 C123 H12F 109.5 . . ?
H12D C123 H12F 109.5 . . ?
H12E C123 H12F 109.5 . . ?
C125 C124 C129 117.0(11) . . ?
C125 C124 P3 121.4(9) . . ?
C129 C124 P3 121.6(9) . . ?
C124 C125 C126 121.6(12) . . ?
C124 C125 H125 119.2 . . ?
C126 C125 H125 119.2 . . ?
C127 C126 C125 118.5(12) . . ?
C127 C126 H126 120.8 . . ?
C125 C126 H126 120.8 . . ?
C126 C127 C128 122.1(13) . . ?
C126 C127 H127 119.0 . . ?
C128 C127 H127 119.0 . . ?
C129 C128 C127 116.6(12) . . ?
C129 C128 C130 120.7(11) . . ?
C127 C128 C130 122.7(12) . . ?
C128 C129 C124 124.0(11) . . ?
C128 C129 O5 118.9(11) . . ?
C124 C129 O5 117.0(10) . . ?
C133 C130 C128 106.1(11) . . ?
C133 C130 C132 113.2(12) . . ?
C128 C130 C132 113.9(11) . . ?
C133 C130 C131 107.4(10) . . ?
C128 C130 C131 107.6(11) . . ?
C132 C130 C131 108.4(11) . . ?
C130 C131 H13A 109.5 . . ?
C130 C131 H13B 109.5 . . ?
H13A C131 H13B 109.5 . . ?
C130 C131 H13C 109.5 . . ?
H13A C131 H13C 109.5 . . ?
H13B C131 H13C 109.5 . . ?
C130 C132 H13D 109.5 . . ?
C130 C132 H13E 109.5 . . ?
H13D C132 H13E 109.5 . . ?
C130 C132 H13F 109.5 . . ?
H13D C132 H13F 109.5 . . ?
H13E C132 H13F 109.5 . . ?
C134 C133 C138 117.3(12) . . ?
C134 C133 C130 124.6(12) . . ?
C138 C133 C130 118.0(11) . . ?
C133 C134 C135 120.9(12) . . ?
C133 C134 H134 119.5 . . ?
C135 C134 H134 119.5 . . ?
C136 C135 C134 121.3(12) . . ?
C136 C135 H135 119.3 . . ?
C134 C135 H135 119.3 . . ?
C135 C136 C137 120.0(12) . . ?
C135 C136 H136 120.0 . . ?
C137 C136 H136 120.0 . . ?
C136 C137 C138 116.7(11) . . ?
C136 C137 P4 123.5(10) . . ?
C138 C137 P4 119.8(9) . . ?
C133 C138 C137 123.0(11) . . ?
C133 C138 O5 121.0(10) . . ?
C137 C138 O5 116.0(10) . . ?
C140 C139 C141 110.9(10) . . ?
C140 C139 P4 110.9(8) . . ?
C141 C139 P4 111.4(8) . . ?
C140 C139 H139 107.9 . . ?
C141 C139 H139 107.9 . . ?
P4 C139 H139 107.9 . . ?
C139 C140 H14D 109.5 . . ?
C139 C140 H14E 109.5 . . ?
H14D C140 H14E 109.5 . . ?
C139 C140 H14F 109.5 . . ?
H14D C140 H14F 109.5 . . ?
H14E C140 H14F 109.5 . . ?
C139 C141 H14A 109.5 . . ?
C139 C141 H14B 109.5 . . ?
H14A C141 H14B 109.5 . . ?
C139 C141 H14C 109.5 . . ?
H14A C141 H14C 109.5 . . ?
H14B C141 H14C 109.5 . . ?
C144 C142 C143 109.8(11) . . ?
C144 C142 P4 113.7(8) . . ?
C143 C142 P4 113.0(9) . . ?
C144 C142 H142 106.6 . . ?
C143 C142 H142 106.6 . . ?
P4 C142 H142 106.6 . . ?
C142 C143 H14J 109.5 . . ?
C142 C143 H14K 109.5 . . ?
H14J C143 H14K 109.5 . . ?
C142 C143 H14L 109.5 . . ?
H14J C143 H14L 109.5 . . ?
H14K C143 H14L 109.5 . . ?
C142 C144 H14G 109.5 . . ?
C142 C144 H14H 109.5 . . ?
H14G C144 H14H 109.5 . . ?
C142 C144 H14I 109.5 . . ?
H14G C144 H14I 109.5 . . ?
H14H C144 H14I 109.5 . . ?
C146 C145 H14T 109.5 . . ?
C146 C145 H14U 109.5 . . ?
H14T C145 H14U 109.5 . . ?
C146 C145 H14V 109.5 . . ?
H14T C145 H14V 109.5 . . ?
H14U C145 H14V 109.5 . . ?
C147 C146 C145 115(2) . . ?
C147 C146 H14R 108.5 . . ?
C145 C146 H14R 108.5 . . ?
C147 C146 H14S 108.5 . . ?
C145 C146 H14S 108.5 . . ?
H14R C146 H14S 107.5 . . ?
C146 C147 C148 112.7(18) . . ?
C146 C147 H147 109.0 . . ?
C148 C147 H147 109.0 . . ?
C146 C147 H148 109.0 . . ?
C148 C147 H148 109.0 . . ?
H147 C147 H148 107.8 . . ?
C147 C148 C149 117.8(16) . . ?
C147 C148 H14P 107.9 . . ?
C149 C148 H14P 107.9 . . ?
C147 C148 H14Q 107.9 . . ?
C149 C148 H14Q 107.9 . . ?
H14P C148 H14Q 107.2 . . ?
C148 C149 H14M 109.5 . . ?
C148 C149 H14N 109.5 . . ?
H14M C149 H14N 109.5 . . ?
C148 C149 H14O 109.5 . . ?
H14M C149 H14O 109.5 . . ?
H14N C149 H14O 109.5 . . ?
 
_refine_diff_density_max    3.131
_refine_diff_density_min   -4.121
_refine_diff_density_rms    0.198

# start Validation Reply Form
_vrf_PLAT420_enrique99v
;
PROBLEM: D-H Bond Without Acceptor  O2       --H2       .     Please Check 
RESPONSE: Not observed
;
# end Validation Reply Form

_shelx_res_file
;
TITL p_a.res in P2/c (muxt 0.2)
    enrique99v.res
    created by SHELXL-2019/1 at 17:29:12 on 04-Jul-2023
CELL 0.71073  24.02060  10.90700  46.81910  90.0000  91.2745  90.0000
ZERR   8.00   0.00330   0.00150   0.00650   0.0000   0.0036   0.0000
LATT 1
SYMM -x, y, -z+1/2
SFAC C  H  O  P  Rh
UNIT 596  644  32  16  8
omit -2 51
size 0.094        0.101        0.198
L.S. 10
bond $h
acta 55
FMAP 2
htab
isor 0.005  c10 c55 c82 c103 c34 c138 c88 c75 c140 c89 c53 c109 c114
PLAN 50
TEMP -173.150
isor c100 > c105
twin -1 0 0 0 -1 0 0 0 1
WGHT    0.000100  442.578613
BASF   0.03220
FVAR       0.10057
RH1   5    0.903871    0.456294    0.367515    11.00000    0.01610    0.01008 =
         0.02018   -0.00078   -0.00118    0.00298
RH2   5    0.407779    0.837062    0.366305    11.00000    0.02018    0.01289 =
         0.02304    0.00055   -0.00284    0.00249
P1    4    0.905499    0.600792    0.403410    11.00000    0.01444    0.00817 =
         0.01974   -0.00261   -0.00154    0.00319
P2    4    0.876234    0.333855    0.329645    11.00000    0.01939    0.01420 =
         0.02288   -0.00175   -0.00268    0.00373
P3    4    0.422237    0.698470    0.403325    11.00000    0.01317    0.01378 =
         0.02461   -0.00042   -0.00443    0.00358
P4    4    0.365996    0.944856    0.329340    11.00000    0.01703    0.01125 =
         0.02613    0.00085   -0.00151    0.00485
O1    3    0.810892    0.501832    0.369279    11.00000    0.02315    0.00501 =
         0.02059   -0.00435   -0.00972    0.00322
O2    3    1.099630    0.408722    0.346109    11.00000    0.02258    0.01784 =
         0.03292    0.00547    0.00171    0.00026
AFIX 147
H2    2    1.078053    0.427001    0.332399    11.00000   -1.50000
AFIX   0
O3    3    0.851915    0.077045    0.433415    11.00000    0.03367    0.01516 =
         0.03214    0.00260   -0.01055   -0.01190
AFIX 147
H3    2    0.840021    0.093455    0.416845    11.00000   -1.50000
AFIX   0
O4    3    0.940751    0.829886    0.292064    11.00000    0.03072    0.02059 =
         0.03249    0.00549   -0.00948   -0.00695
AFIX 147
H4    2    0.950656    0.855857    0.308285    11.00000   -1.50000
AFIX   0
O5    3    0.316891    0.797314    0.375674    11.00000    0.02534    0.01480 =
         0.01995   -0.00092   -0.00177    0.00416
O6    3    0.594473    0.921032    0.333437    11.00000    0.02097    0.01792 =
         0.03676   -0.00377    0.00239    0.00377
AFIX 147
H6    2    0.626620    0.905848    0.339927    11.00000   -1.50000
AFIX   0
O7    3    0.358417    1.227548    0.433412    11.00000    0.02202    0.02410 =
         0.03988   -0.00341   -0.00348    0.00465
AFIX 147
H7    2    0.356129    1.246364    0.416028    11.00000   -1.50000
AFIX   0
O8    3    0.426431    0.450992    0.289662    11.00000    0.01278    0.02915 =
         0.03348   -0.00217   -0.00398    0.00750
AFIX 147
H8    2    0.438197    0.419499    0.305017    11.00000   -1.50000
AFIX   0
C1    1    0.986397    0.430491    0.363344    11.00000    0.00761    0.00927 =
         0.02397    0.00366   -0.00018   -0.00200
AFIX  43
H1    2    1.006584    0.499631    0.356860    11.00000   -1.20000
AFIX   0
C2    1    1.016230    0.331203    0.368352    11.00000    0.02115    0.02011 =
         0.03022    0.00198   -0.00115   -0.00900
AFIX  43
H2A   2    0.997494    0.266076    0.377581    11.00000   -1.20000
AFIX   0
C3    1    1.077506    0.306823    0.361207    11.00000    0.01180    0.01506 =
         0.03159    0.00330   -0.00202    0.00348
C4    1    1.112835    0.292087    0.388094    11.00000    0.02388    0.01402 =
         0.03668    0.00090    0.00019    0.00262
C5    1    1.096537    0.339056    0.414281    11.00000    0.03510    0.02956 =
         0.03070    0.00367   -0.00377    0.00662
AFIX  43
H5    2    1.061887    0.380390    0.415653    11.00000   -1.20000
AFIX   0
C6    1    1.130692    0.325732    0.438372    11.00000    0.03679    0.02720 =
         0.03994    0.00521   -0.00575   -0.00637
AFIX  43
H6A   2    1.119583    0.359899    0.456019    11.00000   -1.20000
AFIX   0
C7    1    1.180179    0.264007    0.437045    11.00000    0.03289    0.03176 =
         0.04018    0.01232   -0.02066   -0.00710
AFIX  43
H7A   2    1.202877    0.253220    0.453731    11.00000   -1.20000
AFIX   0
C8    1    1.196802    0.217250    0.410917    11.00000    0.02106    0.03282 =
         0.06279    0.00817   -0.01674    0.00491
AFIX  43
H8A   2    1.230989    0.173838    0.409914    11.00000   -1.20000
AFIX   0
C9    1    1.164904    0.232649    0.386755    11.00000    0.01725    0.02387 =
         0.04089    0.00607   -0.00817    0.01103
AFIX  43
H9    2    1.177741    0.203312    0.368966    11.00000   -1.20000
AFIX   0
C10   1    1.077991    0.192071    0.342299    11.00000    0.01109    0.01213 =
         0.02285   -0.00103   -0.00119   -0.00393
C11   1    1.086559    0.195944    0.313347    11.00000    0.01709    0.01389 =
         0.03781    0.00150   -0.00121   -0.00162
AFIX  43
H11   2    1.095039    0.272378    0.304740    11.00000   -1.20000
AFIX   0
C12   1    1.083210    0.091228    0.296165    11.00000    0.03193    0.01946 =
         0.03361    0.00092    0.00929    0.01022
AFIX  43
H12   2    1.089363    0.097256    0.276240    11.00000   -1.20000
AFIX   0
C13   1    1.070874   -0.021690    0.308247    11.00000    0.03294    0.01367 =
         0.04500    0.00014    0.00672    0.00144
AFIX  43
H13   2    1.068239   -0.093252    0.296729    11.00000   -1.20000
AFIX   0
C14   1    1.062563   -0.027928    0.337145    11.00000    0.02445    0.00922 =
         0.04357    0.00121    0.00271    0.00280
AFIX  43
H14   2    1.055054   -0.105159    0.345614    11.00000   -1.20000
AFIX   0
C15   1    1.064877    0.076067    0.354289    11.00000    0.02176    0.01065 =
         0.03600    0.00208    0.00109   -0.00117
AFIX  43
H15   2    1.057668    0.069637    0.374101    11.00000   -1.20000
AFIX   0
C16   1    0.906224    0.322438    0.398129    11.00000    0.03324    0.02357 =
         0.02488   -0.00162    0.00030    0.00413

C17   1    0.904462    0.248975    0.417257    11.00000    0.02904    0.01047 =
         0.02373   -0.00398   -0.00469    0.00900
C18   1    0.900101    0.155682    0.440497    11.00000    0.03736    0.02002 =
         0.01784    0.00387   -0.00192   -0.00302
C19   1    0.885170    0.221676    0.468798    11.00000    0.03373    0.00761 =
         0.02392    0.00213   -0.00338    0.00047
C20   1    0.835305    0.206454    0.482340    11.00000    0.03141    0.02200 =
         0.03653   -0.00076   -0.00040   -0.00054
AFIX  43
H20   2    0.807584    0.153550    0.474431    11.00000   -1.20000
AFIX   0
C21   1    0.825687    0.269611    0.507909    11.00000    0.03476    0.02809 =
         0.04500    0.00447    0.00878    0.01084
AFIX  43
H21   2    0.791417    0.259435    0.517373    11.00000   -1.20000
AFIX   0
C22   1    0.866151    0.346556    0.519272    11.00000    0.05908    0.01744 =
         0.03241    0.00120    0.00309    0.00960
AFIX  43
H22   2    0.859009    0.389379    0.536476    11.00000   -1.20000
AFIX   0
C23   1    0.916353    0.362801    0.506391    11.00000    0.03976    0.01852 =
         0.03286    0.00350   -0.00665   -0.00136
AFIX  43
H23   2    0.943829    0.415579    0.514574    11.00000   -1.20000
AFIX   0
C24   1    0.926179    0.300348    0.481087    11.00000    0.03392    0.01034 =
         0.02947    0.00477   -0.00671   -0.00401
AFIX  43
H24   2    0.960772    0.310511    0.471927    11.00000   -1.20000
AFIX   0
C25   1    0.950900    0.078901    0.445271    11.00000    0.03631    0.00547 =
         0.02520   -0.00281   -0.00565   -0.00164
C26   1    0.948441   -0.022855    0.464096    11.00000    0.04150    0.00620 =
         0.02941    0.00312   -0.01351    0.00251
AFIX  43
H26   2    0.914092   -0.044729    0.472384    11.00000   -1.20000
AFIX   0
C27   1    0.994702   -0.088549    0.470248    11.00000    0.05339    0.01646 =
         0.03341    0.00041   -0.02358   -0.00150
AFIX  43
H27   2    0.991986   -0.156991    0.482689    11.00000   -1.20000
AFIX   0
C28   1    1.046319   -0.059869    0.459054    11.00000    0.03699    0.01148 =
         0.03786   -0.00525   -0.01511    0.00580
AFIX  43
H28   2    1.078546   -0.106459    0.463968    11.00000   -1.20000
AFIX   0
C29   1    1.049177    0.039825    0.440328    11.00000    0.03639    0.03508 =
         0.03799   -0.00081    0.00737    0.00782
AFIX  43
H29   2    1.083704    0.060564    0.432075    11.00000   -1.20000
AFIX   0
C30   1    1.001675    0.109239    0.433644    11.00000    0.01987    0.02417 =
         0.03303    0.00569   -0.00601   -0.00450
AFIX  43
H30   2    1.004211    0.177376    0.421101    11.00000   -1.20000
AFIX   0
C31   1    0.900021    0.592678    0.337437    11.00000    0.00929    0.01730 =
         0.02004   -0.00433    0.00639   -0.00727

C32   1    0.895429    0.670449    0.319161    11.00000    0.02701    0.02144 =
         0.02454   -0.00107   -0.00295   -0.00240
C33   1    0.890500    0.752429    0.294657    11.00000    0.02262    0.02101 =
         0.02266    0.00057   -0.00375    0.00119
C34   1    0.840004    0.844371    0.296234    11.00000    0.02455    0.01367 =
         0.02274   -0.00094   -0.00553   -0.00303
C35   1    0.804147    0.840606    0.317700    11.00000    0.03386    0.01193 =
         0.03455   -0.00724   -0.00910   -0.00455
AFIX  43
H35   2    0.810833    0.785729    0.333156    11.00000   -1.20000
AFIX   0
C36   1    0.755976    0.917611    0.317808    11.00000    0.02480    0.01480 =
         0.04262   -0.00066   -0.01092    0.00500
AFIX  43
H36   2    0.729876    0.911566    0.332693    11.00000   -1.20000
AFIX   0
C37   1    0.747971    1.002149    0.295560    11.00000    0.01466    0.01903 =
         0.05245   -0.00836   -0.01682   -0.00068
AFIX  43
H37   2    0.717012    1.056367    0.295352    11.00000   -1.20000
AFIX   0
C38   1    0.786663    1.004845    0.273645    11.00000    0.03337    0.00768 =
         0.04635    0.00060   -0.02311   -0.00546
AFIX  43
H38   2    0.781194    1.060082    0.258146    11.00000   -1.20000
AFIX   0
C39   1    0.831992    0.929808    0.274114    11.00000    0.03859    0.00920 =
         0.02873    0.00014   -0.01229   -0.00480
AFIX  43
H39   2    0.858386    0.935350    0.259356    11.00000   -1.20000
AFIX   0
C40   1    0.884335    0.686187    0.266574    11.00000    0.02693    0.01223 =
         0.02539    0.00431   -0.00458    0.00311
C41   1    0.834638    0.615008    0.262223    11.00000    0.02509    0.02065 =
         0.02296   -0.00143   -0.00196   -0.00396
AFIX  43
H41   2    0.806575    0.615385    0.276204    11.00000   -1.20000
AFIX   0
C42   1    0.827606    0.545460    0.237510    11.00000    0.03284    0.01877 =
         0.02504   -0.00681   -0.00433    0.00032
AFIX  43
H42   2    0.796038    0.493619    0.235231    11.00000   -1.20000
AFIX   0
C43   1    0.866628    0.551773    0.216221    11.00000    0.03745    0.02418 =
         0.03474   -0.00814   -0.00681    0.00562
AFIX  43
H43   2    0.860837    0.507992    0.198867    11.00000   -1.20000
AFIX   0
C44   1    0.914058    0.622067    0.220326    11.00000    0.02189    0.04010 =
         0.03401   -0.00034    0.00785    0.00717
AFIX  43
H44   2    0.941496    0.623931    0.206028    11.00000   -1.20000
AFIX   0
C45   1    0.921912    0.690230    0.245294    11.00000    0.01539    0.01820 =
         0.04036    0.00119   -0.00528   -0.00419
AFIX  43
H45   2    0.954071    0.740354    0.247474    11.00000   -1.20000
AFIX   0
C46   1    0.959623    0.716900    0.407916    11.00000    0.03507    0.00916 =
         0.02274   -0.00765    0.00071   -0.00416
AFIX  13
H46   2    0.948003    0.774045    0.423386    11.00000   -1.20000
AFIX   0
C47   1    0.970826    0.793082    0.381454    11.00000    0.02925    0.01495 =
         0.03538   -0.00299    0.00304   -0.01677
AFIX 137
H47A  2    0.996424    0.860050    0.386473    11.00000   -1.50000
H47B  2    0.935712    0.827211    0.373944    11.00000   -1.50000
H47C  2    0.987561    0.741078    0.366891    11.00000   -1.50000
AFIX   0
C48   1    1.014563    0.649205    0.418560    11.00000    0.02818    0.02298 =
         0.03314   -0.00585   -0.00508    0.00080
AFIX 137
H48A  2    1.026787    0.592337    0.403756    11.00000   -1.50000
H48B  2    1.007062    0.603477    0.436077    11.00000   -1.50000
H48C  2    1.043853    0.709892    0.422437    11.00000   -1.50000
AFIX   0
C49   1    0.891882    0.546898    0.440278    11.00000    0.05214    0.01312 =
         0.01074    0.00294    0.00095    0.00409
AFIX  13
H49   2    0.918133    0.477842    0.444590    11.00000   -1.20000
AFIX   0
C50   1    0.832535    0.496022    0.441550    11.00000    0.01696    0.02177 =
         0.03184    0.00291    0.00101    0.00953
AFIX 137
H50A  2    0.828521    0.448480    0.459146    11.00000   -1.50000
H50B  2    0.825236    0.442973    0.424993    11.00000   -1.50000
H50C  2    0.805887    0.564071    0.441325    11.00000   -1.50000
AFIX   0
C51   1    0.900874    0.645300    0.463678    11.00000    0.04645    0.00817 =
         0.03225   -0.00100   -0.00106    0.00988
AFIX 137
H51A  2    0.878887    0.718344    0.458802    11.00000   -1.50000
H51B  2    0.940420    0.667167    0.464987    11.00000   -1.50000
H51C  2    0.889016    0.612790    0.482084    11.00000   -1.50000
AFIX   0
C52   1    0.841600    0.681711    0.394454    11.00000    0.01386    0.00787 =
         0.02921   -0.00236    0.00064    0.00596
C53   1    0.831301    0.800100    0.404445    11.00000    0.02579    0.01648 =
         0.02499    0.00096    0.00193    0.00315
AFIX  43
H53   2    0.859848    0.844931    0.414165    11.00000   -1.20000
AFIX   0
C54   1    0.778565    0.851979    0.400000    11.00000    0.04136    0.00652 =
         0.04833    0.00130   -0.00055    0.00839
AFIX  43
H54   2    0.771545    0.933973    0.405742    11.00000   -1.20000
AFIX   0
C55   1    0.736632    0.782637    0.387138    11.00000    0.02263    0.02506 =
         0.03042    0.00075    0.00218    0.00460
AFIX  43
H55   2    0.700585    0.817417    0.384673    11.00000   -1.20000
AFIX   0
C56   1    0.746043    0.661682    0.377597    11.00000    0.03313    0.01714 =
         0.02830    0.00514   -0.00234    0.00945
C57   1    0.798289    0.619857    0.379807    11.00000    0.02861    0.00790 =
         0.02571    0.00094    0.00679    0.00704
C58   1    0.699634    0.578586    0.366193    11.00000    0.03463    0.01597 =
         0.04188    0.00226   -0.00007   -0.00188
C59   1    0.683531    0.494036    0.390508    11.00000    0.01726    0.02895 =
         0.04202    0.00312   -0.00953    0.00010
AFIX 137
H59A  2    0.715969    0.445467    0.396648    11.00000   -1.50000
H59B  2    0.653630    0.439022    0.383949    11.00000   -1.50000
H59C  2    0.670624    0.543167    0.406588    11.00000   -1.50000
AFIX   0
C60   1    0.647149    0.651790    0.355417    11.00000    0.01708    0.02087 =
         0.05930    0.00107   -0.00781    0.00292
AFIX 137
H60A  2    0.634425    0.705781    0.370678    11.00000   -1.50000
H60B  2    0.617371    0.594229    0.350075    11.00000   -1.50000
H60C  2    0.656812    0.701165    0.338757    11.00000   -1.50000
AFIX   0
C61   1    0.723437    0.502870    0.342153    11.00000    0.01991    0.01755 =
         0.03335    0.00393   -0.00966    0.00155
C62   1    0.693763    0.466334    0.317747    11.00000    0.02337    0.03728 =
         0.05049    0.00497   -0.00649   -0.00233
AFIX  43
H62   2    0.656856    0.495631    0.314722    11.00000   -1.20000
AFIX   0
C63   1    0.715994    0.390109    0.298147    11.00000    0.02689    0.05577 =
         0.04175   -0.01629   -0.01817   -0.00826
AFIX  43
H63   2    0.694034    0.363332    0.282214    11.00000   -1.20000
AFIX   0
C64   1    0.771256    0.350874    0.301378    11.00000    0.02665    0.02533 =
         0.03714   -0.00398   -0.01145    0.00103
AFIX  43
H64   2    0.786652    0.297799    0.287537    11.00000   -1.20000
AFIX   0
C65   1    0.804186    0.389245    0.324902    11.00000    0.02002    0.02465 =
         0.02291    0.00281   -0.00355   -0.00354
C66   1    0.779671    0.465050    0.344428    11.00000    0.02322    0.01669 =
         0.02794    0.00526   -0.00771    0.00208
C67   1    0.907154    0.356551    0.293637    11.00000    0.03155    0.03160 =
         0.01817   -0.00074    0.00259    0.01150
AFIX  13
H67   2    0.886521    0.427686    0.285061    11.00000   -1.20000
AFIX   0
C68   1    0.898677    0.251899    0.272385    11.00000    0.04498    0.03062 =
         0.03328   -0.01529    0.00021   -0.01646
AFIX 137
H68A  2    0.910913    0.277945    0.253501    11.00000   -1.50000
H68B  2    0.859138    0.229843    0.271281    11.00000   -1.50000
H68C  2    0.920533    0.180653    0.278716    11.00000   -1.50000
AFIX   0
C69   1    0.968062    0.396940    0.295198    11.00000    0.02353    0.02738 =
         0.02668   -0.00728    0.00465   -0.00615
AFIX 137
H69A  2    0.991237    0.328771    0.302144    11.00000   -1.50000
H69B  2    0.972042    0.466578    0.308312    11.00000   -1.50000
H69C  2    0.979968    0.421372    0.276139    11.00000   -1.50000
AFIX   0
C70   1    0.864759    0.163188    0.334166    11.00000    0.04635    0.02025 =
         0.01842    0.00198   -0.00227   -0.00408
AFIX  13
H70   2    0.850632    0.129894    0.315469    11.00000   -1.20000
AFIX   0
C71   1    0.819285    0.142029    0.356484    11.00000    0.03186    0.02159 =
         0.02900   -0.00321   -0.00693   -0.00808
AFIX 137
H71A  2    0.820278    0.056372    0.362795    11.00000   -1.50000
H71B  2    0.782654    0.160296    0.347881    11.00000   -1.50000
H71C  2    0.826092    0.196004    0.372928    11.00000   -1.50000
AFIX   0
C72   1    0.918541    0.099435    0.341526    11.00000    0.02241    0.00712 =
         0.04679   -0.00420    0.00047    0.00203
AFIX 137
H72A  2    0.930869    0.122675    0.360872    11.00000   -1.50000
H72B  2    0.946891    0.123500    0.327877    11.00000   -1.50000
H72C  2    0.912989    0.010490    0.340637    11.00000   -1.50000
AFIX   0
C73   1    0.487205    0.878704    0.357374    11.00000    0.01246    0.02676 =
         0.02918    0.00052    0.00635   -0.00732
AFIX  43
H73   2    0.509217    0.813368    0.350375    11.00000   -1.20000
AFIX   0
C74   1    0.512186    0.984995    0.360050    11.00000    0.01826    0.00898 =
         0.02881   -0.00113   -0.00004    0.00368
AFIX  43
H74   2    0.492453    1.048100    0.369477    11.00000   -1.20000
AFIX   0
C75   1    0.570858    1.017351    0.349284    11.00000    0.01614    0.01812 =
         0.02578    0.00116    0.00144    0.00630
C76   1    0.612610    1.042151    0.374153    11.00000    0.02289    0.01811 =
         0.03191   -0.00249    0.00276    0.00869
C77   1    0.608974    0.974482    0.398990    11.00000    0.02555    0.01840 =
         0.03646   -0.00416    0.00216    0.00643
AFIX  43
H77   2    0.580351    0.915008    0.400716    11.00000   -1.20000
AFIX   0
C78   1    0.647088    0.992808    0.421618    11.00000    0.02530    0.02434 =
         0.03405   -0.00273    0.00205    0.01312
AFIX  43
H78   2    0.644555    0.944989    0.438499    11.00000   -1.20000
AFIX   0
C79   1    0.688601    1.080682    0.419473    11.00000    0.02219    0.02732 =
         0.04216   -0.01158   -0.00463    0.00185
AFIX  43
H79   2    0.713775    1.094922    0.435056    11.00000   -1.20000
AFIX   0
C80   1    0.692988    1.146156    0.394950    11.00000    0.04694    0.03615 =
         0.04237   -0.01104    0.00035    0.01186
AFIX  43
H80   2    0.721812    1.205249    0.393377    11.00000   -1.20000
AFIX   0
C81   1    0.656268    1.128138    0.372335    11.00000    0.01860    0.01993 =
         0.04029   -0.00651    0.00012    0.00097
AFIX  43
H81   2    0.660384    1.174196    0.355290    11.00000   -1.20000
AFIX   0
C82   1    0.565191    1.133325    0.330201    11.00000    0.00947    0.01394 =
         0.02571    0.00133    0.00008    0.00173
C83   1    0.547667    1.245207    0.341922    11.00000    0.01945    0.00971 =
         0.03541   -0.00464   -0.00253    0.00830
AFIX  43
H83   2    0.540447    1.249933    0.361759    11.00000   -1.20000
AFIX   0
C84   1    0.540721    1.349088    0.324972    11.00000    0.01707    0.00967 =
         0.05090   -0.00273   -0.00388   -0.00017
AFIX  43
H84   2    0.528549    1.423509    0.333328    11.00000   -1.20000
AFIX   0
C85   1    0.551132    1.345169    0.296693    11.00000    0.03843    0.01844 =
         0.04351    0.00514    0.00214    0.00713
AFIX  43
H85   2    0.547044    1.416878    0.285321    11.00000   -1.20000
AFIX   0
C86   1    0.568010    1.234468    0.284273    11.00000    0.04274    0.03071 =
         0.02789    0.00003   -0.00014    0.00118
AFIX  43
H86   2    0.574712    1.230139    0.264377    11.00000   -1.20000
AFIX   0
C87   1    0.574838    1.130742    0.301504    11.00000    0.01940    0.01783 =
         0.04823   -0.00331   -0.00213    0.00414
AFIX  43
H87   2    0.586531    1.056151    0.293047    11.00000   -1.20000
AFIX   0
C88   1    0.405141    0.975058    0.394749    11.00000    0.01500    0.01545 =
         0.01881    0.00304   -0.00420    0.00347

C89   1    0.404674    1.051926    0.413298    11.00000    0.02363    0.01531 =
         0.02698    0.00366   -0.00171    0.00050
C90   1    0.402587    1.136819    0.437805    11.00000    0.03672    0.01711 =
         0.03329   -0.00621   -0.00626    0.01996
C91   1    0.387659    1.064140    0.463600    11.00000    0.04331    0.03480 =
         0.02935   -0.01099    0.00831    0.01078
C92   1    0.335132    1.008927    0.463202    11.00000    0.04584    0.03347 =
         0.03388   -0.00402    0.01296   -0.00880
AFIX  43
H92   2    0.309163    1.027258    0.448207    11.00000   -1.20000
AFIX   0
C93   1    0.320456    0.926261    0.484900    11.00000    0.03738    0.02479 =
         0.04987   -0.00567    0.00410   -0.01396
AFIX  43
H93   2    0.285226    0.886659    0.484229    11.00000   -1.20000
AFIX   0
C94   1    0.358271    0.902921    0.507491    11.00000    0.07590    0.02341 =
         0.02936    0.00419    0.01305    0.00303
AFIX  43
H94   2    0.348679    0.846816    0.522102    11.00000   -1.20000
AFIX   0
C95   1    0.408342    0.959788    0.508620    11.00000    0.04670    0.02818 =
         0.03290    0.00358    0.01029    0.00691
AFIX  43
H95   2    0.433310    0.945357    0.524280    11.00000   -1.20000
AFIX   0
C96   1    0.423412    1.040013    0.486693    11.00000    0.05224    0.01152 =
         0.02650   -0.00207    0.00216    0.01062
AFIX  43
H96   2    0.458831    1.078736    0.487635    11.00000   -1.20000
AFIX   0
C97   1    0.457815    1.208980    0.441937    11.00000    0.03550    0.01496 =
         0.02303    0.00631   -0.01525   -0.00357
C98   1    0.460851    1.307463    0.461775    11.00000    0.04477    0.02427 =
         0.02871    0.00171   -0.00160    0.01888
AFIX  43
H98   2    0.429387    1.328212    0.472725    11.00000   -1.20000
AFIX   0
C99   1    0.509982    1.373066    0.465055    11.00000    0.03799    0.01369 =
         0.03559   -0.00473   -0.01655    0.00264
AFIX  43
H99   2    0.511822    1.438436    0.478452    11.00000   -1.20000
AFIX   0
C100  1    0.556092    1.345895    0.449409    11.00000    0.03504    0.03154 =
         0.03172    0.00498   -0.00867    0.00371
AFIX  43
H100  2    0.589311    1.392256    0.451969    11.00000   -1.20000
AFIX   0
C101  1    0.553897    1.251296    0.430038    11.00000    0.03300    0.02701 =
         0.02997    0.00393   -0.00048    0.00025
AFIX  43
H101  2    0.585347    1.232012    0.418938    11.00000   -1.20000
AFIX   0
C102  1    0.504625    1.183861    0.426927    11.00000    0.05355    0.01725 =
         0.02373    0.00003    0.00292   -0.00460
AFIX  43
H102  2    0.503638    1.117531    0.413774    11.00000   -1.20000
AFIX   0
C103  1    0.406307    0.696622    0.337198    11.00000    0.00976    0.01897 =
         0.02134    0.00216   -0.00347   -0.00060

C104  1    0.395636    0.620535    0.318931    11.00000    0.01143    0.01564 =
         0.03071    0.00643   -0.01006    0.00217
C105  1    0.380673    0.530882    0.295395    11.00000    0.01071    0.00702 =
         0.02871    0.00261   -0.00287   -0.00447
C106  1    0.372301    0.610736    0.268062    11.00000    0.01855    0.01709 =
         0.02175   -0.00034   -0.00623   -0.00331
C107  1    0.416041    0.637752    0.251086    11.00000    0.02128    0.02251 =
         0.03062   -0.00104   -0.00547    0.00414
AFIX  43
H107  2    0.451672    0.604197    0.255568    11.00000   -1.20000
AFIX   0
C108  1    0.409545    0.713241    0.227407    11.00000    0.03173    0.03567 =
         0.03374    0.00216    0.00749   -0.00822
AFIX  43
H108  2    0.440284    0.730269    0.215617    11.00000   -1.20000
AFIX   0
C109  1    0.357422    0.763855    0.221096    11.00000    0.02689    0.02057 =
         0.02631    0.00118   -0.00454   -0.00738
AFIX  43
H109  2    0.352839    0.818949    0.205505    11.00000   -1.20000
AFIX   0
C110  1    0.312800    0.733881    0.237458    11.00000    0.01629    0.01706 =
         0.04014    0.00663   -0.00685   -0.00865
AFIX  43
H110  2    0.276918    0.765122    0.232576    11.00000   -1.20000
AFIX   0
C111  1    0.319743    0.657490    0.261332    11.00000    0.03146    0.02109 =
         0.02562    0.00331   -0.00189    0.00972
AFIX  43
H111  2    0.288870    0.637818    0.272810    11.00000   -1.20000
AFIX   0
C112  1    0.329157    0.460783    0.302025    11.00000    0.01870    0.01463 =
         0.02560    0.00415   -0.00209    0.00595
C113  1    0.313724    0.363785    0.283731    11.00000    0.01936    0.01402 =
         0.03525   -0.00139   -0.01096    0.00832
AFIX  43
H113  2    0.336465    0.343855    0.268050    11.00000   -1.20000
AFIX   0
C114  1    0.265294    0.296378    0.288367    11.00000    0.03224    0.02376 =
         0.03520    0.00025   -0.00740   -0.00371
AFIX  43
H114  2    0.254873    0.231715    0.275749    11.00000   -1.20000
AFIX   0
C115  1    0.233402    0.323646    0.310870    11.00000    0.01307    0.01823 =
         0.06912    0.02346   -0.01373   -0.00333
AFIX  43
H115  2    0.200534    0.277516    0.313960    11.00000   -1.20000
AFIX   0
C116  1    0.247587    0.417099    0.329453    11.00000    0.02580    0.02488 =
         0.04447    0.01236   -0.00248   -0.00292
AFIX  43
H116  2    0.225142    0.434446    0.345409    11.00000   -1.20000
AFIX   0
C117  1    0.294704    0.484904    0.324569    11.00000    0.02828    0.01283 =
         0.02732    0.00276   -0.00088    0.00378
AFIX  43
H117  2    0.303864    0.550604    0.337138    11.00000   -1.20000
AFIX   0
C118  1    0.438228    0.762806    0.438944    11.00000    0.02960    0.01912 =
         0.02319    0.00478   -0.00533    0.01222
AFIX  13
H118  2    0.412478    0.833905    0.441371    11.00000   -1.20000
AFIX   0
C119  1    0.429922    0.679327    0.464630    11.00000    0.06533    0.00902 =
         0.01851    0.00115   -0.00584   -0.00148
AFIX 137
H11A  2    0.443984    0.720195    0.481980    11.00000   -1.50000
H11B  2    0.450272    0.602490    0.461900    11.00000   -1.50000
H11C  2    0.390172    0.661651    0.466517    11.00000   -1.50000
AFIX   0
C120  1    0.497364    0.815531    0.439832    11.00000    0.03575    0.05298 =
         0.03045   -0.01326   -0.00789   -0.00954
AFIX 137
H12A  2    0.501732    0.870356    0.456313    11.00000   -1.50000
H12B  2    0.503820    0.861542    0.422234    11.00000   -1.50000
H12C  2    0.524365    0.748418    0.441516    11.00000   -1.50000
AFIX   0
C121  1    0.464309    0.558779    0.400405    11.00000    0.02369    0.02332 =
         0.02787   -0.00227   -0.00077    0.00131
AFIX  13
H121  2    0.470297    0.525683    0.420154    11.00000   -1.20000
AFIX   0
C122  1    0.521842    0.589168    0.388584    11.00000    0.01144    0.01611 =
         0.06442   -0.00335    0.00265    0.00263
AFIX 137
H12G  2    0.546531    0.518270    0.391096    11.00000   -1.50000
H12H  2    0.537641    0.659669    0.398900    11.00000   -1.50000
H12I  2    0.518057    0.608953    0.368216    11.00000   -1.50000
AFIX   0
C123  1    0.439872    0.455579    0.382100    11.00000    0.03020    0.00545 =
         0.04287    0.00174    0.00019    0.00250
AFIX 137
H12D  2    0.437853    0.481706    0.362077    11.00000   -1.50000
H12E  2    0.402400    0.435836    0.388570    11.00000   -1.50000
H12F  2    0.463650    0.382848    0.383886    11.00000   -1.50000
AFIX   0
C124  1    0.351062    0.639842    0.407199    11.00000    0.01069    0.02061 =
         0.03096    0.00630   -0.00628   -0.00371
C125  1    0.340172    0.538242    0.424122    11.00000    0.03674    0.01166 =
         0.03589    0.00420   -0.00166   -0.00269
AFIX  43
H125  2    0.370238    0.497876    0.433710    11.00000   -1.20000
AFIX   0
C126  1    0.286059    0.494070    0.427367    11.00000    0.02824    0.01391 =
         0.04387    0.00951    0.00030   -0.00637
AFIX  43
H126  2    0.279318    0.422872    0.438455    11.00000   -1.20000
AFIX   0
C127  1    0.242465    0.556495    0.414041    11.00000    0.03933    0.01566 =
         0.04262    0.00241    0.00525   -0.00960
AFIX  43
H127  2    0.205502    0.527926    0.416444    11.00000   -1.20000
AFIX   0
C128  1    0.251220    0.660664    0.397097    11.00000    0.03427    0.00975 =
         0.03385   -0.00093   -0.00581   -0.00177
C129  1    0.305658    0.694734    0.393266    11.00000    0.02939    0.00471 =
         0.02821   -0.00157    0.00379   -0.00076
C130  1    0.203747    0.734907    0.383966    11.00000    0.03237    0.01552 =
         0.03752   -0.00265    0.00392   -0.00001
C131  1    0.196777    0.851665    0.402442    11.00000    0.02675    0.02555 =
         0.03949    0.00111    0.00407    0.00447
AFIX 137
H13A  2    0.231924    0.897295    0.403189    11.00000   -1.50000
H13B  2    0.186576    0.828057    0.421833    11.00000   -1.50000
H13C  2    0.167423    0.903432    0.393982    11.00000   -1.50000
AFIX   0
C132  1    0.147952    0.666573    0.382703    11.00000    0.01453    0.02187 =
         0.05497    0.00120   -0.00587    0.00305
AFIX 137
H13D  2    0.118232    0.723509    0.376904    11.00000   -1.50000
H13E  2    0.140075    0.632922    0.401596    11.00000   -1.50000
H13F  2    0.149893    0.599617    0.368802    11.00000   -1.50000
AFIX   0
C133  1    0.223150    0.775623    0.354885    11.00000    0.02212    0.01269 =
         0.03212   -0.00193   -0.00261    0.01150
C134  1    0.189444    0.783610    0.330806    11.00000    0.01868    0.03183 =
         0.03797   -0.01083   -0.00072   -0.00712
AFIX  43
H134  2    0.152150    0.754896    0.331408    11.00000   -1.20000
AFIX   0
C135  1    0.209059    0.832785    0.305769    11.00000    0.02512    0.04090 =
         0.02714   -0.00645   -0.01327    0.00684
AFIX  43
H135  2    0.185383    0.834692    0.289249    11.00000   -1.20000
AFIX   0
C136  1    0.262195    0.879049    0.304280    11.00000    0.02381    0.02558 =
         0.02661   -0.00436   -0.00203    0.00159
AFIX  43
H136  2    0.274630    0.913882    0.286952    11.00000   -1.20000
AFIX   0
C137  1    0.297671    0.874867    0.328090    11.00000    0.01465    0.01355 =
         0.03255   -0.00583   -0.00241    0.00069
C138  1    0.277641    0.813301    0.352551    11.00000    0.01827    0.01049 =
         0.01795   -0.00306   -0.00056    0.00518
C139  1    0.345753    1.108573    0.334197    11.00000    0.01623    0.00614 =
         0.03264    0.00489   -0.00124   -0.00136
AFIX  13
H139  2    0.327075    1.137000    0.316080    11.00000   -1.20000
AFIX   0
C140  1    0.396028    1.187068    0.339422    11.00000    0.02540    0.01020 =
         0.03500    0.00304    0.00820   -0.00998
AFIX 137
H14D  2    0.386547    1.272953    0.335549    11.00000   -1.50000
H14E  2    0.425791    1.161173    0.326773    11.00000   -1.50000
H14F  2    0.408681    1.178499    0.359366    11.00000   -1.50000
AFIX   0
C141  1    0.304390    1.123009    0.358242    11.00000    0.02761    0.00976 =
         0.03073    0.00089   -0.00384    0.00241
AFIX 137
H14A  2    0.322394    1.100001    0.376451    11.00000   -1.50000
H14B  2    0.272164    1.069765    0.354548    11.00000   -1.50000
H14C  2    0.292050    1.208531    0.359167    11.00000   -1.50000
AFIX   0
C142  1    0.391857    0.930849    0.291970    11.00000    0.03444    0.00735 =
         0.02334    0.00036   -0.00162   -0.01059
AFIX  13
H142  2    0.375734    0.853289    0.283954    11.00000   -1.20000
AFIX   0
C143  1    0.370978    1.037483    0.271861    11.00000    0.08037    0.02081 =
         0.01612    0.00444    0.00696    0.00920
AFIX 137
H14J  2    0.387957    1.114918    0.278127    11.00000   -1.50000
H14K  2    0.330359    1.043979    0.272732    11.00000   -1.50000
H14L  2    0.381597    1.020051    0.252184    11.00000   -1.50000
AFIX   0
C144  1    0.454931    0.918739    0.290382    11.00000    0.02715    0.02382 =
         0.02758   -0.00460    0.00026   -0.00819
AFIX 137
H14G  2    0.466331    0.930842    0.270612    11.00000   -1.50000
H14H  2    0.466258    0.836826    0.296854    11.00000   -1.50000
H14I  2    0.472755    0.980765    0.302658    11.00000   -1.50000
AFIX   0
dfix 1.54 0.01 c145 c146 c146 c147 c147 c148 c148 c149
C145  1    0.696558    0.465421    0.485820    11.00000    0.09808
AFIX 137
H14T  2    0.709288    0.453941    0.466259    11.00000   -1.50000
H14U  2    0.676018    0.392525    0.491810    11.00000   -1.50000
H14V  2    0.728800    0.477955    0.498682    11.00000   -1.50000
AFIX   0
C146  1    0.658221    0.578153    0.486932    11.00000    0.07738
AFIX  23
H14R  2    0.623930    0.560392    0.475557    11.00000   -1.20000
H14S  2    0.647219    0.590899    0.506967    11.00000   -1.20000
AFIX   0
C147  1    0.683509    0.697143    0.475920    11.00000    0.09203
AFIX  23
H147  2    0.656193    0.764343    0.478004    11.00000   -1.20000
H148  2    0.691037    0.688060    0.455324    11.00000   -1.20000
AFIX   0
C148  1    0.737766    0.731975    0.491843    11.00000    0.06577
AFIX  23
H14P  2    0.763847    0.662113    0.490331    11.00000   -1.20000
H14Q  2    0.729315    0.741684    0.512318    11.00000   -1.20000
AFIX   0
C149  1    0.768413    0.848636    0.482124    11.00000    0.07127
AFIX 137
H14M  2    0.778973    0.839547    0.462137    11.00000   -1.50000
H14N  2    0.801937    0.860722    0.494105    11.00000   -1.50000
H14O  2    0.743786    0.919702    0.483960    11.00000   -1.50000
AFIX   0
HKLF 4 1 1 0 0 0 1 0 0 0 1


REM  p_a.res in P2/c (muxt 0.2)
REM wR2 = 0.3326, GooF = S = 1.241, Restrained GooF = 1.239 for all data
REM R1 = 0.1444 for 21633 Fo > 4sig(Fo) and 0.1485 for all 22828 data
REM 1472 parameters refined using 112 restraints

END

WGHT      0.0001    445.1161

REM No hydrogen bonds found for HTAB generation

REM Highest difference peak  3.131,  deepest hole -4.121,  1-sigma level  0.198
Q1    1   0.4327  1.2520  0.3673  11.00000  0.05    3.13
Q2    1   0.9343  0.8751  0.3657  11.00000  0.05    2.34
Q3    1   0.8773  0.8664  0.3674  11.00000  0.05    2.33
Q4    1   0.4090  0.8401  0.3447  11.00000  0.05    2.19
Q5    1   0.3761  1.2419  0.3656  11.00000  0.05    1.87
Q6    1   0.4070  0.8424  0.3871  11.00000  0.05    1.86
Q7    1   0.9023  0.4491  0.3882  11.00000  0.05    1.75
Q8    1   0.9042  0.4547  0.3468  11.00000  0.05    1.74
Q9    1   0.9426  0.4732  0.3677  11.00000  0.05    1.65
Q10   1   0.4067  0.4235  0.3661  11.00000  0.05    1.46
Q11   1   0.9261  0.6346  0.3669  11.00000  0.05    1.26
Q12   1   0.2578  0.5546  0.3923  11.00000  0.05    1.25
Q13   1   0.4318  1.1117  0.4024  11.00000  0.05    1.25
Q14   1   0.8985  0.2012  0.4010  11.00000  0.05    1.14
Q15   1   0.9036  0.0323  0.3673  11.00000  0.05    1.13
Q16   1   0.3465  1.3591  0.3309  11.00000  0.05    1.09
Q17   1   0.8497  0.7288  0.3310  11.00000  0.05    1.08
Q18   1   0.3679  0.8450  0.3676  11.00000  0.05    1.05
Q19   1   0.8959  0.7664  0.3282  11.00000  0.05    1.04
Q20   1   0.9284  0.0831  0.3925  11.00000  0.05    1.02
Q21   1   0.8937  0.0191  0.4069  11.00000  0.05    1.00
Q22   1   0.8693  0.4884  0.3682  11.00000  0.05    1.00
Q23   1   0.4037  1.3769  0.3301  11.00000  0.05    0.97
Q24   1   0.3772  1.1181  0.3981  11.00000  0.05    0.96
Q25   1   0.4490  0.8604  0.3638  11.00000  0.05    0.95
Q26   1   0.3787  1.1115  0.3303  11.00000  0.05    0.95
Q27   1   0.9500  0.0207  0.4022  11.00000  0.05    0.95
Q28   1   0.9296  0.4964  0.4049  11.00000  0.05    0.92
Q29   1   0.8087  0.1542  0.3989  11.00000  0.05    0.91
Q30   1   0.3727  0.5206  0.3278  11.00000  0.05    0.90
Q31   1   0.8771  0.3393  0.3101  11.00000  0.05    0.89
Q32   1   0.9076  0.1813  0.3346  11.00000  0.05    0.89
Q33   1   0.3600  0.8279  0.3625  11.00000  0.05    0.87
Q34   1   0.8625  0.4487  0.3677  11.00000  0.05    0.87
Q35   1   0.3979  0.8300  0.4044  11.00000  0.05    0.87
Q36   1   0.9290  0.7338  0.3988  11.00000  0.05    0.86
Q37   1   0.6280  0.6683  0.4694  11.00000  0.05    0.85
Q38   1   0.4071  0.9467  0.3284  11.00000  0.05    0.84
Q39   1   0.4099  0.8330  0.3292  11.00000  0.05    0.84
Q40   1   0.8706  0.3058  0.2919  11.00000  0.05    0.83
Q41   1   0.4910  0.3796  0.3610  11.00000  0.05    0.81
Q42   1   0.2579  0.2952  0.3023  11.00000  0.05    0.81
Q43   1   0.3864  0.6547  0.4051  11.00000  0.05    0.80
Q44   1   0.7552  1.1745  0.3946  11.00000  0.05    0.80
Q45   1   0.8815  0.4146  0.2928  11.00000  0.05    0.79
Q46   1   0.3397  0.6951  0.4279  11.00000  0.05    0.78
Q47   1   0.3034  0.7129  0.3705  11.00000  0.05    0.78
Q48   1   0.8777 -0.0864  0.3309  11.00000  0.05    0.77
Q49   1   0.4017  0.6231  0.3672  11.00000  0.05    0.76
Q50   1   0.7797  0.3855  0.3650  11.00000  0.05    0.76
;
_shelx_res_checksum    2392

_shelx_hkl_file
;
  -3   0   0    9.37    0.91
   3   0   0    9.67    0.92
  -3   0   0    8.89    0.92
  -3   0   0   10.65    0.99
  -3   0   0   10.02    0.93
   3   0   0   11.15    0.96
   3   0   0   10.71    0.98
   3   0   0    9.69    0.95
  -4   0   0 5231.18  481.91
  -4   0   0 4588.06  364.45
   4   0   0 5963.87  502.64
  -5   0   0  151.88   11.62
  -5   0   0  152.20   11.58
  -5   0   0  145.02   11.55
  -5   0   0  158.56   11.70
  -5   0   0  157.92   11.60
   5   0   0  149.99   11.58
   5   0   0  164.11   11.57
   5   0   0  175.48   11.74
   5   0   0  155.99   11.64
   5   0   0  153.07   11.57
  -6   0   0 3046.85  233.26
   7   0   0    2.47    0.97
   7   0   0    2.64    1.10
  -7   0   0    1.51    0.95
  -7   0   0    1.15    0.79
   7   0   0    0.46    0.73
   7   0   0    2.42    0.79
  -7   0   0    0.77    0.69
  -7   0   0    1.93    0.82
  -7   0   0    1.42    0.77
   7   0   0    2.24    0.79
  -8   0   0  705.23   51.49
   8   0   0  665.73   51.46
  -8   0   0  649.19   51.42
  -8   0   0  709.74   51.64
  -8   0   0  742.35   51.57
   8   0   0  691.66   51.46
  -8   0   0  708.16   51.50
   8   0   0  778.95   51.63
   8   0   0  684.25   51.42
   9   0   0  165.17   12.52
   9   0   0  164.75   12.51
  -9   0   0  180.18   12.53
  -9   0   0  176.38   12.55
  -9   0   0  168.87   12.47
   9   0   0  166.88   12.79
   9   0   0  158.74   12.46
  -9   0   0  165.52   12.79
  -9   0   0  165.43   12.59
   9   0   0  154.29   12.64
  10   0   0 1741.64  133.04
  10   0   0 1874.66  132.93
 -10   0   0 1912.89  132.97
 -10   0   0 1708.72  132.64
 -10   0   0 1824.15  132.77
 -10   0   0 1812.80  132.74
 -10   0   0 1864.97  132.84
  11   0   0   86.54    7.32
 -11   0   0   88.75    7.30
 -11   0   0   98.24    7.28
 -11   0   0   94.19    7.44
  11   0   0   90.80    7.59
 -11   0   0   90.56    7.61
 -11   0   0   93.39    7.34
 -12   0   0  960.38   70.20
  12   0   0 1024.55   70.36
  12   0   0  937.45   70.26
 -12   0   0  911.40   69.90
 -12   0   0  948.14   70.03
 -12   0   0  990.96   70.03
  12   0   0  918.04   69.95
 -13   0   0   25.45    3.14
  13   0   0   25.25    3.68
 -13   0   0   30.19    3.12
  13   0   0   33.95    3.57
 -13   0   0   27.57    2.97
 -13   0   0   22.91    2.88
  13   0   0   28.39    3.42
 -14   0   0  116.28    9.59
 -14   0   0  116.96    9.42
  14   0   0  127.76    9.83
  14   0   0  127.65   10.05
 -14   0   0  115.70    9.35
 -14   0   0  108.31    9.21
 -15   0   0  118.98    9.86
 -15   0   0  123.68    9.47
  15   0   0  116.47   10.18
 -15   0   0  126.21    9.63
 -15   0   0  123.74    9.63
  15   0   0  110.75    9.99
  16   0   0  240.34   18.30
 -16   0   0  207.98   17.65
 -16   0   0  234.26   17.64
 -16   0   0  243.00   18.05
 -16   0   0  231.72   17.77
 -17   0   0   27.85    3.01
  17   0   0   27.19    3.94
 -17   0   0   20.14    3.15
 -17   0   0   22.25    3.11
 -17   0   0   21.26    3.23
 -18   0   0  168.78   12.85
 -18   0   0  153.56   12.29
 -18   0   0  141.74   11.97
  18   0   0  163.78   13.10
  18   0   0  148.29   13.03
 -18   0   0  144.94   12.13
  19   0   0   48.52    6.78
  19   0   0   55.96    6.95
 -19   0   0   63.76    5.90
 -19   0   0   66.83    6.08
 -19   0   0   66.80    5.86
 -20   0   0  294.54   22.33
  20   0   0  289.50   23.08
 -20   0   0  278.41   22.64
 -20   0   0  296.71   22.38
  21   0   0   14.56    4.49
 -21   0   0   17.96    3.12
 -21   0   0   18.66    3.61
 -21   0   0   18.57    3.82
  21   0   0   27.48    4.86
 -22   0   0  222.51   17.27
 -22   0   0  215.21   17.08
 -22   0   0  221.36   16.72
  22   0   0  187.78   18.05
 -23   0   0    3.85    2.50
  23   0   0    4.90    3.87
 -23   0   0    2.31    2.07
 -23   0   0    4.06    1.99
  23   0   0    9.58    3.84
 -24   0   0   29.33    4.81
 -24   0   0   35.05    4.61
 -24   0   0   47.95    4.87
  24   0   0   53.27    7.24
 -25   0   0    6.47    2.88
 -25   0   0    7.74    3.39
  25   0   0    1.52    3.77
 -26   0   0   77.88    7.89
 -26   0   0   80.52    8.03
  26   0   0   83.45    9.42
 -26   0   0   71.53    8.50
  26   0   0   75.51    9.58
 -27   0   0   24.60    5.76
  27   0   0   42.36    6.91
 -27   0   0   28.39    5.80
 -28   0   0   70.29    9.06
  28   0   0   84.05   10.20
 -29   0   0   11.34    4.44
  29   0   0   13.31    5.29
  30   0   0   70.85    9.64
 -30   0   0   46.37    7.70
 -31   0   0   19.30    5.29
  32   0   0   71.16   11.25
 -32   0   0   68.26    9.24
   0  -1   0  134.21   54.93
   0  -1   0  118.40   17.20
  -1  -1   0 1248.27   91.07
  -1  -1   0 1386.22   91.06
  -1  -1   0 1170.38   91.04
   1   1   0 1265.11   91.12
   1   1   0 1187.07   91.04
   2  -1   0  194.60   13.14
  -2  -1   0  171.40   13.12
   2  -1   0  163.74   13.10
  -2  -1   0  197.05   13.07
   2  -1   0  166.36   13.10
   2  -1   0  169.90   13.13
  -2   1   0  169.74   13.10
   2   1   0  194.85   13.07
   2   1   0  184.72   13.14
  -2   1   0  164.71   13.13
  -2   1   0  204.12   13.15
  -2   1   0  163.67   13.16
   3  -1   0  640.07   46.28
   3  -1   0  608.65   46.23
   3  -1   0  642.65   46.32
   3  -1   0  667.24   46.26
  -3  -1   0  595.22   46.23
  -3   1   0  604.03   46.28
  -3   1   0  599.45   46.23
  -3   1   0  651.67   46.26
  -3   1   0  685.26   46.34
  -3   1   0  652.45   46.33
   4  -1   0   18.72    1.81
  -4  -1   0   23.83    2.00
  -4   1   0   22.63    1.74
  -4   1   0   19.76    1.86
  -4   1   0   17.04    1.94
  -5  -1   0 2946.75  210.34
   5   1   0 2899.76  210.22
   5   1   0 2820.31  210.24
  -6  -1   0   21.68    1.89
  -6  -1   0   24.95    2.04
   6  -1   0   20.65    2.13
   6  -1   0   23.06    1.95
  -6  -1   0   19.69    1.97
   6  -1   0   20.25    2.12
  -6   1   0   22.49    2.06
   6   1   0   24.25    2.01
  -6   1   0   18.65    2.10
  -6   1   0   24.27    1.97
  -6   1   0   20.45    2.08
   7  -1   0   77.59    6.71
  -7  -1   0   91.69    6.71
  -7  -1   0   82.56    6.59
  -7  -1   0   77.92    6.84
   7  -1   0   81.10    6.69
   7  -1   0   81.54    6.76
   7  -1   0   92.80    6.92
  -7  -1   0   96.72    6.76
  -7  -1   0   90.94    6.95
   7  -1   0   94.74    6.87
  -7   1   0   89.69    6.83
  -7   1   0   82.22    6.74
  -7   1   0   86.74    6.68
  -7   1   0   88.96    6.58
   7   1   0   97.44    6.74
   7   1   0   92.95    6.97
  -7   1   0   98.78    6.93
   7   1   0   88.16    6.82
  -7   1   0   83.55    6.76
   7   1   0   84.84    6.61
  -8  -1   0   32.32    2.66
   8  -1   0   30.37    2.71
   8  -1   0   29.70    2.63
   8  -1   0   26.87    2.73
   8  -1   0   30.02    2.52
   8  -1   0   23.66    2.80
  -8  -1   0   22.87    3.04
  -8  -1   0   27.98    2.44
  -8  -1   0   30.10    2.57
  -8  -1   0   31.46    3.10
  -8   1   0   24.31    2.34
   8   1   0   29.06    2.47
   8   1   0   26.67    2.53
  -8   1   0   29.94    2.67
   8   1   0   32.66    2.60
  -8   1   0   32.61    2.56
   9  -1   0 2011.92  142.65
   9  -1   0 2048.60  142.70
   9   1   0 1644.12  142.70
  -9   1   0 1838.99  142.81
  -9   1   0 2063.43  142.83
   9   1   0 1963.40  142.86
  -9   1   0 2028.93  142.73
  -9   1   0 2058.23  142.71
  10  -1   0  265.02   22.77
 -10  -1   0  337.83   22.61
  10  -1   0  275.27   22.65
 -10  -1   0  342.19   22.56
 -10  -1   0  337.07   22.39
 -10   1   0  278.64   22.56
 -10   1   0  275.92   22.75
  10   1   0  329.57   22.42
 -10   1   0  309.21   22.59
 -10   1   0  282.11   22.48
 -11  -1   0 1001.15   80.88
  11  -1   0 1222.48   80.97
 -11  -1   0  991.54   80.85
 -11  -1   0 1012.91   80.90
 -11   1   0 1207.74   81.02
 -11   1   0 1175.01   80.90
  11   1   0 1007.81   80.73
 -11   1   0 1232.35   80.94
 -12  -1   0   28.97    2.93
 -12  -1   0   26.78    2.94
  12  -1   0   23.99    3.68
  12  -1   0   20.79    3.15
 -12  -1   0   31.79    3.11
 -12   1   0   27.01    3.04
  13  -1   0   34.12    3.60
 -13  -1   0   26.14    2.79
 -13  -1   0   24.09    2.94
 -13  -1   0   23.71    2.94
 -13  -1   0   24.88    3.08
 -13   1   0   25.21    2.92
  13   1   0   25.71    2.99
  13   1   0   28.23    3.86
 -13   1   0   30.75    3.16
 -13   1   0   29.40    3.17
  13   1   0   29.00    3.55
 -14  -1   0  184.92   13.68
  14  -1   0  152.49   13.96
 -14  -1   0  179.38   13.41
 -14  -1   0  188.12   13.87
  14  -1   0  173.77   14.05
 -14  -1   0  202.08   13.76
 -14   1   0  163.97   13.61
  14   1   0  201.48   14.17
 -14   1   0  176.53   13.67
  14   1   0  165.99   13.50
 -14   1   0  176.01   13.99
 -14   1   0  163.92   13.59
  14   1   0  184.32   14.09
 -15  -1   0  375.54   28.92
 -15  -1   0  369.39   28.93
 -15  -1   0  362.55   28.99
 -15   1   0  413.88   28.95
  15   1   0  365.54   29.25
 -15   1   0  410.97   29.09
 -15   1   0  414.97   28.99
 -16  -1   0  101.64    7.88
  16  -1   0   80.72    8.38
  16  -1   0   98.38    8.43
 -16  -1   0  108.28    7.89
 -16  -1   0  108.70    7.67
 -16   1   0   81.92    7.63
 -16   1   0   89.79    7.82
 -16   1   0   83.38    7.76
 -17  -1   0  159.12   12.92
 -17  -1   0  149.19   13.29
 -17  -1   0  144.25   12.59
 -17  -1   0  159.78   13.45
 -17   1   0  180.60   13.55
 -17   1   0  187.06   13.06
 -17   1   0  183.29   12.92
  17   1   0  155.66   13.48
 -18  -1   0   18.23    3.07
 -18  -1   0   20.40    2.75
  18  -1   0   21.73    3.89
 -18  -1   0   17.79    2.84
 -18   1   0   17.91    2.72
 -18   1   0   17.09    2.91
 -18   1   0   15.14    3.07
  18   1   0   19.98    3.81
  18   1   0   26.33    3.99
 -19  -1   0   39.60    5.02
 -19  -1   0   43.67    4.97
 -19  -1   0   44.73    4.57
  19  -1   0   58.14    5.86
  19   1   0   46.30    6.13
 -19   1   0   54.91    5.06
 -19   1   0   46.69    4.95
 -19   1   0   53.89    5.05
  19   1   0   38.66    5.90
  20  -1   0    5.62    3.03
 -20  -1   0    6.99    2.49
 -20  -1   0   11.13    2.72
 -20  -1   0    9.89    2.01
  20  -1   0    8.17    3.47
 -20  -1   0    9.28    2.88
 -20   1   0    5.92    2.13
 -20   1   0    3.25    2.34
 -20   1   0    5.97    2.52
  20   1   0   14.02    3.80
  20   1   0   10.29    3.12
  21  -1   0  257.18   20.22
  21  -1   0  255.20   20.51
 -21  -1   0  266.99   19.81
 -21  -1   0  243.72   19.12
 -21  -1   0  236.92   19.26
 -21   1   0  251.70   19.57
  21   1   0  209.85   20.38
  21   1   0  236.55   20.13
 -21   1   0  258.45   19.37
 -21   1   0  241.82   19.24
 -22  -1   0    7.11    3.12
 -22  -1   0    1.36    2.33
 -22  -1   0    7.95    2.58
  22  -1   0    5.66    3.77
  22  -1   0    6.06    3.63
 -22  -1   0    7.91    2.06
 -22   1   0    5.55    2.12
 -22   1   0    3.55    2.37
  22   1   0    5.22    3.46
 -22   1   0    3.86    2.40
 -23  -1   0   55.42    6.78
 -23  -1   0   51.23    5.85
  23  -1   0   57.06    7.83
 -23  -1   0   46.54    6.24
  23   1   0   46.54    7.08
 -23   1   0   57.55    6.69
  23   1   0   69.89    7.81
 -23   1   0   47.15    5.81
 -23   1   0   59.88    6.16
  24  -1   0   12.17    4.40
 -24  -1   0    4.91    3.16
 -24  -1   0    7.93    2.69
 -24  -1   0    9.29    3.77
  24  -1   0   12.05    4.87
 -24   1   0    6.02    2.83
 -24   1   0    5.46    2.33
  24   1   0    9.91    3.94
  24   1   0    9.38    3.98
 -24   1   0    8.80    2.92
 -25  -1   0   79.76    9.87
  25  -1   0  118.07   11.72
  25  -1   0  117.50   10.96
 -25  -1   0  101.51    9.23
  25   1   0  101.68   10.47
 -25   1   0   98.41    9.14
 -25   1   0   88.21    8.69
 -25   1   0   88.06    9.56
 -26  -1   0   21.21    5.14
 -26  -1   0   25.40    4.22
 -26  -1   0   20.70    4.11
  26  -1   0   16.29    5.24
 -26   1   0   18.68    3.81
  26   1   0   28.36    5.60
 -26   1   0   22.33    4.55
  27  -1   0  131.73   12.48
 -27  -1   0  110.98   10.52
 -27  -1   0  107.70   11.77
 -27   1   0  116.07   10.45
  27   1   0  109.76   12.27
 -27   1   0  126.08   11.15
 -28  -1   0    1.20    3.17
 -28  -1   0    8.66    3.20
 -28   1   0   10.39    3.54
  28   1   0    7.46    4.36
 -28   1   0    4.25    2.97
  29  -1   0   45.16    7.41
 -29  -1   0   34.63    7.08
  29   1   0   50.04    7.72
 -29   1   0   27.59    5.43
 -29   1   0   30.62    6.52
 -30  -1   0    5.00    4.45
  30  -1   0    6.42    4.85
 -30  -1   0    6.17    3.90
 -31  -1   0   83.31    8.82
  31  -1   0   74.91   11.04
 -32  -1   0   17.98    7.40
   0  -2   0   23.30    1.94
   0  -2   0   23.87    2.00
   0  -2   0   19.72    1.88
   0  -2   0   25.23    2.13
   0  -2   0   23.73    1.97
   0   2   0   20.05    1.87
   0   2   0   21.94    2.12
   0   2   0   24.97    1.97
   1  -2   0   31.11    2.32
   1  -2   0   24.81    2.33
   1  -2   0   27.73    2.22
   1  -2   0   22.08    2.24
   1  -2   0   27.01    2.19
  -1  -2   0   29.45    2.21
   1  -2   0   24.70    2.09
  -1   2   0   24.15    2.15
  -1   2   0   25.44    2.22
  -1   2   0   23.74    2.09
  -1   2   0   28.38    2.30
  -1   2   0   27.97    2.22
  -1   2   0   24.34    2.27
  -1   2   0   24.67    2.35
   2  -2   0    2.09    0.82
   2  -2   0    2.28    0.72
   2  -2   0    1.82    0.75
   2  -2   0    0.88    0.67
   2  -2   0    1.41    0.66
  -2  -2   0    2.82    0.63
   2  -2   0    0.84    0.75
  -2  -2   0    1.39    0.56
  -2   2   0    1.29    0.67
  -2   2   0    1.97    0.67
   2   2   0    3.13    0.65
   2   2   0    3.41    1.01
  -2   2   0   -0.14    0.73
  -2   2   0    1.69    0.75
  -2   2   0    1.49    0.73
  -2   2   0    2.52    0.87
   2   2   0    1.81    0.70
   3  -2   0 1108.16   77.82
  -3  -2   0 1034.71   77.80
  -3  -2   0 1204.83   77.79
   3  -2   0 1017.60   77.90
   3  -2   0 1147.95   77.98
  -3  -2   0 1031.89   77.78
  -3  -2   0 1075.62   77.95
   3  -2   0 1081.39   77.89
   3  -2   0 1090.68   77.84
  -3  -2   0 1038.60   77.82
  -3  -2   0 1013.81   77.74
  -3   2   0 1085.38   77.89
  -3   2   0 1170.29   77.98
  -3   2   0 1022.89   77.91
   3   2   0 1026.03   77.85
   3   2   0 1026.67   77.92
   3   2   0 1008.39   77.78
  -3   2   0 1081.73   77.82
   3   2   0 1042.81   77.75
  -3   2   0 1089.70   77.85
   3   2   0 1026.87   77.79
   4  -2   0   46.09    4.17
  -4  -2   0   49.50    3.95
   4  -2   0   51.57    4.05
   4  -2   0   58.82    4.25
  -4   2   0   52.24    4.19
   4   2   0   47.08    3.93
  -4   2   0   58.86    4.08
  -4   2   0   51.94    4.14
  -4   2   0   51.03    4.07
  -5  -2   0  120.69    9.79
  -5  -2   0  123.39    9.68
  -5  -2   0  119.81    9.61
  -5  -2   0  123.41    9.54
   5  -2   0  135.13    9.64
   5  -2   0  145.22    9.63
  -5  -2   0  115.90    9.53
  -5  -2   0  116.02    9.60
  -5   2   0  141.07    9.75
  -5   2   0  136.88    9.61
   5   2   0  115.73    9.48
  -5   2   0  142.68    9.54
  -5   2   0  142.42    9.67
  -5   2   0  140.76    9.78
   5   2   0  114.31    9.62
   6  -2   0   30.89    2.44
  -6  -2   0   29.60    2.57
  -6  -2   0   25.28    2.80
  -6  -2   0   30.52    2.62
   6  -2   0   34.53    2.61
   6  -2   0   34.55    2.79
  -6  -2   0   26.72    2.45
  -6  -2   0   27.71    2.87
   6   2   0   24.40    2.50
  -6   2   0   32.15    2.72
  -7  -2   0  357.44   26.87
  -7  -2   0  364.48   26.67
   7  -2   0  344.84   26.73
   7  -2   0  370.19   26.83
   7  -2   0  363.72   26.88
   7  -2   0  375.17   26.91
  -7  -2   0  384.11   26.67
  -7  -2   0  367.45   26.75
  -7  -2   0  350.28   26.83
   7  -2   0  363.82   26.65
  -7   2   0  358.04   26.76
  -7   2   0  346.58   26.83
  -7   2   0  362.38   26.66
   7   2   0  358.62   26.69
   7   2   0  355.59   26.72
  -7   2   0  370.03   26.91
  -7   2   0  369.86   26.92
  -7   2   0  376.13   26.67
  -8  -2   0   23.59    2.37
   8  -2   0   25.55    2.73
  -8  -2   0   26.24    2.47
   8  -2   0   26.95    2.54
  -8  -2   0   25.94    2.93
  -8  -2   0   25.06    2.56
   8  -2   0   32.08    2.89
   8  -2   0   25.66    2.43
  -8  -2   0   25.90    2.75
   8  -2   0   33.94    2.91
  -8  -2   0   23.93    2.58
  -8   2   0   30.75    2.80
  -8   2   0   27.91    2.40
   8   2   0   26.82    2.50
  -8   2   0   29.27    2.45
  -8   2   0   28.98    2.79
  -8   2   0   27.59    3.04
  -8   2   0   31.96    2.68
   8   2   0   23.07    2.47
  -8   2   0   25.33    2.67
  -9  -2   0  127.09    9.36
   9  -2   0  123.96    8.89
   9  -2   0  119.14    9.15
  -9   2   0  119.72    9.09
  -9   2   0  109.46    8.85
  -9   2   0  109.56    9.17
  -9   2   0  107.73    9.12
  -9   2   0  114.81    9.01
  10  -2   0   33.16    3.74
 -10  -2   0   41.36    3.61
  10  -2   0   43.37    3.46
 -10  -2   0   34.85    3.49
 -10   2   0   44.91    3.77
 -10   2   0   35.32    3.67
 -10   2   0   36.76    3.25
 -10   2   0   36.76    3.63
 -10   2   0   33.61    3.38
  10   2   0   37.38    3.95
 -10   2   0   43.38    4.53
 -11  -2   0   62.09    4.95
 -11  -2   0   56.80    4.56
 -11  -2   0   62.82    4.85
  11  -2   0   66.34    5.41
 -11  -2   0   45.13    5.94
 -11  -2   0   61.70    4.91
 -11   2   0   56.67    5.09
 -11   2   0   61.42    5.02
 -11   2   0   46.33    4.89
 -11   2   0   51.51    4.56
 -11   2   0   50.87    4.71
  11   2   0   58.84    4.90
 -12  -2   0    5.60    1.57
 -12  -2   0    6.74    1.29
  12  -2   0    6.27    1.93
 -12  -2   0    8.63    1.72
 -12  -2   0    6.51    1.56
 -12   2   0    9.31    1.75
 -12   2   0    6.24    1.22
 -12   2   0    5.13    1.58
  12   2   0    8.31    1.40
  12   2   0   10.87    2.40
 -12   2   0    7.91    1.54
 -13  -2   0  123.35   10.05
 -13  -2   0  128.82   10.04
 -13  -2   0  119.46    9.70
 -13  -2   0  122.07   10.08
  13  -2   0  127.31   10.44
  13   2   0  139.47    9.81
 -13   2   0  110.36    9.90
  13   2   0  146.15   10.57
 -13   2   0  119.93   10.12
 -13   2   0  135.55   10.16
  13   2   0  137.92   10.32
 -14  -2   0   23.89    2.65
 -14  -2   0   18.39    2.67
 -14  -2   0   20.15    2.51
 -14  -2   0   20.28    2.27
  14   2   0   20.82    2.99
  14   2   0   16.84    2.46
 -15  -2   0   72.39    6.03
  15  -2   0   63.62    6.57
 -15  -2   0   69.78    5.97
  15  -2   0   68.24    6.53
 -15  -2   0   64.87    5.93
 -15  -2   0   65.02    5.61
 -15   2   0   67.53    6.07
  15   2   0   74.41    6.47
 -15   2   0   71.11    6.11
  15   2   0   76.93    6.59
  15   2   0   66.19    5.85
 -15   2   0   69.14    5.88
 -16  -2   0   22.97    3.12
 -16  -2   0   20.92    3.12
 -16  -2   0   25.49    2.78
 -16  -2   0   20.79    3.32
  16  -2   0   34.37    3.83
  16   2   0   24.15    3.76
 -16   2   0   32.19    2.71
  16   2   0   36.27    4.14
  16   2   0   19.87    3.12
 -16   2   0   32.25    3.25
 -16   2   0   33.99    3.50
 -16   2   0   31.90    3.46
  17  -2   0   34.06    4.88
 -17  -2   0   40.31    4.31
  17  -2   0   44.80    4.84
 -17  -2   0   45.11    4.43
 -17   2   0   41.67    4.32
 -17   2   0   43.95    4.39
 -17   2   0   40.54    4.19
 -17   2   0   36.79    3.51
 -18  -2   0   16.82    2.67
  18  -2   0    8.27    3.07
 -18  -2   0   12.61    2.74
  18  -2   0   11.31    3.19
 -18   2   0   12.15    2.73
 -18   2   0   10.51    2.33
  18   2   0   18.30    3.55
  18   2   0   16.24    3.45
 -18   2   0   13.41    2.62
 -18   2   0   11.02    1.71
 -19  -2   0   29.17    3.94
  19  -2   0   38.34    4.90
  19  -2   0   25.32    4.58
 -19  -2   0   29.63    3.13
 -19  -2   0   24.31    3.85
 -19  -2   0   31.51    3.78
 -19   2   0   21.62    2.65
 -19   2   0   30.10    3.84
  19   2   0   32.19    4.56
 -19   2   0   18.43    3.51
 -19   2   0   25.15    3.70
  19   2   0   38.74    5.11
  20  -2   0   32.94    4.67
 -20  -2   0   27.51    4.89
 -20  -2   0   24.16    3.36
 -20  -2   0   29.42    3.78
 -20  -2   0   30.62    4.19
 -20   2   0   38.36    4.22
 -20   2   0   30.54    4.13
 -20   2   0   30.11    3.12
  20   2   0   32.09    5.04
 -20   2   0   31.04    4.54
  20   2   0   42.10    5.54
 -21  -2   0  263.07   19.55
 -21  -2   0  223.10   20.42
  21  -2   0  251.32   21.19
 -21  -2   0  256.11   20.28
  21  -2   0  243.56   21.57
 -21   2   0  279.52   19.33
 -21   2   0  240.70   19.97
 -21   2   0  256.98   20.12
  21   2   0  270.93   20.97
 -21   2   0  286.91   20.32
  21   2   0  230.26   20.72
  22  -2   0   43.99    6.84
 -22  -2   0   39.50    4.20
 -22  -2   0   37.03    5.70
 -22  -2   0   43.21    5.48
  22  -2   0   51.50    6.54
 -22   2   0   31.23    5.79
 -22   2   0   43.17    5.29
  22   2   0   42.58    7.40
 -22   2   0   33.12    4.75
  23  -2   0   48.64    6.90
  23  -2   0   40.35    7.35
 -23  -2   0   51.91    5.51
 -23  -2   0   55.96    5.02
 -23  -2   0   52.04    5.29
 -23  -2   0   46.41    6.04
  23   2   0   46.88    7.32
 -23   2   0   38.15    5.33
 -23   2   0   47.07    5.56
 -23   2   0   47.57    5.48
 -24  -2   0   20.07    3.07
 -24  -2   0   18.96    3.45
  24  -2   0   15.41    4.87
 -24  -2   0   20.06    4.61
 -24   2   0   20.69    3.96
  24   2   0   22.54    5.17
 -24   2   0   19.23    3.78
 -25  -2   0   46.83    7.48
 -25  -2   0   34.69    5.00
 -25  -2   0   38.47    4.86
  25  -2   0   42.69    7.84
  25  -2   0   55.09    7.34
 -25  -2   0   46.44    7.21
  25   2   0   46.45    7.59
 -25   2   0   41.23    5.55
 -25   2   0   46.13    5.47
 -25   2   0   43.29    5.60
 -26  -2   0   91.46    9.14
 -26  -2   0   93.26    8.98
 -26  -2   0   96.57   10.81
 -26   2   0   97.55    9.50
 -26   2   0   98.62    9.41
 -27  -2   0   28.60    6.49
 -27  -2   0   28.70    4.81
  27  -2   0   25.06    6.01
 -27  -2   0   31.35    5.52
 -27   2   0   27.84    5.33
 -27   2   0   32.08    5.27
 -28  -2   0   10.98    4.55
 -28  -2   0   22.13    5.23
 -28  -2   0   16.41    5.90
  28  -2   0   32.75    6.12
 -28   2   0   23.99    4.02
 -28   2   0   18.36    4.32
 -29  -2   0    8.78    5.04
  29  -2   0    7.35    4.62
 -29   2   0    4.78    2.93
 -30  -2   0   53.43    9.73
 -30   2   0   39.74    5.78
 -30   2   0   35.45    6.42
  31  -2   0   12.94    5.14
 -31   2   0   23.32    4.72
 -31   2   0   15.20    5.28
   0  -3   0   12.40    1.32
   0  -3   0   11.49    1.61
   0  -3   0   10.13    1.23
   0  -3   0   11.58    1.44
   0  -3   0   10.45    1.46
   0  -3   0   11.13    1.51
   0   3   0   11.54    1.36
   0   3   0   10.79    1.23
   0   3   0   14.90    1.63
  -1  -3   0   77.46    5.75
   1  -3   0   74.25    5.75
   1  -3   0   77.36    5.74
  -1  -3   0   70.65    5.51
   1  -3   0   69.25    5.43
  -1  -3   0   70.83    5.56
   1  -3   0   69.72    5.54
  -1  -3   0   71.49    5.58
   1  -3   0   65.78    5.60
  -1  -3   0   72.81    5.49
  -1  -3   0   75.01    5.56
  -1   3   0   71.58    5.53
  -1   3   0   81.10    5.71
   1   3   0   65.96    5.68
  -1   3   0   63.33    5.69
   1   3   0   75.24    5.56
   1   3   0   76.62    5.51
  -1   3   0   75.07    5.45
  -1   3   0   71.92    5.58
  -2  -3   0  481.34   37.46
   2  -3   0  498.59   37.51
   2  -3   0  544.85   37.53
   2  -3   0  515.77   37.67
  -2  -3   0  493.00   37.38
  -2  -3   0  500.54   37.43
  -2  -3   0  511.69   37.64
  -2  -3   0  487.49   37.38
   2  -3   0  526.32   37.42
   2   3   0  517.17   37.44
  -2   3   0  567.51   37.60
  -2   3   0  539.17   37.44
  -2   3   0  521.71   37.50
  -2   3   0  507.44   37.53
   2   3   0  464.73   37.36
  -2   3   0  524.31   37.59
  -2   3   0  528.45   37.53
   2   3   0  489.97   37.47
   2   3   0  505.39   37.61
  -2   3   0  519.91   37.68
   3  -3   0   54.27    4.59
  -3  -3   0   56.15    4.30
   3  -3   0   52.51    4.32
  -3  -3   0   63.28    4.31
   3  -3   0   53.97    4.41
   3  -3   0   59.44    4.47
   3  -3   0   58.93    4.46
  -3   3   0   54.66    4.35
   3   3   0   59.33    4.29
  -3   3   0   50.08    4.44
  -3   3   0   54.79    4.55
  -3   3   0   54.46    4.42
  -3   3   0   53.50    4.54
  -3   3   0   55.03    4.60
   4  -3   0   92.23    7.39
   4  -3   0  101.75    7.51
  -4  -3   0  111.09    7.45
   4  -3   0   99.90    7.65
  -4   3   0   91.09    7.57
  -4   3   0   97.08    7.66
  -4   3   0   93.27    7.42
  -4   3   0  102.11    7.57
  -4   3   0   94.06    7.45
  -5  -3   0   66.50    5.11
   5  -3   0   68.87    4.84
   5  -3   0   56.77    4.95
   5  -3   0   59.82    4.76
  -5  -3   0   56.01    4.58
   5  -3   0   58.82    4.90
  -5  -3   0   60.62    4.72
  -5  -3   0   64.80    4.66
   5  -3   0   56.29    4.85
  -5  -3   0   59.96    4.63
  -5  -3   0   67.76    4.80
   5   3   0   56.07    5.01
  -5   3   0   60.78    4.75
  -5   3   0   55.44    4.85
  -5   3   0   57.76    4.95
  -5   3   0   56.23    5.16
   5   3   0   61.86    4.60
  -5   3   0   61.30    4.76
   5   3   0   55.15    4.65
   5   3   0   56.09    4.61
  -5   3   0   67.79    4.93
  -6  -3   0  110.90    7.84
   6  -3   0   88.76    8.23
   6  -3   0   98.84    8.00
  -6  -3   0  107.90    7.80
  -6  -3   0   96.05    7.97
   6  -3   0   95.93    7.90
  -6  -3   0  113.63    7.80
   6  -3   0  102.24    8.11
   6  -3   0  104.62    7.93
  -6   3   0   99.98    8.10
  -6   3   0  101.59    7.93
   6   3   0  113.28    7.80
  -6   3   0   99.89    8.08
  -6   3   0  101.33    8.29
  -6   3   0   97.61    8.14
   6   3   0  107.12    7.84
   6   3   0  107.36    7.89
   6   3   0  117.68    7.80
  -6   3   0  100.38    7.91
  -7  -3   0   27.15    2.27
  -7  -3   0   27.17    3.22
   7  -3   0   27.85    2.66
  -7  -3   0   27.60    2.40
   7  -3   0   24.53    2.72
   7  -3   0   25.56    2.55
  -7  -3   0   25.56    2.39
   7  -3   0   25.37    2.81
   7   3   0   30.13    2.55
  -7   3   0   26.86    2.86
  -7   3   0   26.35    2.71
  -7   3   0   24.53    2.78
   7   3   0   29.86    2.27
  -7   3   0   25.88    2.82
  -7   3   0   24.68    2.31
  -7   3   0   27.64    2.74
  -7   3   0   25.31    2.69
   7   3   0   27.06    2.50
  -8  -3   0  300.64   25.33
  -8  -3   0  308.25   25.26
  -8  -3   0  334.34   25.69
   8  -3   0  378.19   25.67
  -8  -3   0  328.17   25.70
   8  -3   0  382.25   25.71
  -8  -3   0  301.99   25.38
   8   3   0  311.91   25.34
  -8   3   0  371.40   25.60
  -8   3   0  356.34   25.43
  -8   3   0  373.87   25.61
  -8   3   0  357.97   25.27
  -8   3   0  366.56   25.56
  -9  -3   0  149.18   11.38
  -9  -3   0  150.90   11.49
   9  -3   0  142.29   11.69
   9  -3   0  149.22   11.81
  -9  -3   0  151.77   11.55
  -9   3   0  161.07   11.36
  -9   3   0  157.53   11.44
  -9   3   0  164.40   11.60
   9   3   0  149.78   11.62
   9   3   0  133.38   11.40
 -10  -3   0  576.57   41.86
 -10  -3   0  540.58   42.10
 -10  -3   0  529.01   41.69
 -10  -3   0  526.62   41.71
 -10   3   0  672.20   41.99
 -11  -3   0   15.88    2.74
  11  -3   0   16.57    2.47
 -11  -3   0   12.06    1.86
 -11  -3   0   14.06    2.15
 -11  -3   0   11.29    1.79
 -11   3   0   15.30    1.89
 -11   3   0   14.23    2.17
 -11   3   0   19.79    2.59
  11   3   0   11.68    2.33
 -11   3   0   12.71    1.86
  12  -3   0  124.47    9.03
 -12  -3   0  106.24    8.62
 -12  -3   0   99.98    8.67
 -12  -3   0   96.22    8.46
  12  -3   0  104.66    8.85
 -12  -3   0  113.67    9.19
 -12   3   0  105.54    8.40
 -12   3   0  110.57    8.49
 -12   3   0  123.00    8.73
  12   3   0   98.44    9.24
 -12   3   0  113.55    8.85
 -13  -3   0   12.39    2.31
 -13  -3   0   15.84    2.21
 -13  -3   0   15.23    2.32
 -13  -3   0   14.05    2.98
  13  -3   0   21.41    2.74
  13  -3   0   20.30    2.93
 -13   3   0   20.54    2.71
 -13   3   0   16.80    2.45
 -13   3   0   14.13    2.12
 -13   3   0   13.72    1.97
 -14  -3   0   22.31    2.82
 -14  -3   0   29.84    3.17
  14  -3   0   25.82    3.47
 -14  -3   0   25.41    2.93
 -14   3   0   22.42    2.63
 -14   3   0   27.46    3.12
 -14   3   0   20.57    2.45
 -14   3   0   21.75    3.20
 -15  -3   0   12.87    2.97
  15  -3   0   13.85    2.83
 -15  -3   0    6.48    1.71
 -15  -3   0    7.63    1.98
 -15  -3   0    6.53    1.80
 -15   3   0    9.34    1.54
 -15   3   0   12.42    2.33
 -15   3   0    8.82    1.81
 -15   3   0   11.03    1.99
 -16  -3   0  148.29   12.25
 -16  -3   0  143.82   12.19
 -16  -3   0  143.82   12.04
  16  -3   0  172.98   12.61
 -16   3   0  153.88   12.39
 -16   3   0  144.69   11.68
 -16   3   0  162.82   12.43
 -16   3   0  157.75   11.98
  17  -3   0   11.69    3.20
 -17  -3   0   19.20    2.80
 -17  -3   0   20.62    2.85
 -17  -3   0   20.42    3.21
  17  -3   0   14.97    3.10
 -17   3   0   12.18    2.68
 -17   3   0   13.16    2.62
 -17   3   0   11.69    2.00
 -17   3   0   14.36    2.76
 -18  -3   0   21.44    3.98
 -18  -3   0   22.05    3.45
  18  -3   0   20.20    3.63
 -18  -3   0   19.47    2.83
 -18  -3   0   14.65    2.87
  18  -3   0   14.95    3.52
 -18   3   0   11.78    2.05
 -18   3   0   16.04    3.12
 -18   3   0   14.13    2.67
 -19  -3   0   25.64    3.60
  19  -3   0   32.53    4.78
  19  -3   0   20.26    4.44
 -19  -3   0   22.33    4.40
 -19  -3   0   26.96    4.42
 -19  -3   0   25.20    3.56
 -19   3   0   20.45    2.76
 -19   3   0   26.04    3.66
 -19   3   0   19.82    3.39
  19   3   0   30.31    4.34
 -19   3   0   24.95    3.54
 -20  -3   0   62.51    6.63
  20  -3   0   74.25    6.94
  20  -3   0   54.85    6.94
 -20  -3   0   67.16    7.39
 -20  -3   0   69.02    6.97
 -20   3   0   69.80    6.46
 -20   3   0   65.21    6.15
 -20   3   0   63.13    6.49
  20   3   0   56.91    7.17
 -20   3   0   73.34    5.67
 -21  -3   0   26.94    3.62
  21  -3   0   13.75    4.36
 -21  -3   0   24.42    3.45
  21  -3   0   24.30    4.44
  21   3   0   29.36    4.93
 -21   3   0   16.98    2.41
 -21   3   0   16.66    3.24
 -21   3   0   18.60    3.41
 -21   3   0   10.94    3.10
 -22  -3   0   63.21    6.82
 -22  -3   0   58.37    7.13
  22  -3   0   59.40    7.52
 -22  -3   0   68.85    6.20
  22  -3   0   63.95    8.27
 -22  -3   0   70.17    7.57
 -22  -3   0   57.81    7.84
 -22   3   0   67.65    7.01
 -22   3   0   65.98    6.46
 -22   3   0   64.24    6.67
  22   3   0   63.41    7.51
 -22   3   0   67.46    5.74
 -23  -3   0    6.15    2.63
  23  -3   0    8.78    3.54
 -23  -3   0    9.51    3.89
 -23  -3   0    4.50    2.91
  23  -3   0    6.36    3.56
  23   3   0    6.75    3.86
 -23   3   0   10.19    3.03
 -23   3   0    9.31    3.21
 -23   3   0    8.10    1.84
 -23   3   0    6.41    2.67
 -24  -3   0   39.08    4.42
  24  -3   0   39.65    5.97
 -24   3   0   33.96    4.79
 -24   3   0   28.32    5.00
 -24   3   0   25.65    3.50
  24   3   0   32.20    5.83
  25  -3   0   13.63    4.99
 -25  -3   0   16.45    3.32
 -25  -3   0   11.47    4.86
 -25  -3   0   13.34    3.51
  25  -3   0   28.04    5.25
 -25   3   0   14.70    2.71
 -25   3   0   17.25    4.02
 -25   3   0   17.66    3.59
 -25   3   0   18.18    4.05
 -26  -3   0   37.61    7.09
  26  -3   0   35.12    6.05
  26  -3   0   39.20    7.07
 -26  -3   0   37.23    5.01
 -26   3   0   46.56    6.53
 -27  -3   0   17.61    4.52
  27  -3   0   19.58    5.15
 -27  -3   0   24.49    6.66
 -27  -3   0   19.39    5.22
 -27   3   0   15.83    4.10
 -27   3   0   15.07    4.08
 -28  -3   0   27.33    6.05
  28  -3   0   32.39    6.21
 -28  -3   0   35.18    6.06
  28  -3   0   18.52    5.51
 -28   3   0   24.67    5.14
 -28   3   0   29.35    5.56
 -29  -3   0   18.26    3.96
 -29  -3   0    7.40    4.66
 -29  -3   0   13.20    4.05
 -29   3   0   15.09    4.51
 -29   3   0   17.83    4.54
 -30  -3   0   33.23    5.63
 -30  -3   0   36.24    8.04
  30  -3   0   29.46    7.09
 -30   3   0   47.75    7.38
  31  -3   0    9.56    5.29
 -31  -3   0    7.76    4.59
 -31   3   0   13.52    4.93
 -31   3   0    8.00    4.34
   0  -4   0  204.24   15.34
   0  -4   0  216.90   15.31
   0  -4   0  197.90   15.21
   0  -4   0  214.54   15.15
   0  -4   0  196.34   15.14
   0  -4   0  185.95   15.11
   0   4   0  198.20   15.06
   0   4   0  205.21   15.27
   0   4   0  210.18   15.47
   1  -4   0    4.86    1.33
   1  -4   0    4.99    1.14
   1  -4   0    6.14    1.12
  -1  -4   0    6.39    1.51
  -1  -4   0    4.54    1.06
   1  -4   0    3.26    1.20
  -1  -4   0    3.14    1.19
  -1  -4   0    3.74    0.98
   1  -4   0    5.16    1.14
  -1   4   0    5.14    1.07
   1   4   0    4.99    1.60
  -1   4   0    6.86    1.33
  -1   4   0    2.83    0.97
   1   4   0    2.63    0.89
  -2  -4   0   83.45    7.05
   2  -4   0   84.42    7.10
   2  -4   0  100.04    7.27
  -2  -4   0   97.99    7.41
   2  -4   0   95.57    7.52
  -2  -4   0   85.09    7.14
   2  -4   0   89.66    7.35
  -2  -4   0   90.83    7.09
   2  -4   0   99.87    7.26
  -2  -4   0   88.75    7.01
   2  -4   0   92.69    6.97
  -2   4   0   94.17    7.38
  -2   4   0   91.76    7.09
  -2   4   0   93.82    7.14
  -2   4   0   91.15    7.27
   2   4   0   91.05    7.09
   2   4   0   97.82    7.06
  -2   4   0  102.65    7.02
   2   4   0   84.98    7.29
  -3  -4   0    2.61    0.87
  -3  -4   0    4.20    0.96
   3  -4   0    1.83    1.01
   3  -4   0    2.51    1.16
  -3  -4   0    7.29    1.67
  -3  -4   0    2.16    0.85
   3  -4   0    2.62    0.98
   3  -4   0    4.13    1.18
  -3  -4   0    4.77    0.90
   3  -4   0    3.13    0.86
  -3   4   0    2.52    1.11
   3   4   0    4.63    1.41
   3   4   0    3.11    0.76
   3   4   0    3.00    0.86
  -3   4   0    3.18    0.90
  -3   4   0    1.26    0.90
   3   4   0    3.13    0.93
  -3   4   0    1.29    0.97
  -3   4   0    2.01    1.18
   4  -4   0    5.32    1.22
  -4  -4   0    4.29    1.01
  -4  -4   0    3.59    1.00
  -4  -4   0    4.63    0.97
   4  -4   0    3.57    1.29
  -4  -4   0    6.61    2.02
  -4  -4   0    4.77    0.90
   4  -4   0    3.91    1.18
  -4  -4   0    3.33    0.95
   4   4   0    4.80    1.20
   4   4   0    4.08    0.89
   4   4   0    3.83    0.91
  -4   4   0    1.92    1.03
  -4   4   0    2.06    1.05
   4   4   0    3.83    0.96
   4   4   0    6.45    1.57
  -4   4   0    4.05    1.26
   5  -4   0    3.29    1.22
   5  -4   0    2.36    1.28
   5  -4   0    3.08    1.11
  -5  -4   0    5.66    1.20
  -5   4   0    4.47    1.20
  -5   4   0    5.26    1.52
  -5   4   0    3.70    1.18
  -5   4   0    3.71    1.36
   6  -4   0   15.45    2.35
   6  -4   0   11.58    1.99
   6  -4   0   12.58    1.90
  -6  -4   0   13.88    1.66
  -6  -4   0   14.16    1.65
  -6  -4   0   12.66    1.82
  -6  -4   0   18.92    2.79
   6  -4   0   13.40    1.84
  -6  -4   0   14.74    1.89
  -6   4   0   12.35    1.88
   6   4   0   12.92    1.73
   6   4   0   12.31    1.51
  -6   4   0   11.22    2.01
  -6   4   0   15.25    2.18
   6   4   0   12.59    1.64
  -6   4   0   11.51    2.05
  -7  -4   0   23.59    2.29
  -7  -4   0   25.58    2.36
   7  -4   0   18.61    2.71
  -7  -4   0   26.07    2.58
  -7  -4   0   29.81    2.67
  -7  -4   0   19.52    2.28
   7  -4   0   23.62    2.63
   7  -4   0   25.44    3.03
  -7   4   0   26.94    3.00
   7   4   0   27.54    2.62
   7   4   0   24.08    2.31
   7   4   0   28.86    2.72
  -7   4   0   25.16    2.69
   7   4   0   19.19    2.21
  -7   4   0   27.60    2.92
  -7   4   0   22.14    2.53
  -8  -4   0  103.06    8.51
  -8  -4   0   99.46    7.73
  -8  -4   0  103.39    7.74
  -8  -4   0  105.07    7.95
   8  -4   0  100.78    8.35
   8  -4   0   89.64    8.10
   8  -4   0   97.76    8.26
   8   4   0  109.58    7.73
  -8   4   0  101.91    7.67
  -8   4   0  105.23    8.19
  -8   4   0  102.75    8.00
  -8   4   0  101.80    8.24
  -8   4   0   97.35    7.92
   8   4   0   98.41    7.71
   9  -4   0   12.00    2.15
  -9  -4   0    9.99    1.78
  -9  -4   0    8.42    1.57
  -9  -4   0   13.98    2.73
   9  -4   0   16.47    2.37
  -9  -4   0    7.40    1.44
   9   4   0   12.62    1.50
   9   4   0    7.31    1.66
  -9   4   0   13.67    1.57
  10  -4   0   66.13    5.78
 -10  -4   0   68.02    5.60
  10  -4   0   62.36    5.86
 -10  -4   0   62.50    5.35
 -10  -4   0   69.11    6.28
  10   4   0   70.14    5.55
  10   4   0   69.04    5.17
 -10   4   0   66.24    5.81
 -10   4   0   64.85    5.46
 -10   4   0   60.77    5.26
 -10   4   0   69.46    5.59
 -11  -4   0  146.20   10.60
  11  -4   0  128.60   10.81
 -11  -4   0  153.68   10.46
 -11  -4   0  150.66   10.50
 -11   4   0  129.43   10.45
 -11   4   0  126.26   10.59
 -11   4   0  126.79   10.36
 -11   4   0  125.71   10.86
  12  -4   0   76.47    6.97
  12  -4   0   68.81    6.88
 -12  -4   0   82.95    6.72
 -12  -4   0   84.27    6.69
 -12  -4   0   79.22    6.43
 -12  -4   0   83.12    7.34
 -12   4   0   77.90    6.68
 -12   4   0   78.30    6.37
 -12   4   0   80.73    6.47
 -12   4   0   87.58    6.90
 -13  -4   0   84.82    7.54
  13  -4   0  107.80    8.20
 -13  -4   0   87.01    7.38
 -13  -4   0   96.06    7.65
  13  -4   0   91.46    7.90
 -13   4   0   93.35    7.66
 -13   4   0  102.89    7.97
 -13   4   0   89.00    7.39
 -13   4   0   87.58    7.34
 -14  -4   0   15.83    2.37
  14  -4   0    7.98    2.47
 -14  -4   0   14.98    2.33
 -14  -4   0   12.64    1.99
  14  -4   0    9.24    2.37
 -14  -4   0   15.74    3.31
 -14   4   0   11.51    2.26
 -14   4   0    7.94    1.78
 -14   4   0   11.76    1.94
 -14   4   0    7.50    2.14
 -15  -4   0  101.09    8.91
 -15  -4   0  105.74    9.28
 -15  -4   0   96.92    8.29
  15  -4   0  106.11    9.33
 -15   4   0  111.36    8.95
 -15   4   0  102.49    8.21
  15   4   0   95.17    8.60
 -15   4   0  104.30    8.31
 -16  -4   0   26.33    3.64
 -16  -4   0   31.57    4.79
 -16  -4   0   22.70    3.76
  16  -4   0   28.43    3.90
 -16  -4   0   27.76    3.45
  16  -4   0   24.70    3.99
 -16   4   0   30.84    3.88
 -16   4   0   29.29    3.05
 -16   4   0   31.53    3.23
 -16   4   0   27.93    4.21
 -17  -4   0   66.87    5.81
 -17  -4   0   54.57    5.57
  17  -4   0   50.56    5.53
  17  -4   0   43.57    5.69
 -17   4   0   53.69    5.53
 -17   4   0   55.11    5.26
 -17   4   0   51.44    4.67
 -17   4   0   40.57    4.79
  18  -4   0   41.63    5.19
 -18  -4   0   44.69    5.75
 -18  -4   0   44.35    4.52
 -18  -4   0   51.20    4.89
 -18  -4   0   52.82    4.75
 -18   4   0   40.78    4.14
 -18   4   0   36.63    4.96
 -18   4   0   41.72    4.23
  18   4   0   43.20    5.13
 -18   4   0   38.58    4.69
 -19  -4   0   49.32    5.11
 -19  -4   0   39.54    4.58
 -19  -4   0   43.21    4.57
  19  -4   0   45.87    6.00
 -19  -4   0   53.17    6.51
 -19   4   0   32.43    4.63
 -19   4   0   36.15    4.91
  19   4   0   38.64    5.34
 -19   4   0   34.87    4.36
 -20  -4   0   39.10    6.03
  20  -4   0   39.75    5.55
 -20  -4   0   44.93    5.41
  20  -4   0   42.32    6.70
 -20  -4   0   41.11    5.67
 -20  -4   0   36.31    4.59
  20   4   0   29.89    6.31
 -20   4   0   33.38    4.63
 -20   4   0   46.67    5.60
 -20   4   0   36.08    4.84
 -20   4   0   39.07    4.38
 -21  -4   0   40.62    6.10
 -21  -4   0   30.82    4.53
  21  -4   0   40.87    5.93
 -21  -4   0   37.47    5.07
 -21  -4   0   35.26    4.59
  21  -4   0   38.96    5.66
 -21   4   0   30.64    4.64
 -21   4   0   31.19    4.08
 -21   4   0   33.02    4.06
 -21   4   0   38.76    5.03
 -22  -4   0    5.54    3.01
 -22  -4   0    6.03    2.55
  22  -4   0    5.94    3.25
 -22  -4   0    7.54    3.80
  22  -4   0    2.56    3.38
 -22  -4   0    9.45    2.57
 -22   4   0    7.12    2.85
 -22   4   0    5.90    2.41
 -22   4   0    4.99    1.93
 -22   4   0   11.70    2.91
  23  -4   0   42.33    5.91
 -23  -4   0   35.64    4.97
  23  -4   0   27.77    5.98
 -23   4   0   28.38    4.89
 -23   4   0   29.76    3.67
 -23   4   0   27.49    4.21
 -23   4   0   24.52    5.41
  24  -4   0    9.24    4.47
 -24  -4   0    3.80    2.88
  24  -4   0    3.77    3.54
 -24  -4   0    6.58    2.86
 -24  -4   0    9.18    4.77
 -24   4   0    6.64    2.69
 -24   4   0    7.73    2.21
 -24   4   0    3.38    2.86
 -25  -4   0   22.16    5.16
 -25  -4   0   27.27    4.14
 -25  -4   0   36.22    7.07
  25  -4   0   24.47    4.98
  25  -4   0   21.27    5.11
 -25   4   0   13.56    4.03
 -25   4   0   16.45    3.21
  26  -4   0    8.07    3.77
 -26  -4   0    2.89    2.85
 -26  -4   0   10.25    4.60
 -26   4   0    8.02    3.12
 -26   4   0    8.24    3.81
 -26   4   0    7.49    2.32
 -27  -4   0    4.66    3.70
 -27  -4   0    6.35    4.52
  27  -4   0   11.49    4.24
 -27   4   0    5.16    3.14
 -27   4   0    3.81    3.24
  28  -4   0   36.99    7.56
 -28  -4   0   40.11    7.30
 -28  -4   0   54.70    8.83
 -28   4   0   43.87    6.94
 -28   4   0   47.67    6.92
 -29  -4   0    4.87    3.35
 -29  -4   0    2.08    2.85
 -29  -4   0   11.88    6.11
  29  -4   0   12.07    4.75
 -29   4   0    7.26    3.90
 -29   4   0    4.30    3.49
  30  -4   0   12.96    5.02
  30  -4   0   15.62    4.93
 -30  -4   0    4.78    3.91
 -30   4   0    6.68    4.07
 -30   4   0    5.91    4.25
   0  -5   0   37.05    3.51
   0  -5   0   29.73    3.17
   0   5   0   39.25    3.61
   0   5   0   34.61    3.18
   1  -5   0   26.11    2.92
   1  -5   0   26.63    2.43
  -1  -5   0   19.45    2.30
  -1  -5   0   18.03    2.72
   1  -5   0   20.92    2.56
  -1  -5   0   19.91    2.87
   1  -5   0   25.63    2.96
  -1  -5   0   21.07    2.37
  -1  -5   0   18.12    2.43
  -1   5   0   24.61    2.56
  -1   5   0   21.89    2.88
   1   5   0   20.58    2.40
   1   5   0   22.51    2.94
   1   5   0   19.26    2.25
  -1   5   0   22.45    2.48
  -2  -5   0   47.43    4.05
   2  -5   0   40.74    4.40
   2  -5   0   46.49    3.86
   2  -5   0   44.76    4.09
  -2  -5   0   54.63    4.02
   2  -5   0   52.50    4.37
  -2   5   0   41.92    3.86
   2   5   0   53.17    3.99
  -2   5   0   45.63    4.35
  -2   5   0   45.48    4.13
  -2   5   0   49.46    4.11
   3  -5   0   59.41    5.14
  -3  -5   0   52.34    4.69
   3  -5   0   63.65    4.76
  -3  -5   0   50.60    5.32
   3  -5   0   57.59    4.79
   3  -5   0   60.98    4.97
  -3   5   0   57.39    4.61
   3   5   0   48.97    4.55
  -3   5   0   64.25    5.07
  -3   5   0   59.62    4.82
  -3   5   0   58.34    4.73
   3   5   0   46.75    4.65
  -4  -5   0   24.13    3.33
   4  -5   0   21.78    2.33
  -4  -5   0   19.93    2.33
   4  -5   0   26.81    2.66
   4  -5   0   23.62    2.76
  -4   5   0   20.69    2.82
  -4   5   0   23.65    2.43
  -4   5   0   22.05    2.54
   5  -5   0   30.61    3.34
   5  -5   0   33.03    3.71
  -5  -5   0   34.31    3.10
  -5  -5   0   36.34    3.15
   5  -5   0   35.42    3.41
  -5  -5   0   34.97    3.29
  -5  -5   0   35.61    3.09
  -5  -5   0   30.26    4.01
   5  -5   0   37.11    3.18
   5   5   0   32.89    3.16
  -5   5   0   36.49    3.27
   5   5   0   34.01    3.01
   5   5   0   33.68    3.00
  -5   5   0   30.91    3.28
  -5   5   0   42.17    3.49
  -5   5   0   32.38    3.58
  -5   5   0   37.84    3.66
  -6  -5   0   38.30    3.78
   6  -5   0   41.57    4.08
  -6  -5   0   51.68    3.85
   6  -5   0   42.71    4.35
   6   5   0   43.51    3.75
  -6   5   0   45.44    3.94
  -6   5   0   53.62    4.34
  -6   5   0   45.13    3.98
   6   5   0   38.63    3.63
   7  -5   0  254.24   18.10
   7  -5   0  243.97   18.24
  -7  -5   0  220.37   17.74
  -7  -5   0  230.51   18.36
   7  -5   0  248.51   18.04
  -7  -5   0  234.69   17.84
  -7   5   0  230.67   17.88
   7   5   0  232.13   17.69
   7   5   0  211.85   17.75
  -7   5   0  259.37   18.23
  -7   5   0  255.89   17.98
  -7   5   0  244.45   18.16
  -8  -5   0   72.99    5.18
   8  -5   0   58.33    5.78
   8  -5   0   72.07    5.61
  -8   5   0   60.79    5.80
  -8   5   0   57.26    5.44
  -9  -5   0   24.94    2.62
  -9  -5   0   27.11    2.87
   9  -5   0   24.78    2.89
   9  -5   0   27.43    3.16
   9  -5   0   30.34    3.41
  -9  -5   0   28.93    2.65
  -9  -5   0   27.59    2.58
  -9   5   0   25.88    3.34
  -9   5   0   24.19    2.95
  -9   5   0   27.63    2.85
   9   5   0   31.39    2.62
   9   5   0   22.97    2.48
 -10  -5   0   59.43    5.09
 -10  -5   0   66.12    6.12
 -10  -5   0   64.74    5.36
  10  -5   0   65.60    5.80
  10  -5   0   68.06    5.65
 -10  -5   0   58.71    5.08
  10   5   0   50.56    5.26
 -10   5   0   68.78    5.35
  10   5   0   61.43    5.04
 -10   5   0   60.71    4.96
 -10   5   0   63.44    5.38
 -11  -5   0    1.76    1.10
 -11  -5   0    1.27    0.95
 -11  -5   0    2.81    1.45
 -11  -5   0    6.25    2.42
  11  -5   0    2.97    1.61
  11  -5   0    0.85    1.36
 -11  -5   0    0.77    0.93
 -11   5   0    4.54    1.66
 -11   5   0    1.71    1.17
 -11   5   0    0.76    1.34
 -11   5   0    1.91    1.04
  12  -5   0   43.34    5.09
  12  -5   0   52.53    5.31
  12   5   0   57.97    4.42
 -12   5   0   51.65    4.72
 -12   5   0   55.17    4.50
 -12   5   0   56.40    5.43
  13  -5   0   17.62    3.02
 -13  -5   0   14.04    1.91
 -13  -5   0   16.08    2.27
  13  -5   0   20.98    3.18
 -13  -5   0   12.33    3.35
 -13  -5   0   16.98    2.66
 -13   5   0   16.45    3.42
 -13   5   0   17.74    2.80
 -13   5   0   19.00    2.55
 -13   5   0   18.24    2.36
  14  -5   0   76.19    6.92
  14  -5   0   80.71    7.12
 -14   5   0   72.84    6.18
 -14   5   0   72.20    6.40
 -14   5   0   78.74    6.97
 -15  -5   0    3.85    3.18
 -15  -5   0    5.66    2.03
 -15  -5   0    0.44    1.49
  15  -5   0    4.84    2.18
  15  -5   0    5.37    2.20
 -15   5   0    3.46    1.55
 -15   5   0    3.12    1.91
 -15   5   0    2.41    1.89
 -15   5   0    0.65    1.36
  16  -5   0   87.96    9.20
 -16  -5   0  110.80    8.90
 -16   5   0  112.53    9.29
 -16   5   0  107.86    8.82
 -16   5   0  110.21    8.46
 -16   5   0   90.87    8.57
 -17  -5   0   20.65    4.78
  17  -5   0   24.56    3.95
 -17  -5   0   19.18    3.70
 -17  -5   0   21.99    3.06
 -17  -5   0   23.69    3.51
 -17   5   0   20.52    3.65
 -17   5   0   23.77    3.19
 -17   5   0   19.11    3.33
 -17   5   0   25.40    3.13
 -18  -5   0   45.86    4.58
  18  -5   0   33.23    5.26
 -18  -5   0   40.63    4.98
  18  -5   0   27.59    5.18
 -18  -5   0   49.15    4.50
 -18   5   0   40.46    4.05
 -18   5   0   38.03    4.56
 -18   5   0   37.20    4.27
 -18   5   0   42.61    5.22
 -19  -5   0   22.97    3.76
  19  -5   0   13.24    3.44
  19  -5   0   12.94    3.35
 -19  -5   0   18.56    3.55
 -19  -5   0   25.30    5.51
 -19   5   0   11.06    3.24
 -19   5   0   13.19    3.36
 -19   5   0   13.12    2.88
 -19   5   0   13.56    2.73
  20  -5   0   70.78    7.33
  20  -5   0   60.73    7.13
 -20   5   0   62.78    6.37
 -20   5   0   56.40    6.09
 -20   5   0   76.03    7.34
 -20   5   0   67.24    6.61
 -21  -5   0   10.38    4.31
  21  -5   0    5.81    2.96
 -21  -5   0   13.18    3.52
 -21  -5   0   10.99    3.29
  21  -5   0    2.27    3.00
 -21   5   0    3.97    2.64
 -21   5   0    8.37    2.75
 -21   5   0    9.31    2.86
 -22  -5   0   14.22    5.95
 -22  -5   0   19.34    4.63
 -22  -5   0   21.27    3.68
  22  -5   0   21.22    4.42
  22  -5   0   12.17    4.64
 -22   5   0   16.57    3.14
 -22   5   0   16.54    3.61
 -22   5   0   13.85    4.05
 -22   5   0   19.34    3.59
  23  -5   0   13.06    4.31
  23  -5   0   12.53    4.16
 -23  -5   0   24.51    5.46
 -23  -5   0   17.20    3.59
 -23  -5   0   18.75    4.15
 -23   5   0   14.32    3.83
 -23   5   0   16.90    2.98
 -23   5   0   11.79    3.62
  24  -5   0   45.16    6.79
 -24  -5   0   51.72    8.00
  24  -5   0   37.04    6.27
 -24  -5   0   32.64    5.17
 -24  -5   0   41.42    5.48
 -24   5   0   24.45    4.35
 -24   5   0   34.75    5.56
 -25  -5   0    8.86    4.53
 -25  -5   0    6.90    3.98
 -25  -5   0    7.75    3.61
  25  -5   0    5.60    3.74
 -25   5   0    4.54    2.27
 -25   5   0    2.47    2.77
 -26  -5   0   93.94   10.31
  26  -5   0   59.20    8.52
 -26   5   0   68.81    7.27
 -26   5   0   66.49    7.90
 -27  -5   0    4.70    4.91
 -27  -5   0   11.21    3.69
  27  -5   0    4.50    3.55
 -27  -5   0    5.91    3.83
  27  -5   0    2.10    4.07
 -27   5   0    3.57    2.33
 -27   5   0    8.43    3.34
 -27   5   0    3.93    3.38
 -28  -5   0   11.84    3.58
 -28  -5   0   19.31    6.08
 -28  -5   0   10.55    4.54
  28  -5   0   11.31    4.67
 -28   5   0   14.67    3.85
  29  -5   0    4.31    4.29
  30  -5   0   20.79    5.84
 -30  -5   0   16.54    4.46
 -30  -5   0    9.52    5.11
 -30   5   0   16.76    5.27
   0  -6   0  416.62   33.25
   0  -6   0  478.60   33.51
   0  -6   0  430.87   33.18
   0  -6   0  469.42   33.60
   0   6   0  436.95   33.13
   0   6   0  465.10   33.25
  -1  -6   0   79.23    6.87
   1  -6   0   89.53    7.36
   1  -6   0   81.21    6.92
  -1  -6   0   88.26    7.33
   1  -6   0   79.78    7.03
   1  -6   0   94.27    7.28
  -1  -6   0   96.93    7.41
  -1   6   0   94.13    7.04
  -1   6   0   91.14    6.89
   1   6   0   77.91    6.91
   1   6   0   82.95    6.83
   2  -6   0   16.69    2.25
   2  -6   0   17.01    2.50
  -2  -6   0   21.71    2.77
   2  -6   0   18.38    2.68
   2  -6   0   17.44    2.70
  -2  -6   0   15.43    2.10
  -2  -6   0   20.43    2.84
  -2  -6   0   15.39    2.17
  -2  -6   0   22.80    3.12
   2   6   0   13.90    2.23
  -2   6   0   21.62    2.47
  -2   6   0   19.94    2.54
   2   6   0   17.23    2.24
   3  -6   0   46.14    4.08
   3  -6   0   38.14    3.86
   3  -6   0   36.77    4.19
  -3  -6   0   47.27    3.80
   3  -6   0   39.19    3.56
  -3   6   0   39.84    3.63
  -3   6   0   43.92    3.90
  -3   6   0   44.69    3.92
   3   6   0   46.55    3.90
   3   6   0   40.66    3.90
   4  -6   0   53.47    4.53
  -4  -6   0   42.24    4.26
   4  -6   0   49.75    4.20
  -4  -6   0   39.18    4.91
   4  -6   0   56.90    4.94
   4  -6   0   56.59    4.64
  -4   6   0   53.41    4.51
  -4   6   0   54.38    4.36
  -4   6   0   52.06    4.48
  -5  -6   0   66.33    5.48
  -5  -6   0   74.10    5.55
  -5  -6   0   68.48    6.29
   5  -6   0   61.19    5.40
  -5  -6   0   56.88    5.37
   5  -6   0   70.68    5.73
   5  -6   0   67.75    5.73
  -5  -6   0   65.22    5.46
   5  -6   0   71.10    6.09
  -5   6   0   77.65    5.75
   5   6   0   63.82    5.54
   5   6   0   57.75    5.32
  -5   6   0   77.41    5.73
  -5   6   0   70.51    5.55
  -6  -6   0   70.78    6.15
   6  -6   0   80.04    6.34
   6  -6   0   81.41    6.71
   6  -6   0   86.43    6.49
  -6  -6   0   66.29    6.84
  -6  -6   0   81.94    6.21
  -6  -6   0   72.88    6.07
  -6  -6   0   71.51    6.10
  -6   6   0   75.47    6.21
   6   6   0   67.37    6.04
   6   6   0   69.92    6.10
  -6   6   0   85.92    6.34
  -7  -6   0  117.16    8.91
   7  -6   0   91.60    8.13
   7  -6   0   99.13    8.45
  -7  -6   0  108.03    7.96
  -7  -6   0  111.73    7.90
  -7  -6   0  107.84    7.98
  -7   6   0   96.00    8.07
  -7   6   0   87.42    8.03
  -7   6   0   95.18    8.10
   7   6   0   94.95    7.94
   7   6   0  101.81    7.91
   8  -6   0   16.60    2.76
   8  -6   0   13.07    2.49
   8  -6   0   19.33    2.42
  -8  -6   0   26.33    2.56
  -8   6   0   20.08    2.49
  -8   6   0   14.73    2.41
  -8   6   0   22.84    2.95
  -9  -6   0   65.80    6.09
  -9  -6   0   81.58    6.40
   9  -6   0   80.93    6.41
  -9  -6   0   75.07    7.20
   9  -6   0   72.38    6.61
  -9   6   0   84.84    6.84
   9   6   0   75.12    6.14
  -9   6   0   74.28    6.37
  -9   6   0   70.40    6.33
 -10  -6   0   73.38    6.23
 -10  -6   0   63.52    7.06
 -10  -6   0   66.50    6.12
  10  -6   0   69.54    6.52
  10  -6   0   75.30    6.34
  10  -6   0   82.85    6.78
 -10   6   0   83.58    6.32
  10   6   0   67.93    5.89
 -10   6   0   70.18    6.25
 -10   6   0   77.07    6.66
 -11  -6   0  415.89   29.10
  11  -6   0  390.91   29.63
  11  -6   0  364.76   29.72
 -11  -6   0  429.98   29.41
 -11  -6   0  405.94   30.15
  11   6   0  396.30   29.11
 -11   6   0  394.35   29.42
 -11   6   0  379.08   29.42
 -11   6   0  357.68   29.83
 -12  -6   0   54.88    4.45
 -12  -6   0   53.99    5.06
  12  -6   0   45.01    5.54
  12  -6   0   44.20    5.34
 -12   6   0   45.25    4.80
 -12   6   0   45.69    4.54
 -12   6   0   42.41    5.07
  12   6   0   55.03    4.32
 -13  -6   0   69.97    5.98
  13  -6   0   79.17    7.20
 -13  -6   0   69.01    6.57
  13  -6   0   60.21    6.99
  13   6   0   69.29    5.88
 -13   6   0   73.81    6.28
 -13   6   0   77.23    6.52
 -13   6   0   80.16    6.94
 -13   6   0   73.12    5.93
 -14  -6   0   24.42    4.55
 -14  -6   0   21.82    3.06
  14  -6   0   24.80    3.70
  14  -6   0   25.87    4.00
 -14   6   0   23.48    3.41
 -14   6   0   23.87    2.94
 -14   6   0   19.28    3.50
 -14   6   0   23.42    3.57
 -15  -6   0  203.96   15.83
 -15  -6   0  184.31   14.36
 -15  -6   0  206.67   14.99
  15  -6   0  187.32   15.17
  15  -6   0  170.50   14.88
 -15   6   0  182.66   14.72
 -15   6   0  182.46   14.18
 -15   6   0  177.27   15.00
 -15   6   0  183.90   15.20
 -16  -6   0   16.96    3.28
  16  -6   0    9.05    2.85
 -16  -6   0   20.54    2.76
 -16  -6   0   14.63    2.95
 -16  -6   0   20.28    4.41
  16  -6   0    6.46    2.85
 -16   6   0   12.79    2.63
 -16   6   0    7.71    2.56
 -16   6   0   13.17    3.04
 -16   6   0   13.92    2.29
  17  -6   0   72.41    7.22
 -17  -6   0   77.35    8.18
  17  -6   0   66.47    7.48
 -17  -6   0   75.69    7.24
 -17  -6   0   82.90    6.86
 -17   6   0   71.01    6.91
 -17   6   0   75.99    6.51
 -17   6   0   73.30    6.58
 -17   6   0   73.22    7.45
  18  -6   0   16.47    3.89
 -18  -6   0   23.94    5.04
 -18  -6   0   26.34    3.26
  18  -6   0   22.88    4.07
 -18  -6   0   21.97    4.29
 -18   6   0   18.97    3.47
 -18   6   0   19.33    3.11
 -18   6   0   19.92    3.72
 -18   6   0   17.64    3.22
  19  -6   0   46.84    7.41
 -19  -6   0   77.38    7.29
  19  -6   0   67.82    7.24
 -19   6   0   60.89    6.57
 -19   6   0   64.40    5.98
 -19   6   0   55.82    6.39
 -19   6   0   77.22    7.23
 -20  -6   0   10.28    3.37
 -20  -6   0   12.57    3.50
  20  -6   0   11.12    3.55
  20  -6   0    4.64    3.50
 -20   6   0    7.63    2.31
 -20   6   0    7.59    3.21
 -21  -6   0   71.20    8.23
  21  -6   0   69.67    8.96
 -21  -6   0   76.59    7.01
  21  -6   0   70.36    7.88
 -21   6   0   65.63    7.21
 -21   6   0   87.67    7.53
 -21   6   0   73.18    7.06
  22  -6   0   15.37    4.44
 -22  -6   0   27.54    6.59
  22  -6   0   15.88    4.14
 -22   6   0   21.97    4.34
 -22   6   0   22.19    3.16
 -23  -6   0   28.38    6.20
  23  -6   0   27.10    5.40
 -23  -6   0   36.39    6.48
 -23  -6   0   29.56    4.58
  23  -6   0   24.84    6.43
 -23   6   0   32.07    4.68
 -23   6   0   35.95    5.09
 -23   6   0   36.73    5.41
  24  -6   0   62.52    9.71
  24  -6   0   64.02    7.80
 -24  -6   0   60.35    7.86
 -24  -6   0   69.97    7.26
 -24   6   0   50.54    7.06
  25  -6   0   25.51    5.51
 -25  -6   0   23.32    6.31
 -25  -6   0   15.63    4.26
 -25   6   0   27.98    5.04
 -26  -6   0   38.02    8.04
  26  -6   0   21.82    5.27
 -26  -6   0   24.19    5.08
 -26  -6   0   24.82    5.70
 -26   6   0   17.39    4.26
 -26   6   0   13.77    3.40
  27  -6   0   21.33    5.43
 -27  -6   0   14.34    4.91
 -27  -6   0   15.69    5.97
 -27   6   0   19.14    3.89
 -27   6   0   13.10    4.42
 -28  -6   0   33.71    6.73
 -28  -6   0   45.65    6.33
  28  -6   0   34.87    6.78
  28  -6   0   34.14    6.72
  29  -6   0   18.33    5.76
 -29  -6   0   24.05    6.92
 -29  -6   0   25.26    5.62
   0  -7   0    7.55    2.07
   0  -7   0    6.30    1.93
   0  -7   0    7.18    1.68
   0  -7   0    9.02    2.26
   0   7   0    7.34    1.70
   0   7   0    7.24    1.68
  -1  -7   0   42.35    4.31
   1  -7   0   31.37    3.94
  -1  -7   0   43.63    3.79
   1  -7   0   35.71    4.31
   1   7   0   46.82    3.71
  -1   7   0   37.32    3.74
  -1   7   0   40.39    3.74
  -2  -7   0   35.24    3.99
   2  -7   0   40.93    4.14
   2  -7   0   38.67    4.34
   2  -7   0   45.76    3.98
   2  -7   0   45.46    4.18
  -2  -7   0   37.56    3.75
  -2  -7   0   48.45    4.54
  -2  -7   0   38.60    4.38
  -2   7   0   38.84    3.81
  -2   7   0   42.88    3.93
   2   7   0   40.94    3.69
   2   7   0   37.29    3.80
   3  -7   0   23.35    3.08
   3  -7   0   28.09    2.50
  -3  -7   0   21.90    2.78
  -3  -7   0   21.94    3.43
   3  -7   0   28.45    3.01
   3  -7   0   31.95    3.17
  -3   7   0   23.23    2.57
  -3   7   0   31.74    3.02
  -3   7   0   25.33    2.91
   3   7   0   20.16    2.57
   4  -7   0    1.81    1.42
  -4  -7   0    8.74    2.45
   4  -7   0    2.31    1.63
   4  -7   0    4.11    1.47
  -4   7   0    1.40    1.45
  -4   7   0    0.90    1.38
  -4   7   0    3.84    1.21
   4   7   0    6.27    1.37
   4   7   0    5.48    1.48
   5  -7   0   33.23    3.83
   5  -7   0   40.58    3.88
   5  -7   0   43.07    4.33
  -5   7   0   34.37    3.60
  -5   7   0   36.34    3.86
  -5   7   0   34.93    3.74
   5   7   0   45.16    3.58
   6  -7   0  213.59   16.39
   6  -7   0  221.24   16.66
  -6  -7   0  197.61   16.07
   6  -7   0  224.18   16.31
   6   7   0  211.12   15.95
   6   7   0  182.28   16.03
  -6   7   0  217.69   16.23
  -6   7   0  214.32   16.25
  -6   7   0  227.70   16.17
   7  -7   0   39.90    3.84
  -7  -7   0   45.18    3.70
   7  -7   0   32.28    4.18
  -7   7   0   30.00    3.63
  -7   7   0   32.88    3.85
  -7   7   0   34.90    3.72
   7   7   0   38.79    3.35
  -8  -7   0   37.22    4.65
  -8  -7   0   27.03    3.18
   8  -7   0   24.39    3.37
  -8  -7   0   25.10    2.87
  -8   7   0   29.23    3.29
  -8   7   0   27.71    3.40
   8   7   0   23.15    2.69
   8   7   0   29.41    2.97
   9  -7   0   58.11    5.88
  -9  -7   0   61.55    6.89
   9  -7   0   73.26    6.60
   9  -7   0   71.34    6.39
  -9  -7   0   72.78    5.96
   9   7   0   65.34    5.70
  -9   7   0   72.65    6.07
 -10  -7   0  134.99   10.96
 -10  -7   0  126.89   12.70
  10  -7   0  140.36   11.54
  10  -7   0  149.48   11.45
  10   7   0  125.75   10.69
  10   7   0  124.62   10.51
 -10   7   0  132.26   11.11
 -10   7   0  144.16   10.96
 -10   7   0  150.36   11.01
  11  -7   0   84.24    7.27
  11  -7   0   79.39    7.77
  11  -7   0   75.24    7.55
 -11   7   0   89.64    7.24
 -11   7   0   88.53    7.28
 -12  -7   0   78.56    8.68
  12  -7   0   88.27    8.07
 -12  -7   0   88.11    7.09
  12  -7   0   90.58    8.17
 -12  -7   0   81.11    7.30
 -12   7   0   90.33    7.52
  12   7   0   85.01    7.13
 -12   7   0   89.51    7.48
 -13  -7   0   88.56    7.57
 -13  -7   0   82.57    6.71
 -13   7   0   63.68    6.91
 -13   7   0   71.52    7.70
  13   7   0   81.95    6.54
  14  -7   0   20.58    3.41
 -14  -7   0   21.42    4.64
 -14  -7   0    7.37    2.06
 -14  -7   0   13.66    2.75
  14  -7   0   12.58    3.37
  14   7   0   11.55    2.00
 -14   7   0    9.12    2.71
 -14   7   0   14.55    2.50
 -15  -7   0   48.66    6.88
  15  -7   0   45.16    5.46
 -15  -7   0   43.96    4.71
  15  -7   0   33.82    5.46
 -15  -7   0   39.73    4.31
 -15   7   0   40.79    4.60
 -15   7   0   34.06    4.66
 -15   7   0   35.20    4.22
  15   7   0   36.42    3.76
 -16  -7   0   52.70    5.63
  16  -7   0   53.87    6.79
 -16  -7   0   47.96    5.51
 -16  -7   0   48.02    7.07
  16  -7   0   54.05    6.14
 -16   7   0   52.94    5.71
 -16   7   0   56.72    5.32
 -16   7   0   55.08    5.49
 -17  -7   0   56.13    7.06
  17  -7   0   44.25    6.21
 -17  -7   0   61.43    6.02
 -17  -7   0   55.52    6.01
  17  -7   0   42.22    6.47
 -17   7   0   57.93    5.20
 -17   7   0   46.25    5.15
 -17   7   0   53.22    5.55
 -18  -7   0   30.74    4.59
  18  -7   0   29.64    4.94
  18  -7   0   27.62    5.59
 -18  -7   0   22.42    5.60
 -18   7   0   25.34    3.85
 -18   7   0   28.59    4.57
 -18   7   0   31.11    3.85
  19  -7   0   41.85    6.25
 -19  -7   0   57.51    6.17
  19  -7   0   46.52    5.86
 -19  -7   0   62.87    7.84
 -19   7   0   40.76    5.72
 -19   7   0   45.66    5.42
 -19   7   0   42.46    5.10
  20  -7   0   23.41    4.42
 -20  -7   0   16.75    3.24
 -20  -7   0   11.22    3.87
  20  -7   0   22.26    4.29
 -20   7   0   17.46    3.32
 -20   7   0   19.82    3.83
 -20   7   0   23.28    4.52
  21  -7   0   34.72    5.54
  21  -7   0   28.77    6.46
 -21   7   0   33.33    5.00
 -21   7   0   37.89    4.47
 -22  -7   0   14.48    3.87
  22  -7   0    8.75    4.62
  22  -7   0   11.12    3.93
 -22  -7   0   10.93    3.15
 -22  -7   0    9.96    5.10
 -22   7   0    7.51    3.07
 -22   7   0    9.83    3.31
 -22   7   0   10.14    2.72
  23  -7   0   32.49    6.63
 -23  -7   0   47.64    7.79
 -23  -7   0   33.90    5.15
  23  -7   0   32.00    6.10
 -23   7   0   41.80    5.73
 -23   7   0   35.37    5.41
 -24  -7   0   11.32    3.79
 -24  -7   0   10.00    3.13
 -24  -7   0   24.55    7.03
  24  -7   0    6.58    3.87
 -24   7   0    6.39    2.98
 -24   7   0   16.60    4.66
 -24   7   0    7.00    3.47
  25  -7   0   48.90    7.54
  25  -7   0   69.61   10.41
 -25   7   0   49.74    6.82
 -25   7   0   48.41    5.91
  26  -7   0    8.39    4.47
 -26  -7   0   12.15    4.93
  26  -7   0   12.74    4.98
 -26  -7   0    8.07    5.50
 -26   7   0   14.80    4.10
 -26   7   0   10.62    4.22
 -26   7   0   14.47    3.38
  27  -7   0   29.29    6.39
 -27  -7   0   36.84    5.81
 -27  -7   0   29.03    6.53
 -27   7   0   27.12    5.72
 -28  -7   0   21.70    8.08
  28  -7   0   20.20    7.03
  28  -7   0   14.25    5.37
   0  -8   0  271.39   21.96
   0  -8   0  300.56   21.96
   0  -8   0  293.85   22.17
   0   8   0  293.12   21.54
   0   8   0  268.11   21.65
  -1  -8   0   21.79    3.43
   1  -8   0   19.90    2.71
  -1  -8   0   21.00    3.39
   1  -8   0   21.19    3.06
   1  -8   0   22.28    3.41
   1  -8   0   22.73    3.48
  -1  -8   0   17.09    3.22
   1   8   0   20.53    2.75
  -1   8   0   18.48    2.95
  -1   8   0   20.06    2.90
   2  -8   0  142.81   12.48
   2  -8   0  139.38   12.16
   2  -8   0  151.74   12.77
   2  -8   0  178.20   12.53
  -2   8   0  147.03   12.25
  -2   8   0  147.05   12.15
   2   8   0  180.52   12.73
   2   8   0  162.98   12.12
  -3  -8   0    4.32    2.33
   3  -8   0    3.45    2.01
   3  -8   0    2.57    1.63
   3  -8   0    1.71    1.82
   3  -8   0    4.59    1.92
  -3  -8   0    3.54    2.07
   3   8   0    5.87    1.53
  -3   8   0    1.29    1.45
   3   8   0    3.04    1.56
  -3   8   0    1.35    1.58
   4  -8   0  185.24   15.67
  -4  -8   0  193.09   16.09
  -4  -8   0  203.44   16.12
   4  -8   0  217.26   15.70
   4  -8   0  214.76   15.57
   4   8   0  181.06   15.46
  -4   8   0  218.98   15.79
  -4   8   0  204.23   15.51
   4   8   0  191.79   15.33
   5  -8   0    5.24    1.78
   5  -8   0    5.49    2.07
   5  -8   0    4.33    2.17
   5  -8   0    5.41    1.88
  -5  -8   0    5.57    2.72
   5   8   0    5.22    1.50
   5   8   0    7.23    1.82
  -5   8   0    4.29    1.91
  -5   8   0    4.09    1.52
  -5   8   0    2.43    1.61
   6  -8   0  162.36   14.26
   6  -8   0  185.66   14.32
  -6  -8   0  210.72   14.94
   6  -8   0  169.11   14.71
  -6   8   0  184.47   14.00
  -6   8   0  179.38   14.26
   6   8   0  179.75   13.89
   6   8   0  191.30   14.02
  -6   8   0  176.78   14.20
   7  -8   0   29.85    4.39
  -7  -8   0   27.62    4.54
   7  -8   0   22.38    3.77
  -7  -8   0   26.32    3.37
   7  -8   0   20.69    3.14
   7   8   0   23.18    2.87
   7   8   0   20.74    2.95
  -7   8   0   26.58    3.25
  -7   8   0   25.68    4.08
  -7   8   0   22.79    3.50
   8  -8   0   68.59    6.28
   8  -8   0   61.61    6.33
   8  -8   0   72.70    6.80
  -8   8   0   72.95    6.29
  -8   8   0   69.74    6.21
  -8   8   0   67.53    6.16
  -9  -8   0   17.78    2.98
   9  -8   0    8.99    2.63
   9  -8   0   11.06    2.44
  -9   8   0    9.25    2.69
   9   8   0   16.95    2.19
  -9   8   0   14.25    2.71
   9   8   0   18.41    2.51
  -9   8   0   12.65    2.55
 -10  -8   0   61.87    5.34
  10  -8   0   40.53    5.42
  10  -8   0   46.03    5.12
  10  -8   0   50.12    5.73
 -10   8   0   52.92    5.11
  10   8   0   52.43    4.59
 -10   8   0   50.14    5.19
  10   8   0   58.79    4.87
 -10   8   0   52.98    5.30
  11  -8   0   38.83    5.43
 -11  -8   0   53.33    5.14
  11  -8   0   52.75    5.62
 -11  -8   0   51.60    6.62
  11  -8   0   50.29    5.12
 -11   8   0   48.05    5.13
  11   8   0   49.48    4.52
 -11   8   0   50.06    5.23
  11   8   0   53.40    4.79
 -11   8   0   43.73    5.24
  12  -8   0   28.36    3.99
  12  -8   0   26.78    4.47
  12  -8   0   30.76    4.62
 -12  -8   0   32.59    3.99
 -12  -8   0   38.40    5.90
 -12   8   0   33.70    3.84
 -12   8   0   34.19    4.57
  12   8   0   31.26    3.57
 -13  -8   0   12.47    3.12
 -13  -8   0    7.65    3.98
 -13  -8   0   16.27    2.65
  13  -8   0   12.06    3.38
  13  -8   0    9.81    3.06
  13   8   0   14.51    2.47
 -13   8   0   14.11    3.09
 -13   8   0   11.89    3.24
 -13   8   0   14.93    2.97
  14  -8   0   41.87    5.26
  14  -8   0   33.58    5.19
 -14   8   0   39.57    4.77
 -14   8   0   37.16    5.00
 -14   8   0   37.02    4.76
  15  -8   0    3.40    2.69
 -15  -8   0    7.86    2.33
  15  -8   0    5.34    3.08
 -15  -8   0    9.89    2.73
 -15  -8   0    6.98    3.84
  15   8   0    6.10    1.91
 -15   8   0    7.00    2.93
 -15   8   0    3.22    2.33
 -15   8   0    2.19    1.89
 -16  -8   0   53.80    6.18
  16  -8   0   34.19    6.27
  16  -8   0   36.06    5.68
 -16  -8   0   58.40    7.18
 -16   8   0   40.12    4.88
 -16   8   0   36.02    4.99
  16   8   0   50.40    4.49
  17  -8   0   20.02    4.04
 -17  -8   0   12.17    2.83
 -17  -8   0   19.89    5.73
 -17  -8   0   17.44    4.38
  17  -8   0   17.93    3.75
 -17   8   0   14.40    3.29
 -17   8   0   12.05    3.35
 -18  -8   0   43.13    5.35
  18  -8   0   37.35    5.68
 -18  -8   0   48.85    7.02
 -18   8   0   37.82    5.24
 -18   8   0   42.61    4.56
  19  -8   0   11.42    4.53
 -19  -8   0   11.26    3.77
  19  -8   0   14.97    3.99
 -19  -8   0   11.24    4.80
 -19   8   0   13.78    3.25
 -19   8   0   11.71    3.24
 -20  -8   0   51.51    5.37
 -20   8   0   36.68    5.59
  21  -8   0    8.65    3.66
 -21  -8   0    6.49    5.07
  21  -8   0    7.66    3.38
 -21  -8   0    2.63    3.23
 -21   8   0    4.60    2.56
 -21   8   0    2.39    3.06
 -22  -8   0   47.97    6.40
  22  -8   0   46.17    6.78
 -22  -8   0   46.67    8.40
  22  -8   0   51.49    8.60
 -22   8   0   47.05    5.72
 -22   8   0   46.23    7.23
  23  -8   0   23.46    5.36
 -23  -8   0   24.96    5.61
 -23  -8   0   23.25    4.61
 -23  -8   0   23.79    7.40
  23  -8   0   10.81    4.83
 -23   8   0   17.14    3.83
 -23   8   0   18.67    4.88
 -24  -8   0   48.10    8.57
  24  -8   0   33.66    6.21
 -24  -8   0   38.39    7.06
 -24   8   0   42.39    6.03
 -25  -8   0    9.02    4.43
 -25  -8   0    5.13    3.43
 -25  -8   0    2.23    5.04
  25  -8   0   -0.61    3.55
 -25   8   0    2.87    3.62
 -25   8   0    3.71    2.68
 -26  -8   0   32.87    7.39
  26  -8   0   55.46    8.78
  26  -8   0   52.14    7.48
 -26   8   0   50.73    6.65
   0  -9   0   13.31    2.95
   0  -9   0   15.78    3.06
   0  -9   0   12.91    2.54
   0  -9   0   13.97    3.69
   0   9   0   12.16    2.42
   0   9   0   11.52    2.41
  -1  -9   0  130.86   11.65
   1  -9   0  141.05   11.51
  -1  -9   0  122.85   11.32
   1  -9   0  150.92   11.80
   1  -9   0  138.20   11.26
   1  -9   0  148.54   11.32
  -1  -9   0  122.70   10.90
  -1   9   0  142.44   11.09
  -1   9   0  155.43   11.02
   1   9   0  134.83   10.86
   1   9   0  118.70   10.90
  -2  -9   0    9.69    2.83
   2  -9   0    4.86    2.33
  -2  -9   0    3.13    2.24
   2  -9   0    5.33    2.31
   2  -9   0    6.26    2.19
   2  -9   0    5.96    2.13
  -2  -9   0   11.86    2.78
  -2  -9   0    2.54    1.94
   2   9   0    4.90    1.84
  -2   9   0    6.31    2.01
  -2   9   0    5.03    1.89
   2   9   0    5.98    2.00
   3  -9   0   47.48    5.58
   3  -9   0   42.92    5.25
   3  -9   0   47.25    5.17
   3  -9   0   45.35    5.02
   3   9   0   59.43    4.85
   3   9   0   63.52    5.07
  -3   9   0   57.06    5.10
  -3   9   0   43.92    4.88
  -4  -9   0   18.59    3.93
  -4  -9   0   15.61    3.46
   4  -9   0   26.72    3.87
   4  -9   0   18.68    3.69
   4  -9   0   17.62    3.03
   4  -9   0   13.95    3.38
  -4   9   0   20.39    3.12
   4   9   0   20.95    2.87
   4   9   0   16.18    2.97
   5  -9   0  361.72   29.80
   5  -9   0  396.62   30.09
   5  -9   0  390.64   29.60
  -5  -9   0  419.48   30.57
  -5  -9   0  400.81   30.37
   5  -9   0  378.59   29.60
   5   9   0  359.71   29.52
   5   9   0  422.33   29.27
  -5   9   0  382.93   29.43
  -5   9   0  401.50   29.59
  -6  -9   0   17.33    3.53
   6  -9   0   11.66    3.12
   6  -9   0   10.85    2.90
   6  -9   0   11.33    3.04
  -6  -9   0   22.39    4.22
   6  -9   0   12.93    2.71
   6   9   0   13.07    2.23
   6   9   0   12.46    2.39
  -6   9   0    7.17    2.66
  -6   9   0    8.49    2.62
  -6   9   0   10.06    2.29
   7  -9   0   36.38    4.23
   7  -9   0   22.84    4.72
  -7  -9   0   41.70    5.66
  -7   9   0   40.94    4.08
   7   9   0   36.74    4.02
  -7   9   0   29.57    3.80
  -7   9   0   26.04    4.00
   8  -9   0   69.70    6.78
   8  -9   0   62.54    6.21
   8  -9   0   55.81    5.85
  -8  -9   0   73.39    7.16
  -8   9   0   60.80    6.01
   8   9   0   67.07    5.92
  -8   9   0   49.80    5.80
   8   9   0   60.98    5.40
  -8   9   0   62.47    6.09
   9  -9   0  485.16   39.59
  -9  -9   0  514.53   40.13
  -9  -9   0  552.01   39.07
   9  -9   0  535.37   39.23
   9  -9   0  510.72   39.38
  -9   9   0  463.73   39.41
   9   9   0  513.87   38.90
  -9   9   0  557.83   39.10
   9   9   0  545.84   38.68
  -9   9   0  526.93   39.23
 -10  -9   0   79.09    8.06
  10  -9   0   98.25    8.59
 -10  -9   0   74.34    9.29
  10  -9   0  100.19    8.34
  10  -9   0   95.72    8.88
 -10   9   0   99.99    8.00
  10   9   0   85.13    7.46
 -10   9   0   96.02    8.34
  10   9   0   82.83    8.16
 -10   9   0   84.29    8.53
 -11  -9   0  120.20   10.62
  11  -9   0  130.56   10.45
  11  -9   0  131.56   10.97
  11  -9   0  113.81   10.83
 -11  -9   0  111.53   11.30
 -11   9   0  121.81   10.45
 -11   9   0  124.92   10.28
  11   9   0  116.60    9.92
 -11   9   0  130.57   10.85
  11   9   0  118.14    9.70
 -12  -9   0   14.04    4.23
  12  -9   0    7.55    2.44
  12  -9   0    6.74    2.89
  12  -9   0    4.88    2.65
  12   9   0    8.90    2.54
 -12   9   0    5.36    2.66
 -12   9   0    8.20    2.51
 -12   9   0    3.85    2.18
  13  -9   0   24.97    3.97
  13  -9   0   13.25    3.71
 -13  -9   0   21.35    3.86
 -13   9   0   14.67    3.01
 -13   9   0   16.00    3.31
 -13   9   0   18.54    3.42
  14  -9   0   14.35    3.95
 -14  -9   0   19.22    4.17
  14  -9   0   10.58    3.34
 -14  -9   0   13.46    5.04
 -14   9   0   22.01    4.08
 -14   9   0   12.56    3.28
 -14   9   0   11.94    3.04
  14   9   0   14.35    2.85
  15  -9   0   79.50    8.39
 -15  -9   0   99.15    7.91
 -15  -9   0   92.79    9.10
 -15  -9   0   88.03    9.77
  15  -9   0   83.25    9.01
 -15   9   0   89.41    8.33
 -15   9   0   87.84    8.31
 -15   9   0   88.02    7.99
  15   9   0   85.33    7.64
 -16  -9   0   23.96    4.17
  16  -9   0   25.11    4.81
 -16  -9   0   20.88    5.56
 -16   9   0   19.15    4.62
  16   9   0   19.19    3.05
 -16   9   0   21.27    3.67
 -16   9   0   23.09    4.36
 -17  -9   0   31.39    7.31
 -17  -9   0   35.21    5.68
  17  -9   0   26.70    5.54
 -17   9   0   25.17    4.67
 -17   9   0   41.24    5.88
  17   9   0   27.92    3.57
 -17   9   0   23.74    4.50
 -18  -9   0    7.91    4.81
  18  -9   0   14.06    3.73
  18  -9   0   11.62    4.06
 -18   9   0   17.82    4.31
 -18   9   0   10.26    3.30
  19  -9   0   18.05    4.31
 -19  -9   0   28.79    6.80
  19  -9   0   17.15    4.99
 -19   9   0   16.20    3.26
 -19   9   0   12.94    4.21
 -20  -9   0   14.34    5.87
  20  -9   0   13.40    4.21
  20  -9   0   10.61    3.83
 -20  -9   0   15.41    3.99
 -20   9   0    7.55    3.29
 -20   9   0   11.51    3.42
 -20   9   0   10.53    4.04
 -21  -9   0   27.33    8.01
  21  -9   0   30.05    5.84
 -21  -9   0   33.51    6.13
 -21   9   0   41.79    5.70
 -21   9   0   39.63    5.50
 -21   9   0   37.14    7.04
 -22  -9   0   44.37    8.61
  22  -9   0   44.27    6.96
 -22   9   0   57.79    8.32
 -22   9   0   43.27    5.99
 -22   9   0   55.05    7.53
 -23  -9   0   73.26   11.72
  23  -9   0   52.79    8.05
 -23  -9   0   65.12    9.14
 -23   9   0   82.30    8.53
 -23   9   0   66.37    8.03
 -23   9   0   66.50    7.43
 -24  -9   0    8.62    4.35
  24  -9   0    5.94    4.13
 -24  -9   0   10.31    5.95
 -24   9   0   10.74    4.01
 -24   9   0    6.06    3.40
 -25  -9   0   69.50   10.97
  25  -9   0   50.11    7.78
  25  -9   0   54.72    9.54
 -25   9   0   47.18    6.80
 -25   9   0   59.73    7.06
 -25   9   0   67.83    9.57
   0 -10   0  184.21   15.61
   0 -10   0  187.32   15.11
   0 -10   0  183.28   14.99
   0  10   0  192.05   14.66
   1 -10   0   18.73    3.89
  -1 -10   0   33.96    4.62
  -1 -10   0   28.19    4.13
   1 -10   0   27.11    3.90
   1 -10   0   19.73    4.03
  -1 -10   0   26.42    4.59
   1 -10   0   19.14    3.78
  -1 -10   0   27.01    3.81
   1  10   0   26.61    3.55
   1  10   0   26.47    3.39
   2 -10   0   24.92    4.19
   2 -10   0   20.32    3.55
   2 -10   0   25.05    4.38
   2 -10   0   24.27    3.74
  -2 -10   0   25.42    3.80
  -2 -10   0   18.37    3.95
  -2  10   0   18.33    3.61
   2  10   0   22.92    3.40
   2  10   0   24.40    3.12
  -2  10   0   22.71    3.51
  -3 -10   0   12.57    3.15
   3 -10   0   14.59    2.97
   3 -10   0   10.58    3.05
  -3 -10   0   12.17    3.43
   3 -10   0   10.00    2.90
   3 -10   0   11.22    3.34
  -3 -10   0   15.12    2.79
   3  10   0   11.09    2.46
  -3  10   0   11.56    2.81
  -3  10   0    9.00    2.47
   3  10   0   14.39    3.06
  -4 -10   0  209.67   16.78
   4 -10   0  207.49   16.08
   4 -10   0  203.44   16.90
   4 -10   0  203.00   16.84
   4 -10   0  212.40   16.46
  -4 -10   0  199.97   16.99
   4  10   0  217.29   15.81
  -4  10   0  200.80   16.15
   4  10   0  181.84   16.01
  -4  10   0  187.63   15.91
   5 -10   0   47.04    5.70
   5 -10   0   51.62    5.38
   5 -10   0   47.14    6.30
   5 -10   0   55.77    6.31
  -5 -10   0   64.12    6.58
  -5  10   0   44.30    5.22
   5  10   0   58.26    5.42
   5  10   0   46.35    4.95
   6 -10   0  104.22    9.04
  -6 -10   0   93.04    8.27
   6 -10   0   94.56    8.01
  -6 -10   0   82.25    8.85
  -6 -10   0   75.15    8.75
   6 -10   0   87.46    8.52
   6 -10   0   97.41    8.13
   6  10   0   77.51    7.50
  -6  10   0   92.53    7.93
   6  10   0   74.62    7.83
  -6  10   0  100.12    8.09
  -7 -10   0   11.95    3.49
   7 -10   0    4.14    2.33
   7 -10   0    5.83    3.10
  -7 -10   0   15.62    4.35
   7 -10   0    6.96    2.94
   7 -10   0    5.06    2.15
   7  10   0   10.86    2.57
   7  10   0    7.70    1.92
  -7  10   0    2.27    2.42
  -7  10   0    6.13    2.45
   8 -10   0   26.39    4.34
   8 -10   0   27.06    3.85
  -8 -10   0   33.88    5.16
  -8 -10   0   31.74    5.42
   8 -10   0   25.64    4.35
   8 -10   0   30.07    5.00
  -8  10   0   28.37    3.79
   8  10   0   37.76    4.09
  -8  10   0   22.94    4.17
   8  10   0   23.54    3.23
  -8  10   0   25.66    3.51
   9 -10   0   56.95    6.77
  -9 -10   0   48.81    6.75
   9 -10   0   58.55    5.89
   9 -10   0   60.15    6.33
  -9 -10   0   46.15    6.99
  -9  10   0   61.25    5.77
  -9  10   0   62.09    5.86
   9  10   0   59.55    5.24
   9  10   0   58.15    5.72
  -9  10   0   66.45    6.11
 -10 -10   0   21.94    5.13
 -10 -10   0   22.59    3.83
  10 -10   0   20.03    4.01
  10 -10   0   19.40    4.03
  10 -10   0   27.02    4.12
 -10  10   0   22.59    3.76
 -10  10   0   25.01    4.04
  10  10   0   23.60    2.98
  10  10   0   21.99    3.45
 -10  10   0   18.77    3.63
 -11 -10   0    5.65    2.53
 -11 -10   0   12.97    3.98
  11 -10   0    1.62    2.54
  11 -10   0    3.11    2.65
 -11  10   0    2.58    2.19
 -11  10   0    5.00    2.17
 -11  10   0    6.65    2.62
  11  10   0    4.86    1.96
  11  10   0    7.66    1.83
 -12 -10   0    7.50    3.88
  12 -10   0    9.40    3.81
  12 -10   0    3.80    2.16
 -12 -10   0    5.38    2.77
  12  10   0    3.64    2.32
 -12  10   0    5.01    2.82
 -12  10   0    4.28    2.29
  12  10   0    4.83    1.78
  13 -10   0    9.85    3.46
  13 -10   0    8.49    3.34
 -13 -10   0   17.52    3.67
 -13 -10   0   12.63    4.65
 -13  10   0    8.90    3.10
 -13  10   0    5.29    2.96
 -13  10   0    5.38    2.84
  13  10   0   14.08    2.95
  14 -10   0   25.52    5.51
  14 -10   0   35.24    5.48
 -14 -10   0   40.36    5.65
 -14 -10   0   38.09    7.32
  14  10   0   31.86    4.01
 -14  10   0   36.62    5.58
 -14  10   0   33.45    4.54
 -14  10   0   32.54    5.46
  15 -10   0   21.60    4.63
 -15 -10   0   38.00    4.87
  15 -10   0   27.74    5.18
  15  10   0   28.79    3.54
 -15  10   0   20.64    3.83
 -15  10   0   15.98    3.99
 -15  10   0   24.96    4.90
 -16 -10   0    6.56    4.46
  16 -10   0    8.69    3.89
  16 -10   0   12.93    3.73
 -16 -10   0   13.67    3.40
  16  10   0   16.84    3.31
 -16  10   0   15.17    3.71
 -16  10   0   11.79    2.99
 -16  10   0   13.27    3.26
 -17 -10   0   14.26    4.04
  17 -10   0    8.17    4.13
  17 -10   0   10.60    4.05
 -17 -10   0   19.49    5.42
 -17  10   0    9.89    3.24
 -17  10   0   13.94    2.98
 -17  10   0   13.57    3.98
  17  10   0   12.76    2.65
  18 -10   0    0.10    3.02
 -18 -10   0    3.12    2.85
 -18 -10   0    5.11    5.32
 -18  10   0    0.46    2.79
 -18  10   0    1.37    2.60
  18  10   0    1.74    1.72
  19 -10   0   21.21    4.85
  19 -10   0   18.83    5.55
 -19  10   0   26.29    5.79
  19  10   0   28.33    3.56
 -19  10   0   22.52    4.57
 -19  10   0   19.88    4.59
 -20 -10   0   43.94    8.29
  20 -10   0   44.90    6.87
 -20  10   0   42.06    5.39
 -20  10   0   67.76    8.63
 -20  10   0   45.68    6.62
 -21 -10   0   10.29    5.69
  21 -10   0    4.74    3.87
  21 -10   0   -0.51    3.70
 -21  10   0   10.45    3.51
 -21  10   0    4.12    3.51
 -21  10   0    3.93    3.34
  22 -10   0   35.73    6.74
 -22 -10   0   45.66    8.59
 -22 -10   0   48.34    7.26
 -22  10   0   36.59    6.39
 -22  10   0   52.67    7.05
  23 -10   0    7.84    4.25
  23 -10   0    8.00    5.58
 -23 -10   0    6.36    4.30
 -23  10   0    9.03    4.65
 -23  10   0   13.67    4.10
 -23  10   0   10.73    4.18
   0 -11   0   14.49    3.32
   0 -11   0   10.36    3.18
   0 -11   0    8.32    2.76
   0 -11   0    9.81    3.34
   0  11   0    9.75    2.78
   0  11   0    6.42    2.80
  -1 -11   0   26.42    4.23
  -1 -11   0   30.48    4.74
  -1 -11   0   27.45    4.96
   1 -11   0   25.41    4.45
   1 -11   0   22.59    4.48
  -1 -11   0   36.70    4.51
   1 -11   0   28.90    4.20
   1 -11   0   29.95    4.63
   1  11   0   34.24    4.20
  -1  11   0   24.95    4.02
  -1  11   0   30.03    4.20
   1  11   0   28.88    3.85
   2 -11   0   22.23    4.41
  -2 -11   0   25.12    4.47
   2 -11   0   23.43    3.89
  -2 -11   0   18.57    4.13
  -2 -11   0   19.08    3.51
   2 -11   0   19.03    4.60
   2 -11   0   21.84    3.76
  -2  11   0   21.36    3.61
   2  11   0   22.54    3.58
  -2  11   0   22.56    3.75
   2  11   0   23.00    3.49
   3 -11   0   15.16    3.32
  -3 -11   0   10.09    3.23
   3 -11   0   14.82    3.61
  -3 -11   0    9.43    3.56
   3 -11   0   16.58    3.24
  -3 -11   0    6.95    2.46
   3  11   0    8.02    2.46
  -3  11   0   14.54    2.78
  -3  11   0   11.82    2.88
  -4 -11   0    4.77    2.58
   4 -11   0    3.15    2.86
   4 -11   0    5.68    2.19
  -4 -11   0    0.04    1.74
   4 -11   0    3.58    2.32
  -4 -11   0    5.30    3.13
  -4  11   0    2.15    2.08
   4  11   0    1.79    1.78
   4  11   0    2.92    1.92
  -4  11   0    2.36    2.12
  -5 -11   0   39.82    5.83
  -5 -11   0   42.61    5.53
  -5 -11   0   42.29    6.13
   5 -11   0   45.44    4.90
   5  11   0   35.97    4.18
  -5  11   0   43.05    5.02
   5  11   0   31.94    4.62
  -6 -11   0   16.76    4.14
   6 -11   0   21.00    3.77
   6 -11   0   21.25    4.63
   6 -11   0   25.61    4.70
  -6 -11   0   30.95    4.78
  -6 -11   0   16.70    4.75
   6  11   0   18.13    3.61
   6  11   0   21.14    3.32
  -6  11   0   20.56    3.73
  -6  11   0   17.87    3.72
  -7 -11   0   27.81    5.34
   7 -11   0   32.69    5.25
   7 -11   0   38.89    5.69
   7 -11   0   34.93    4.42
  -7 -11   0   31.77    5.84
   7  11   0   29.40    3.84
  -7  11   0   33.96    4.84
  -7  11   0   35.13    4.32
   7  11   0   26.32    4.45
   8 -11   0    5.00    2.22
  -8 -11   0    6.99    3.79
   8 -11   0    2.71    2.61
   8 -11   0    1.79    2.19
  -8  11   0    1.92    2.22
  -8  11   0   -0.34    2.11
   8  11   0    6.14    1.90
   8  11   0    6.86    2.52
   9 -11   0   12.43    3.30
   9 -11   0   13.49    3.69
  -9 -11   0   19.91    5.08
  -9  11   0   12.94    3.25
  -9  11   0   11.31    3.04
   9  11   0   17.24    3.21
   9  11   0   15.75    2.60
 -10 -11   0   25.55    5.66
  10 -11   0   28.77    4.24
  10 -11   0   29.43    4.95
  10 -11   0   22.47    4.74
 -10 -11   0   27.57    5.43
  10  11   0   27.46    3.33
 -10  11   0   28.17    4.39
  10  11   0   31.77    4.57
 -10  11   0   33.15    4.50
 -10  11   0   31.06    4.93
  11 -11   0    6.89    3.03
  11 -11   0    6.27    2.61
 -11 -11   0    7.56    4.03
 -11 -11   0    4.60    3.06
  11 -11   0    7.99    3.24
  11  11   0    6.72    2.55
  11  11   0    2.32    1.86
 -11  11   0    3.02    2.24
 -11  11   0    2.95    2.79
  12 -11   0   56.59    7.16
  12 -11   0   62.02    6.68
 -12 -11   0   56.70    7.75
 -12 -11   0   58.56    7.63
  12 -11   0   60.35    7.26
 -12  11   0   60.62    6.44
 -12  11   0   59.25    6.69
 -12  11   0   58.39    6.40
  12  11   0   63.21    6.04
  12  11   0   62.63    5.71
 -13 -11   0    6.57    4.68
  13 -11   0    1.27    2.77
  13 -11   0    2.01    2.81
 -13 -11   0    0.62    2.58
 -13  11   0    4.78    2.55
 -13  11   0    4.02    2.48
  13  11   0    5.30    2.60
 -13  11   0    2.96    2.96
  14 -11   0   11.62    4.18
  14 -11   0   14.65    4.03
 -14 -11   0   13.40    4.86
 -14  11   0   14.90    4.07
  14  11   0   15.21    3.22
 -14  11   0   14.78    3.88
 -14  11   0    7.33    3.56
  15 -11   0    2.16    3.02
 -15 -11   0    3.82    2.91
 -15 -11   0    8.69    5.41
  15 -11   0    3.60    3.52
  15  11   0    6.19    2.50
 -15  11   0    2.75    2.99
 -15  11   0    2.12    2.41
 -15  11   0    2.13    2.27
  16 -11   0   41.16    6.78
 -16 -11   0   55.58    6.83
  16 -11   0   45.94    7.76
 -16 -11   0   49.93    9.05
 -16  11   0   43.25    5.42
 -16  11   0   47.52    7.32
 -16  11   0   45.88    6.85
  16  11   0   48.85    5.49
 -17 -11   0   29.75    5.21
  17 -11   0   20.17    5.63
 -17 -11   0   20.90    6.99
  17 -11   0   21.62    5.36
  17  11   0   27.97    4.06
 -17  11   0   24.33    4.96
 -17  11   0   25.59    4.41
  18 -11   0    5.41    3.84
 -18 -11   0   15.67    5.57
  18 -11   0    7.53    3.89
 -18  11   0    6.36    3.62
  18  11   0    8.98    2.59
 -18  11   0   10.02    3.14
 -18  11   0    9.08    3.20
 -19 -11   0   21.59    7.20
  19 -11   0   14.99    4.50
 -19  11   0    6.33    3.61
 -19  11   0   10.58    3.55
 -19  11   0   15.38    4.41
 -20 -11   0   44.30    6.76
 -20 -11   0   39.74    7.94
  20 -11   0   36.24    6.72
 -20  11   0   38.00    6.14
 -20  11   0   36.56    6.65
 -21 -11   0    9.41    3.91
 -21 -11   0   14.85    7.09
 -21  11   0   13.50    3.94
   0 -12   0    9.87    3.60
   0 -12   0    4.31    2.52
   0 -12   0   10.71    2.92
   0  12   0    3.04    2.30
   0  12   0    6.46    2.47
  -1 -12   0    4.61    2.62
   1 -12   0    7.32    3.15
  -1 -12   0    3.51    2.94
  -1 -12   0    2.20    2.51
   1 -12   0    1.37    2.25
   1 -12   0    5.38    2.64
   1  12   0    3.69    2.21
   1  12   0    1.12    2.05
  -1  12   0    1.15    2.13
  -1  12   0    2.94    2.13
   2 -12   0    3.26    2.97
  -2 -12   0   13.28    3.56
   2 -12   0    5.84    2.58
   2 -12   0    3.72    2.64
  -2 -12   0    6.35    3.42
   2  12   0    9.82    2.48
  -2  12   0    9.94    2.93
   2  12   0    9.29    2.59
  -2  12   0    5.77    2.57
  -3 -12   0   15.73    3.90
  -3 -12   0   21.36    4.36
  -3 -12   0   16.72    3.34
   3 -12   0   20.43    4.45
   3 -12   0   16.41    3.79
   3 -12   0   17.58    3.46
  -3  12   0   15.52    3.59
   3  12   0   17.92    3.45
   3  12   0   17.97    3.28
  -3  12   0   12.44    3.29
  -4 -12   0   11.61    3.74
  -4 -12   0   13.36    3.85
   4 -12   0   10.81    3.03
   4 -12   0   11.95    3.50
   4 -12   0   14.68    3.79
   4  12   0   14.40    2.83
  -4  12   0   11.47    3.17
   4  12   0   18.02    3.21
  -4  12   0   10.90    3.07
   5 -12   0   39.26    4.92
   5 -12   0   36.78    5.84
  -5 -12   0   37.02    6.13
  -5 -12   0   31.11    5.70
   5 -12   0   35.10    4.95
   5  12   0   31.49    4.24
   5  12   0   29.96    4.07
  -5  12   0   39.04    5.36
  -5  12   0   39.12    4.81
   6 -12   0    3.90    2.63
  -6 -12   0   14.84    3.54
   6 -12   0    8.20    3.24
  -6 -12   0   17.17    4.32
   6 -12   0    4.44    2.57
   6  12   0   10.80    2.60
  -6  12   0    3.23    2.68
   6  12   0   14.68    3.44
  -7 -12   0   46.60    7.09
   7 -12   0   58.72    6.24
   7 -12   0   59.30    7.03
  -7 -12   0   55.44    7.49
  -7  12   0   61.43    6.44
  -7  12   0   47.84    5.90
   8 -12   0   15.82    3.82
  -8 -12   0   14.45    4.78
   8 -12   0   18.30    3.78
  -8 -12   0   13.66    4.17
   8 -12   0   12.45    3.87
  -8  12   0   20.62    3.92
   9 -12   0    6.46    3.33
  -9 -12   0    7.83    4.11
   9 -12   0    2.68    2.58
   9 -12   0    3.01    2.53
  -9 -12   0   15.23    4.76
  -9  12   0    4.03    2.92
  -9  12   0    5.22    2.61
   9  12   0    8.70    2.23
  10 -12   0    8.32    3.49
  10 -12   0    8.45    3.01
 -10 -12   0    8.47    3.69
 -10  12   0    9.89    3.00
 -10  12   0   10.61    3.35
  10  12   0   11.44    2.58
 -11 -12   0   51.64    7.87
 -11 -12   0   53.03    8.50
  11 -12   0   60.40    6.75
  11 -12   0   52.99    6.82
  11 -12   0   53.64    7.30
 -11  12   0   56.69    6.56
  11  12   0   58.00    5.65
 -11  12   0   63.62    6.47
 -12 -12   0   -1.30    4.11
  12 -12   0   -0.73    2.48
  12 -12   0    2.45    2.92
 -12 -12   0    2.73    3.22
  12 -12   0    0.60    2.98
 -12  12   0    2.07    2.70
 -12  12   0    1.85    2.36
 -12  12   0    5.15    2.60
  12  12   0    5.31    2.66
  13 -12   0    5.29    3.53
  13 -12   0    7.05    3.61
 -13 -12   0    5.84    3.56
 -13 -12   0   17.07    5.57
 -13  12   0   10.17    3.11
 -13  12   0    5.92    3.35
  13  12   0    8.41    2.63
 -14 -12   0    4.89    4.40
 -14 -12   0    7.02    4.33
 -14 -12   0    2.25    3.00
  14 -12   0    3.40    3.49
 -14  12   0    4.14    2.93
 -14  12   0    3.69    3.45
  14  12   0    5.24    2.88
 -14  12   0    0.93    2.49
 -15 -12   0   66.12    8.84
 -15 -12   0   72.31    7.90
  15 -12   0   80.07    9.22
  15 -12   0   63.56    8.28
 -15 -12   0   69.46    9.79
 -15  12   0   73.49    7.60
 -15  12   0   64.20    8.33
  15  12   0   60.46    6.89
 -15  12   0   71.32    7.93
 -16 -12   0   10.85    4.58
 -16 -12   0   13.37    4.03
 -16 -12   0    7.48    5.26
  16 -12   0    4.68    3.76
  16  12   0    6.22    2.94
 -16  12   0    6.49    3.74
 -16  12   0    9.14    3.97
 -16  12   0    7.03    3.13
  17 -12   0   41.08    7.64
 -17 -12   0   62.27    9.33
 -17 -12   0   51.85    9.05
 -17  12   0   49.61    7.39
 -17  12   0   54.87    6.22
 -17  12   0   53.31    6.49
  18 -12   0    2.75    3.85
 -18 -12   0    0.35    4.90
 -18 -12   0    1.22    3.45
 -18  12   0   -1.63    2.95
 -18  12   0    1.65    2.61
   0 -13   0  168.69   15.14
   0 -13   0  182.06   15.42
   0 -13   0  176.48   15.95
   0  13   0  193.88   14.86
   0  13   0  182.70   15.01
   1 -13   0    3.21    3.17
   1 -13   0    3.80    2.67
  -1 -13   0   10.36    3.03
  -1 -13   0    9.38    3.59
  -1 -13   0    8.75    4.00
  -1  13   0    1.13    2.58
   1  13   0    6.61    2.50
   1  13   0    5.49    3.06
  -1  13   0    5.92    2.73
   2 -13   0   18.90    4.03
   2 -13   0   23.87    4.47
  -2 -13   0   29.17    4.61
   2 -13   0   20.92    5.05
  -2 -13   0   18.87    4.73
  -2 -13   0   22.14    4.21
  -2  13   0   18.16    3.89
   2  13   0   25.75    4.18
   2  13   0   21.41    3.91
  -2  13   0   16.89    4.35
   3 -13   0   16.68    4.04
   3 -13   0   18.22    3.95
  -3 -13   0   22.63    5.24
  -3 -13   0   15.27    4.38
   3 -13   0   16.23    4.35
   3  13   0   26.31    3.87
  -3  13   0   11.80    4.06
  -3  13   0   20.15    3.93
   3  13   0   27.76    4.36
   4 -13   0   90.97    8.77
   4 -13   0   93.28    9.74
  -4 -13   0   80.41    8.81
   4 -13   0   95.94    9.20
  -4 -13   0   74.41    9.90
   4  13   0   69.83    8.21
   4  13   0   86.73    7.92
  -4  13   0   81.44    9.35
  -4  13   0   98.46    8.63
   5 -13   0   14.10    3.83
   5 -13   0   15.48    4.18
  -5 -13   0    6.70    3.73
   5 -13   0   10.73    3.45
  -5 -13   0   11.16    4.06
  -5  13   0   15.86    3.48
   5  13   0    7.46    2.94
   5  13   0    7.82    2.71
   6 -13   0  135.15   11.17
   6 -13   0  125.28   11.00
  -6 -13   0  117.48   12.28
  -6 -13   0  100.65   11.43
   6 -13   0  112.46   11.87
  -6  13   0  127.23   10.80
   6  13   0  106.51   10.84
  -6  13   0  134.63   11.40
   6  13   0  114.47   10.07
  -7 -13   0    2.51    3.53
   7 -13   0    3.08    2.74
   7 -13   0    8.09    2.96
   7 -13   0    3.98    3.35
   7  13   0    5.86    2.38
  -7  13   0    5.91    2.71
   7  13   0    3.76    3.01
  -7  13   0    4.03    2.84
   8 -13   0   22.20    5.14
   8 -13   0   20.34    4.39
  -8 -13   0   41.09    6.55
  -8 -13   0   26.15    5.58
   8 -13   0   23.14    4.45
   8  13   0   25.49    3.67
  -8  13   0   16.54    4.10
   8  13   0   24.44    4.57
   9 -13   0   12.27    3.93
  -9 -13   0   13.36    4.82
  -9 -13   0    7.37    3.98
   9 -13   0    9.69    4.13
   9 -13   0   17.64    3.84
   9  13   0   15.51    3.58
  -9  13   0   16.84    4.27
  -9  13   0   13.40    3.75
  10 -13   0   70.96    7.29
  10 -13   0   64.61    8.21
 -10 -13   0   53.49    8.71
  10 -13   0   71.29    7.67
 -10 -13   0   47.13    8.46
  10  13   0   63.88    7.02
 -10  13   0   66.66    7.27
 -10  13   0   73.45    7.33
 -11 -13   0    4.29    3.56
 -11 -13   0    7.51    4.62
  11 -13   0    1.56    3.08
  11 -13   0    3.04    3.26
  11 -13   0    2.77    3.20
 -11  13   0    2.66    3.14
 -11  13   0    0.57    2.71
  12 -13   0   50.76    6.87
 -12 -13   0   48.53    8.35
 -12 -13   0   54.35    8.04
  12 -13   0   59.93    8.52
 -12  13   0   57.24    6.62
  12  13   0   47.57    6.07
 -13 -13   0   -2.52    4.57
 -13 -13   0    0.55    3.54
 -13  13   0    2.71    3.14
  13  13   0    1.43    2.33
 -14 -13   0   17.21    5.39
 -14 -13   0   26.75    6.87
  14 -13   0   16.33    4.91
  14  13   0   16.29    3.40
 -14  13   0   24.98    4.74
 -14  13   0   16.52    4.59
   0 -14   0   34.12    5.56
   0 -14   0   33.94    6.79
   0 -14   0   38.51    5.72
   0  14   0   40.11    5.35
   0  14   0   34.81    5.53
   1 -14   0   31.38    5.22
   1 -14   0   24.32    4.67
  -1 -14   0   20.27    5.53
  -1 -14   0   38.71    5.86
   1 -14   0   26.96    6.96
  -1 -14   0   23.71    4.51
  -1  14   0   22.27    4.56
   1  14   0   23.72    5.28
   1  14   0   23.02    4.33
  -1  14   0   30.22    5.01
   2 -14   0   40.39    5.72
  -2 -14   0   41.77    6.06
  -2 -14   0   43.80    7.72
   2  14   0   50.86    6.05
  -2  14   0   42.50    6.30
  -2  14   0   50.32    7.28
   2  14   0   44.35    5.33
  -3 -14   0   20.13    5.12
   3 -14   0   21.10    4.32
   3  14   0   22.44    3.92
  -3  14   0   23.60    4.45
  -3  14   0   17.22    4.20
   3  14   0   24.58    4.38
  -4 -14   0   50.14    6.87
   4 -14   0   60.05    6.82
  -4 -14   0   57.21    9.12
  -4 -14   0   56.72    6.36
  -4  14   0   59.46    6.48
   4  14   0   54.04    5.97
   4  14   0   56.85    6.76
   5 -14   0   56.02    8.37
   5 -14   0   59.01    6.84
  -5 -14   0   46.94    9.04
  -5 -14   0   52.42    7.79
  -5 -14   0   45.25    5.92
  -5  14   0   59.95    6.66
   5  14   0   57.49    6.50
  -5  14   0   52.27    7.93
  -6 -14   0   45.47    6.98
   6 -14   0   59.79    7.46
   6 -14   0   60.47    8.11
  -6  14   0   48.82    6.70
  -6  14   0   58.41    6.71
   6  14   0   59.92    6.55
  -7 -14   0   44.00    7.03
   7 -14   0   32.81    6.49
   7 -14   0   20.03    4.93
  -7  14   0   25.35    4.95
  -7  14   0   32.54    5.59
   7  14   0   37.34    5.68
  -8 -14   0   14.51    4.96
   8 -14   0   12.01    4.21
   8 -14   0   12.88    5.12
  -8  14   0    9.28    3.87
   8  14   0   20.32    3.94
  -8  14   0    9.58    3.58
  32   0  -1   19.30    6.77
 -32   0   1   13.80    5.20
 -31   0   1    4.72    3.61
  31   0  -1    3.11    4.30
 -30   0   1   64.11    7.87
  29   0  -1   15.33    4.99
 -29   0   1    3.47    3.04
 -29   0   1    2.19    3.56
 -28   0   1   54.56    7.15
 -28   0   1   47.07    7.90
  28   0  -1   70.76    9.08
 -27   0   1   13.18    3.61
 -27   0   1   16.48    4.05
  27   0  -1   18.23    4.95
 -27   0   1   10.41    3.90
 -26   0   1   31.21    5.97
 -26   0   1   28.92    5.50
 -26   0   1   34.48    5.07
  26   0  -1   48.97    7.37
  25   0  -1   11.05    4.22
  25   0  -1   11.04    4.40
 -25   0   1    7.89    2.78
 -24   0   1   88.41    9.15
  24   0  -1  103.22   10.32
 -24   0   1   77.94    9.49
 -24   0   1   96.71    8.30
 -23   0   1   16.14    2.97
  23   0  -1   19.74    4.74
 -23   0   1   16.50    4.23
 -23   0   1   14.77    3.75
 -22   0   1   52.80    5.43
  22   0  -1   50.93    7.11
  22   0  -1   40.91    6.88
 -22   0   1   37.95    5.79
 -21   0   1   24.00    3.94
 -21   0   1   26.33    3.63
 -21   0   1   26.44    3.82
 -20   0   1   89.11    9.30
  20   0  -1  100.08   10.61
 -20   0   1   98.25    9.15
 -20   0   1  116.76    9.02
  20   0  -1  127.91   10.29
 -19   0   1   14.81    2.44
 -19   0   1   14.93    2.88
 -19   0   1   13.29    2.78
  19   0  -1   12.72    3.80
 -19   0   1   15.06    2.83
  19   0  -1   16.25    3.73
 -18   0   1   88.17    8.09
 -18   0   1   94.96    8.45
  18   0  -1   93.11    8.75
 -18   0   1  108.07    8.35
  17   0  -1   30.34    4.17
 -17   0   1   31.09    3.32
 -17   0   1   24.44    3.18
 -17   0   1   27.76    3.55
 -17   0   1   24.66    3.49
 -16   0   1   60.89    5.01
 -16   0   1   56.14    5.17
  16   0  -1   47.83    5.64
  16   0  -1   60.96    6.03
 -16   0   1   48.68    4.99
 -15   0   1   29.50    3.64
  15   0  -1   42.49    4.59
 -15   0   1   40.82    3.63
  15   0  -1   36.97    4.17
 -15   0   1   29.06    3.55
  14   0  -1   94.95    7.40
 -14   0   1   75.82    6.89
 -14   0   1   90.21    7.00
 -14   0   1   75.72    6.99
 -13   0   1    3.42    1.51
  13   0  -1    3.60    1.82
  13   0  -1    5.59    1.70
 -13   0   1    1.53    1.30
 -13   0   1    1.65    1.47
 -13   0   1    4.99    1.54
  13   0  -1    3.98    2.13
  12   0  -1  313.91   23.36
 -12   0   1  298.84   22.95
  12   0  -1  294.38   22.53
  11   0  -1   28.20    3.06
  11   0  -1   24.96    3.22
  11   0  -1   27.40    3.89
 -11   0   1   25.56    2.86
 -11   0   1   22.87    2.88
 -11   0   1   26.25    2.94
 -11   0   1   31.73    3.31
 -11   0   1   26.00    2.78
 -10   0   1  284.51   22.38
 -10   0   1  333.89   22.38
  10   0  -1  289.12   22.41
  10   0  -1  299.79   22.58
   9   0  -1   44.36    3.89
   9   0  -1   46.76    3.96
   9   0  -1   48.98    3.87
  -9   0   1   41.11    3.84
  -9   0   1   43.80    3.91
   9   0  -1   49.99    4.11
  -9   0   1   49.94    3.91
  -9   0   1   49.98    4.00
   8   0  -1   88.78    7.10
   8   0  -1   96.26    7.09
   8   0  -1   91.18    7.08
  -8   0   1   93.69    7.13
  -8   0   1  103.24    7.13
  -8   0   1   93.90    7.18
   8   0  -1   82.49    7.18
  -7   0   1    3.04    0.83
  -7   0   1    3.99    0.88
  -7   0   1    5.94    0.99
  -7   0   1    4.40    0.91
   7   0  -1    4.86    0.95
   7   0  -1    2.31    0.85
   7   0  -1    3.49    0.83
   6   0  -1  133.26   10.21
  -6   0   1  141.12   10.23
  -5   0   1   20.28    1.73
  -5   0   1   13.73    1.69
  -5   0   1   16.50    1.64
   5   0  -1   18.93    1.78
   5   0  -1   14.32    1.67
   5   0  -1   17.38    1.64
  -5   0   1   20.78    1.80
   4   0  -1  151.72  120.10
   3   0  -1    1.01    0.42
  -3   0   1    0.58    0.38
  -3   0   1    0.53    0.54
   3   0  -1    0.80    0.43
  -3   0   1    1.00    0.40
  -3   0   1    1.30    0.36
  -3   0   1    1.02    0.39
   3   0  -1    1.14    0.40
  -3   0  -1    1.01    0.40
  -3   0  -1    0.95    0.39
   3   0   1    2.17    0.61
   3   0   1    0.64    0.36
  -3   0  -1    1.00    0.33
  -3   0  -1    1.07    0.46
   3   0   1    1.33    0.49
   3   0   1    0.86    0.39
   3   0   1    0.05    0.37
   4   0   1  767.61  186.88
  -4   0  -1  346.65  143.42
   5   0   1   19.51    1.92
   5   0   1   23.49    2.26
   5   0   1   17.65    1.86
   5   0   1   22.70    2.09
  -5   0  -1   20.52    1.91
   5   0   1   20.94    1.93
  -5   0  -1   21.39    2.02
  -5   0  -1   21.43    1.93
  -5   0  -1   20.80    1.88
  -5   0  -1   23.13    2.19
  -6   0  -1  254.26   18.70
  -7   0  -1    1.83    0.88
   7   0   1    2.83    1.00
  -7   0  -1    1.40    0.83
   7   0   1    0.55    0.77
  -7   0  -1    1.46    0.78
  -7   0  -1    0.59    0.64
  -7   0  -1    2.85    1.09
   7   0   1    4.35    1.24
   7   0   1    2.25    0.79
   7   0   1    1.37    0.74
   8   0   1  174.63   12.11
  -8   0  -1  157.25   11.95
  -8   0  -1  142.76   11.99
   8   0   1  177.82   11.96
  -8   0  -1  147.60   11.87
   8   0   1  158.65   11.88
   8   0   1  146.54   11.91
  -8   0  -1  173.46   12.33
  -9   0  -1   23.55    2.78
  -9   0  -1   26.08    2.44
   9   0   1   24.17    2.44
  -9   0  -1   21.63    2.33
   9   0   1   25.42    2.45
  -9   0  -1   25.23    2.47
   9   0   1   25.81    2.36
   9   0   1   28.53    2.80
  10   0   1   94.09    7.63
  11   0   1   35.78    4.24
 -11   0  -1   27.99    3.06
 -11   0  -1   37.22    3.64
 -11   0  -1   24.78    3.11
 -11   0  -1   31.98    3.02
 -11   0  -1   24.49    3.19
  11   0   1   33.88    3.25
  11   0   1   29.93    3.56
  12   0   1  218.24   16.44
  13   0   1   24.50    3.57
  13   0   1   33.36    3.99
 -13   0  -1   31.73    3.24
 -13   0  -1   27.74    3.12
 -13   0  -1   25.53    2.98
 -14   0  -1  111.76    8.21
 -14   0  -1  104.39    8.24
 -14   0  -1   88.47    8.28
  14   0   1  100.94    8.58
  14   0   1  109.41    8.95
 -15   0  -1   31.94    3.08
 -15   0  -1   19.52    2.82
 -15   0  -1   20.50    3.24
 -15   0  -1   27.14    2.86
  15   0   1   27.63    3.77
 -16   0  -1   42.60    4.44
 -16   0  -1   56.28    4.51
 -16   0  -1   46.88    4.65
 -16   0  -1   48.56    4.87
  16   0   1   44.35    5.15
 -17   0  -1   36.12    3.75
 -17   0  -1   34.15    3.79
  17   0   1   36.31    4.71
 -17   0  -1   31.77    4.01
  17   0   1   37.38    5.22
 -17   0  -1   33.62    3.85
 -18   0  -1  173.91   11.98
 -18   0  -1  138.84   12.07
  18   0   1  130.84   12.63
 -18   0  -1  173.87   12.29
 -18   0  -1  135.90   12.29
 -19   0  -1   19.22    3.32
  19   0   1   30.04    5.41
 -19   0  -1   17.91    2.90
 -19   0  -1   20.54    3.11
 -20   0  -1  185.23   13.87
  20   0   1  168.11   15.12
 -20   0  -1  173.38   14.42
 -20   0  -1  160.45   14.07
  21   0   1    8.74    3.87
 -21   0  -1    5.80    1.97
 -21   0  -1    3.33    2.37
  21   0   1    4.08    3.40
 -21   0  -1    6.69    2.53
 -22   0  -1   94.23    8.30
 -22   0  -1   98.93    8.07
 -22   0  -1   91.61    8.16
  22   0   1   76.00    9.35
 -23   0  -1    0.63    1.81
 -23   0  -1    6.37    2.51
  23   0   1    3.13    3.70
  23   0   1    2.89    3.39
 -23   0  -1    3.20    2.74
  24   0   1   67.31    8.13
 -24   0  -1   51.17    6.68
 -24   0  -1   59.23    6.34
 -24   0  -1   56.79    7.33
  25   0   1    2.89    3.89
 -25   0  -1    1.84    2.78
 -26   0  -1   48.31    5.61
 -26   0  -1   47.83    5.95
  26   0   1   57.33    8.32
  27   0   1   25.68    5.89
 -27   0  -1   12.78    3.38
 -27   0  -1   15.15    3.76
  27   0   1   20.74    5.77
 -28   0  -1   57.90    9.02
  28   0   1   83.18    9.97
 -29   0  -1    3.97    3.68
  29   0   1    9.95    5.01
 -30   0  -1   29.87    6.35
 -30   0  -1   40.67    6.44
  30   0   1   37.92    7.53
 -31   0  -1   15.15    4.61
  31   0   1   15.72    6.37
 -31   0  -1   14.65    5.85
  32   0   1   50.33    9.00
 -32   0  -1   34.01    7.26
 -32   0  -1   36.82    6.70
 -32  -1   1   14.79    6.53
 -32  -1   1   10.99    4.65
 -31  -1   1   51.45    6.82
 -31  -1   1   41.68    8.18
 -30  -1   1   -2.54    4.22
  30  -1  -1   -2.30    4.02
 -30   1   1    1.98    3.46
 -29  -1   1   44.60    7.90
 -29   1   1   60.20    7.79
 -29   1   1   55.77    7.03
 -28  -1   1    1.67    3.26
  28  -1  -1    6.42    4.17
 -28   1   1    3.89    3.35
 -28   1   1    2.66    3.30
  28   1  -1   11.46    4.74
  27  -1  -1   55.68    8.13
 -27  -1   1   60.04    7.67
 -27  -1   1   59.29    6.98
 -27   1   1   47.99    7.77
 -27   1   1   61.45    6.56
 -27   1   1   54.47    6.92
  27   1  -1   54.59    7.96
 -26  -1   1   33.20    4.68
 -26  -1   1   31.93    5.26
  26  -1  -1   23.76    5.65
 -26   1   1   24.28    4.31
 -26   1   1   24.14    5.32
  26   1  -1   40.85    6.59
 -26   1   1   22.81    4.82
 -25  -1   1   76.72    8.28
 -25  -1   1   88.26    8.49
  25   1  -1   92.06   10.31
  25   1  -1   76.91    9.75
 -25   1   1  106.71    9.74
 -25   1   1   93.50    9.29
 -24  -1   1    6.83    2.33
  24  -1  -1    3.79    3.70
  24  -1  -1    5.66    4.25
 -24  -1   1    4.17    2.44
 -24  -1   1    7.65    3.03
 -24   1   1    2.13    3.04
 -24   1   1    5.65    3.27
  24   1  -1    4.66    3.55
  24   1  -1    2.14    3.53
 -24   1   1    7.11    3.24
 -23  -1   1   61.27    6.37
 -23  -1   1   58.30    6.72
 -23  -1   1   62.29    6.55
  23  -1  -1   72.56    8.43
 -23   1   1   70.84    6.90
 -23   1   1   67.48    7.27
 -23   1   1   73.83    6.81
  23   1  -1   76.49    8.13
  22  -1  -1    2.71    3.27
 -22  -1   1    4.00    1.94
 -22  -1   1    7.35    2.67
 -22  -1   1    5.35    2.64
 -22  -1   1    4.28    2.43
 -22   1   1    3.80    2.51
  22   1  -1    8.95    3.41
 -22   1   1    1.79    2.40
 -22   1   1    5.99    2.51
  22   1  -1    6.36    3.83
  21  -1  -1  125.79   12.14
 -21  -1   1  135.81   10.91
 -21  -1   1  116.45   11.13
 -21  -1   1  129.34   11.05
 -21  -1   1  134.44   11.40
 -21   1   1  119.92   11.23
 -21   1   1  144.70   11.28
  21   1  -1  131.62   12.10
 -21   1   1  143.35   11.36
  20  -1  -1   21.39    4.05
  20  -1  -1   21.40    4.35
 -20  -1   1   16.14    3.62
 -20  -1   1   15.66    3.80
 -20  -1   1   20.62    3.63
 -20  -1   1   28.30    3.26
 -20   1   1   20.56    3.49
 -20   1   1   20.64    3.52
 -20   1   1   19.19    3.27
  20   1  -1   18.58    4.59
 -19  -1   1   79.91    6.61
 -19  -1   1   67.93    7.09
  19  -1  -1   88.19    8.19
 -19  -1   1   66.74    6.98
  19   1  -1   64.91    7.40
 -19   1   1   86.81    7.08
  18  -1  -1   37.27    4.86
 -18  -1   1   27.64    4.06
 -18  -1   1   24.90    3.89
 -18  -1   1   25.31    3.62
 -18  -1   1   32.26    3.49
  18  -1  -1   23.83    4.75
 -18   1   1   29.70    4.02
  18   1  -1   32.77    4.38
  18   1  -1   39.90    4.80
 -18   1   1   32.80    3.83
 -18   1   1   30.51    3.61
 -17  -1   1  118.53    9.63
 -17  -1   1  112.58   10.26
 -17  -1   1  127.77    9.89
  17  -1  -1  126.12   10.21
 -17  -1   1  120.19    9.97
  17  -1  -1  132.20   10.54
 -17   1   1  112.83    9.77
  17   1  -1  115.98   10.38
 -17   1   1  137.76   10.86
  17   1  -1  107.61   10.42
 -16  -1   1   69.42    5.94
  16  -1  -1   62.29    6.33
 -16  -1   1   67.29    5.85
 -16  -1   1   65.68    5.78
 -16  -1   1   71.08    5.57
 -16   1   1   58.50    5.80
 -16   1   1   63.22    5.83
 -16   1   1   64.25    6.53
  16   1  -1   65.63    6.50
 -16   1   1   62.31    5.72
  15  -1  -1  174.01   14.34
 -15  -1   1  164.04   14.17
 -15  -1   1  170.19   13.62
 -15  -1   1  186.77   13.90
 -15  -1   1  183.82   13.90
  15   1  -1  167.77   14.19
 -15   1   1  197.05   13.85
 -15   1   1  189.71   14.01
 -15   1   1  178.98   13.95
  15   1  -1  181.52   14.31
 -15   1   1  173.31   14.17
  15   1  -1  186.94   13.81
 -14  -1   1   61.36    5.26
 -14  -1   1   72.27    5.40
  14  -1  -1   55.89    5.58
 -14  -1   1   64.07    5.29
  14  -1  -1   57.34    5.83
 -14   1   1   60.31    5.29
 -14   1   1   54.51    5.21
 -14   1   1   54.24    5.11
  13  -1  -1   54.29    4.71
 -13  -1   1   51.21    4.54
 -13  -1   1   56.65    4.26
 -13  -1   1   46.42    4.34
 -13  -1   1   43.89    4.33
 -13   1   1   43.56    4.52
 -13   1   1   48.58    4.47
  13   1  -1   49.41    4.78
  13   1  -1   43.95    4.34
 -13   1   1   42.21    4.29
 -12  -1   1   19.66    2.46
 -12  -1   1   22.26    2.60
 -12  -1   1   27.16    3.18
  12  -1  -1   22.40    2.94
 -12  -1   1   19.34    2.55
 -12   1   1   19.62    2.69
  12   1  -1   19.56    3.37
  12   1  -1   23.81    3.09
 -12   1   1   25.65    2.78
  12   1  -1   15.82    2.54
 -12   1   1   21.80    2.56
 -12   1   1   24.44    2.78
  11  -1  -1  493.64   38.95
 -11  -1   1  509.85   38.72
 -11  -1   1  502.21   38.93
 -11  -1   1  556.26   38.61
  11  -1  -1  561.84   39.21
 -11  -1   1  551.51   38.78
 -11   1   1  516.35   38.47
 -11   1   1  520.72   38.80
 -11   1   1  530.84   38.98
 -11   1   1  528.41   38.70
  11   1  -1  512.46   39.16
 -10  -1   1  367.11   30.11
 -10  -1   1  366.70   30.13
 -10  -1   1  413.12   30.33
  10  -1  -1  419.74   30.19
 -10  -1   1  365.80   30.08
  10  -1  -1  453.30   30.36
 -10  -1   1  385.67   29.97
  10   1  -1  460.77   30.42
 -10   1   1  435.35   30.19
 -10   1   1  428.70   29.92
 -10   1   1  437.04   30.14
  10   1  -1  379.47   30.21
 -10   1   1  433.89   30.29
  10   1  -1  374.42   30.03
   9  -1  -1 1761.57  115.60
  -9  -1   1 1606.27  115.39
  -9  -1   1 1547.26  115.40
   9  -1  -1 1573.00  115.50
   9  -1  -1 1578.69  115.38
  -9  -1   1 1610.79  115.25
   9  -1  -1 1556.45  115.33
   9   1  -1 1635.75  115.47
  -9   1   1 1565.71  115.39
   9   1  -1 1511.49  115.24
  -9   1   1 1586.16  115.54
  -9   1   1 1638.13  115.43
  -9   1   1 1493.31  115.45
   9   1  -1 1515.65  115.36
  -9   1   1 1546.40  115.19
  -8  -1   1   89.69    7.54
  -8  -1   1  101.94    7.60
  -8  -1   1   87.56    7.86
  -8   1   1  104.56    7.77
   8   1  -1   88.82    7.46
   8   1  -1  107.06    7.67
  -7  -1   1   39.49    3.10
  -7  -1   1   39.42    3.12
   7  -1  -1   34.31    3.25
  -7  -1   1   30.37    3.22
  -7  -1   1   35.12    3.07
  -7  -1   1   38.15    3.02
   7   1  -1   39.71    3.37
  -7   1   1   40.36    3.28
   7   1  -1   38.95    3.09
   7   1  -1   35.11    3.00
   6  -1  -1   63.61    4.95
   6  -1  -1   59.72    4.92
   6  -1  -1   56.43    4.87
   6  -1  -1   55.01    4.72
  -6  -1   1   71.66    4.81
  -6  -1   1   62.25    4.94
  -6  -1   1   68.62    4.83
  -6  -1   1   66.63    4.78
   6  -1  -1   55.26    4.86
  -6   1   1   56.18    4.86
  -6   1   1   65.79    4.84
  -6   1   1   56.70    4.89
  -6   1   1   56.78    4.73
   6   1  -1   66.21    4.79
  -6   1   1   61.01    4.68
   6   1  -1   66.26    4.91
  -5  -1   1  764.27   62.90
  -5  -1   1  798.45   62.91
   5  -1  -1  836.80   62.95
   5  -1  -1  893.28   63.03
   5  -1  -1  855.42   62.90
  -5  -1   1  805.64   62.94
   5  -1  -1  833.96   62.97
  -5  -1   1  806.13   62.84
  -5  -1   1  913.28   63.03
  -5   1   1  903.48   62.97
  -5   1   1  923.27   63.04
   5   1  -1  907.91   62.87
  -5   1   1  842.22   62.90
  -5   1   1  833.05   62.98
   5   1  -1  955.43   63.04
  -5   1   1  935.11   63.02
   4  -1  -1  441.63   33.52
   4  -1  -1  434.67   33.56
  -4  -1   1  451.55   33.49
  -4  -1   1  416.52   33.49
  -4  -1   1  426.31   33.52
  -4  -1   1  470.58   33.45
  -4  -1   1  419.15   33.57
   4  -1  -1  527.91   33.62
  -4   1   1  482.99   33.50
  -4   1   1  504.88   33.50
  -4   1   1  480.21   33.59
   4   1  -1  415.98   33.49
   4   1  -1  490.72   33.47
  -4   1   1  483.90   33.55
  -4   1   1  478.30   33.59
   4   1  -1  413.87   33.51
   3  -1  -1  746.62   56.74
  -3  -1   1  789.04   56.68
  -3  -1   1  785.57   56.73
   3  -1  -1  796.19   56.75
   3  -1  -1  731.68   56.69
  -3  -1   1  822.57   56.64
   3  -1  -1  783.54   56.75
  -3  -1   1  743.91   56.69
   3   1  -1  791.74   56.67
   3   1  -1  756.25   56.74
   3   1  -1  886.45   56.64
  -3   1   1  763.52   56.70
   3   1  -1  741.92   56.69
  -3   1   1  770.15   56.66
  -3   1   1  725.91   56.74
  -3   1   1  777.40   56.75
  -3   1   1  827.45   56.69
  -3   1   1  761.74   56.75
  -2  -1   1  588.04   45.55
   2  -1  -1  643.98   45.65
  -2  -1   1  590.54   45.56
   2  -1  -1  638.27   45.59
  -2  -1   1  611.21   45.60
   2  -1  -1  626.49   45.63
   2  -1  -1  623.45   45.63
  -2   1   1  697.95   45.60
   2   1  -1  607.07   45.61
   2   1  -1  583.03   45.56
  -2   1   1  661.26   45.65
   2   1  -1  616.84   45.56
  -2   1   1  636.73   45.59
  -2   1   1  638.64   45.65
  -2   1   1  621.35   45.63
   1  -1  -1   53.64    4.10
   1  -1  -1   59.53    4.08
   1  -1  -1   58.21    4.04
   1  -1  -1   53.97    4.16
  -1  -1   1   51.32    4.05
  -1  -1   1   59.55    4.05
  -1  -1   1   49.17    4.02
  -1   1   1   54.32    4.12
   1   1  -1   53.96    4.10
   1   1  -1   47.92    4.02
  -1   1   1   63.61    4.56
  -1   1   1   54.05    4.10
   0   1  -1  176.69   13.29
  -1  -1  -1  652.64   48.06
  -1  -1  -1  667.99   48.06
   1  -1   1  631.45   48.11
   1  -1   1  671.12   48.07
   1  -1   1  672.28   48.09
  -1   1  -1  647.79   48.08
  -1   1  -1  655.20   48.14
   1   1   1  681.49   48.06
   2  -1   1   11.50    1.09
   2  -1   1   10.83    0.99
  -2  -1  -1   11.44    0.85
  -2  -1  -1   10.99    1.13
   2   1   1   11.08    1.16
  -2   1  -1   11.47    1.00
   2   1   1    8.21    0.83
  -3  -1  -1  187.48   14.01
  -3  -1  -1  217.17   14.13
   3  -1   1  193.60   13.98
   3  -1   1  184.42   14.01
  -3  -1  -1  200.43   14.10
   3  -1   1  177.93   13.95
   3  -1   1  198.64   14.07
  -3   1  -1  179.62   13.97
  -3   1  -1  200.28   14.07
   3   1   1  179.42   14.00
  -3   1  -1  194.44   14.02
  -3   1  -1  186.16   13.96
   3   1   1  178.96   13.95
   4  -1   1  171.88   13.47
   4  -1   1  170.95   13.40
   4  -1   1  178.27   13.53
  -4  -1  -1  203.70   13.49
   4  -1   1  188.07   13.58
  -4  -1  -1  199.06   13.44
   4  -1   1  170.18   13.41
   4   1   1  187.34   13.47
  -4   1  -1  173.56   13.48
  -4   1  -1  180.52   13.53
  -4   1  -1  173.67   13.40
  -4   1  -1  167.56   13.41
  -4   1  -1  195.57   13.59
   4   1   1  196.73   13.43
   5  -1   1  857.98   63.41
   5  -1   1  857.93   63.39
   5  -1   1  905.10   63.34
  -5   1  -1  855.85   63.40
  -5   1  -1  903.45   63.44
   5   1   1  799.67   63.33
   5   1   1  789.96   63.37
  -5   1  -1  981.32   63.55
  -6  -1  -1  205.32   14.31
   6  -1   1  177.50   14.35
   6  -1   1  180.97   14.34
   6  -1   1  179.26   14.20
  -6  -1  -1  217.27   14.49
  -6  -1  -1  190.08   14.23
  -6  -1  -1  197.32   14.29
  -6   1  -1  186.21   14.15
  -6   1  -1  179.58   14.21
   6   1   1  204.61   14.33
  -6   1  -1  193.95   14.36
  -6   1  -1  215.00   14.47
   6   1   1  185.35   14.22
   6   1   1  202.07   14.38
  -6   1  -1  177.29   14.29
  -6   1  -1  185.18   14.28
   6   1   1  197.75   14.13
   7  -1   1   11.14    1.25
   7  -1   1   11.38    1.49
  -7  -1  -1    8.54    1.13
   7  -1   1    6.14    1.28
   7  -1   1   11.74    1.36
   7  -1   1    7.25    1.38
  -7  -1  -1   11.50    1.41
  -7   1  -1   11.41    1.41
   7   1   1    8.27    1.15
  -7   1  -1   11.98    1.27
  -7   1  -1    9.87    1.04
   7   1   1    7.93    1.29
   7   1   1    8.66    1.40
  -7   1  -1    8.30    1.46
  -7   1  -1    7.36    1.30
   8  -1   1  126.66    9.87
   8  -1   1  115.92    9.56
  -8  -1  -1  141.74    9.66
  -8  -1  -1  140.06    9.72
  -8  -1  -1  141.72    9.51
   8  -1   1  112.22    9.76
   8  -1   1  110.15    9.66
  -8   1  -1  123.35    9.60
  -8   1  -1  135.40    9.91
   8   1   1  136.05    9.62
   8   1   1  138.37    9.67
  -8   1  -1  109.40    9.71
   9  -1   1  324.33   22.34
  -9   1  -1  301.26   22.54
  -9   1  -1  278.39   22.30
 -10  -1  -1   79.81    5.95
 -10  -1  -1   72.35    6.15
 -10  -1  -1   84.15    6.53
 -10  -1  -1   71.05    6.19
 -10  -1  -1   73.56    6.11
  10   1   1   85.00    6.47
  10   1   1   79.00    6.01
  10   1   1   65.24    6.65
 -11  -1  -1  391.87   28.99
 -11  -1  -1  403.89   29.03
 -11  -1  -1  403.83   29.06
 -11  -1  -1  432.62   28.82
 -11   1  -1  399.98   29.00
  11   1   1  434.71   29.21
 -11   1  -1  356.95   28.93
 -11   1  -1  399.00   29.94
  11   1   1  346.78   28.80
 -11   1  -1  347.94   29.00
 -12  -1  -1   94.82    7.41
 -12  -1  -1   94.72    7.22
 -12  -1  -1   88.22    7.20
  12  -1   1   83.08    7.51
 -12   1  -1   81.02    7.08
 -12   1  -1   79.45    7.20
  12   1   1   99.32    7.90
  12   1   1  100.12    7.56
  12   1   1   91.75    7.13
 -12   1  -1   82.84    7.15
 -13  -1  -1   59.79    5.46
 -13  -1  -1   72.15    5.28
 -13  -1  -1   62.84    5.46
 -13  -1  -1   57.88    5.52
  13   1   1   62.04    5.38
 -13   1  -1   67.13    5.49
  13   1   1   70.03    5.94
 -14  -1  -1   28.09    3.49
 -14  -1  -1   32.70    3.28
  14  -1   1   37.83    4.05
 -14  -1  -1   40.51    3.76
 -14   1  -1   35.36    3.61
 -14   1  -1   42.35    3.53
  14   1   1   30.59    3.52
 -14   1  -1   31.53    3.70
  14   1   1   42.92    4.19
 -14   1  -1   37.88    3.60
 -15  -1  -1   74.48    6.15
  15   1   1   79.46    6.70
 -15   1  -1   72.30    6.16
 -15   1  -1   60.60    6.19
  15   1   1   75.55    6.10
 -15   1  -1   67.38    6.10
 -16  -1  -1   39.95    3.59
 -16  -1  -1   33.58    3.76
 -16  -1  -1   34.48    3.96
  16  -1   1   43.70    4.65
 -16  -1  -1   31.36    3.80
  16   1   1   32.30    3.77
  16   1   1   43.81    4.81
 -16   1  -1   42.95    3.91
  16   1   1   35.53    4.45
 -16   1  -1   39.46    3.71
 -16   1  -1   30.41    3.84
 -17  -1  -1   68.92    6.22
 -17  -1  -1   64.86    6.61
 -17  -1  -1   75.37    6.49
  17  -1   1   71.70    6.98
 -17  -1  -1   67.87    5.92
 -17   1  -1   65.09    6.11
  17   1   1   68.22    6.91
 -17   1  -1   72.66    6.70
 -17   1  -1   72.47    6.30
 -18  -1  -1   39.56    3.87
 -18  -1  -1   37.02    4.19
 -18  -1  -1   35.07    4.19
  18  -1   1   34.54    5.01
  18  -1   1   36.94    5.27
 -18  -1  -1   40.83    4.85
 -18   1  -1   36.16    4.21
  18   1   1   34.67    5.18
  18   1   1   47.32    5.59
 -18   1  -1   37.73    4.19
 -18   1  -1   37.03    4.06
 -19  -1  -1  124.51   10.72
  19  -1   1  129.84   11.33
 -19  -1  -1  129.55   10.40
 -19  -1  -1  114.28   10.15
 -19  -1  -1  138.00   10.52
  19  -1   1  128.90   11.38
 -19   1  -1  138.49   10.62
  19   1   1  110.04   11.17
 -19   1  -1  139.42   10.52
  19   1   1  111.41   11.03
 -19   1  -1  131.45   10.33
 -20  -1  -1   17.78    3.50
  20  -1   1   16.58    3.98
  20  -1   1   20.39    4.03
 -20  -1  -1   12.13    3.05
 -20   1  -1   14.12    3.21
 -20   1  -1   13.79    2.64
 -20   1  -1   16.70    3.20
 -21  -1  -1  111.13    9.77
 -21  -1  -1  126.61   10.17
  21  -1   1  135.52   12.01
 -21   1  -1  115.67   10.49
 -21   1  -1  118.37   10.24
 -21   1  -1  118.89   10.30
  21   1   1  127.26   11.50
 -22  -1  -1   11.68    2.28
 -22  -1  -1    7.85    3.47
  22  -1   1    3.51    3.74
 -22  -1  -1    9.69    2.92
  22  -1   1    5.54    3.89
 -22   1  -1   13.51    2.73
 -22   1  -1   14.19    3.12
 -22   1  -1    5.52    2.58
  22   1   1   13.77    4.31
 -23  -1  -1  123.90   10.94
  23  -1   1  139.27   12.50
 -23  -1  -1  113.72   11.56
  23  -1   1  115.61   12.69
 -23  -1  -1  136.25   11.23
 -23   1  -1  123.15   10.73
  23   1   1  129.67   12.42
 -23   1  -1  140.22   11.16
 -23   1  -1  131.66   11.22
  24  -1   1   11.78    4.07
 -24  -1  -1   14.25    3.35
  24  -1   1    9.72    4.35
 -24  -1  -1   11.67    3.05
 -24  -1  -1   11.09    2.95
 -24   1  -1   12.71    3.00
  24   1   1    9.44    4.30
 -24   1  -1   16.37    3.98
 -24   1  -1   13.21    3.59
 -25  -1  -1   50.89    7.63
 -25  -1  -1   43.14    5.89
  25  -1   1   67.59    8.37
 -25   1  -1   59.43    6.45
 -25   1  -1   49.60    7.38
 -25   1  -1   55.28    6.25
  25   1   1   67.46    8.03
  25   1   1   52.92    8.43
  26  -1   1   18.26    4.78
 -26  -1  -1   12.20    3.20
 -26  -1  -1    9.03    3.71
 -26   1  -1    2.60    3.12
 -26   1  -1    3.44    2.69
 -27  -1  -1   64.58    7.90
 -27  -1  -1   57.67    7.06
  27   1   1   86.39    9.74
 -27   1  -1   63.66    7.45
 -27   1  -1   80.16    8.04
  28  -1   1    0.38    3.90
 -28  -1  -1    2.88    4.31
 -28  -1  -1    6.55    3.09
  28  -1   1    1.62    4.19
 -28  -1  -1    1.40    2.67
  28   1   1    7.86    4.46
 -28   1  -1    2.04    2.76
 -28   1  -1    1.31    2.87
 -29  -1  -1   27.13    6.47
  29  -1   1   37.63    7.10
 -29  -1  -1   41.59    5.95
 -29  -1  -1   32.31    6.41
 -29   1  -1   44.86    5.97
  29   1   1   42.94    7.43
 -29   1  -1   41.54    6.20
  30  -1   1    8.56    5.25
 -30  -1  -1   18.99    6.28
 -30  -1  -1   21.92    4.91
 -30   1  -1   20.41    4.22
  31  -1   1   63.27    9.43
 -31  -1  -1   37.36    6.45
 -31  -1  -1   56.99    9.78
 -32  -1  -1   20.17    6.60
  31  -2  -1   16.12    5.27
 -31   2   1   11.69    4.58
 -30  -2   1   46.89    9.08
 -30  -2   1   63.47    9.51
  30  -2  -1   62.85    9.12
 -30   2   1   69.52    8.48
 -30   2   1   57.96    8.61
 -29  -2   1    4.75    3.51
  29  -2  -1    7.72    4.16
  29  -2  -1    4.67    4.61
 -29  -2   1   10.42    4.97
 -29   2   1   15.61    3.89
 -29   2   1    5.72    3.92
 -28  -2   1   28.31    4.83
 -28  -2   1   31.34    6.45
 -28  -2   1   26.16    5.82
 -28   2   1   36.90    5.85
 -28   2   1   38.23    6.36
 -27  -2   1    4.35    4.31
 -27  -2   1    8.24    3.25
 -27  -2   1   13.22    3.35
  27  -2  -1   14.65    4.97
 -27   2   1   12.09    3.65
 -27   2   1    5.13    3.57
 -27   2   1   11.75    3.36
 -26  -2   1   98.64    8.44
 -26  -2   1   82.01    9.89
 -26  -2   1   89.70    8.79
  26  -2  -1  101.38   10.44
 -26   2   1  101.48    9.64
 -26   2   1   74.87    9.93
 -25  -2   1   29.43    5.39
  25  -2  -1   30.33    5.69
 -25  -2   1   27.53    4.43
  25  -2  -1   31.19    6.65
 -25  -2   1   25.87    3.84
 -25   2   1   29.13    4.73
  25   2  -1   28.32    5.72
 -25   2   1   24.38    4.91
 -25   2   1   23.82    4.21
 -24  -2   1   26.08    5.26
  24  -2  -1   36.54    6.67
 -24  -2   1   30.85    4.86
  24  -2  -1   43.60    6.17
 -24   2   1   38.74    5.77
  24   2  -1   25.50    5.97
 -24   2   1   41.73    5.59
 -24   2   1   36.69    4.77
  23  -2  -1   40.97    7.40
  23  -2  -1   58.74    7.27
 -23  -2   1   58.93    6.57
 -23  -2   1   65.62    5.91
 -23  -2   1   55.85    6.31
 -23  -2   1   62.28    5.87
  23   2  -1   53.42    7.58
 -23   2   1   47.99    5.87
 -23   2   1   44.97    6.02
 -23   2   1   38.57    5.64
  22  -2  -1   55.32    6.81
  22  -2  -1   67.60    7.30
 -22  -2   1   58.13    6.16
 -22  -2   1   60.56    5.78
 -22  -2   1   45.30    6.52
 -22   2   1   65.89    5.29
 -22   2   1   63.96    6.37
  22   2  -1   56.08    7.51
 -22   2   1   59.62    6.38
 -22   2   1   66.52    6.45
 -21  -2   1   85.73    7.10
 -21  -2   1   91.20    6.89
  21  -2  -1   64.88    9.53
  21  -2  -1   72.26    8.30
 -21   2   1   90.94    7.36
 -21   2   1   66.37    6.32
  21   2  -1   71.07    8.05
 -21   2   1   66.05    7.07
 -21   2   1   72.33    8.10
 -20  -2   1   41.97    4.69
  20  -2  -1   42.05    5.77
 -20  -2   1   44.71    4.92
  20  -2  -1   45.83    5.96
 -20  -2   1   44.52    4.82
 -20  -2   1   43.94    4.94
 -20   2   1   47.01    4.34
  20   2  -1   43.95    6.20
 -20   2   1   49.65    4.95
  20   2  -1   47.01    6.75
 -20   2   1   49.16    5.04
 -19  -2   1   60.33    5.29
 -19  -2   1   61.80    4.92
  19  -2  -1   53.38    6.34
 -19  -2   1   49.98    5.49
 -19  -2   1   45.85    5.62
 -19   2   1   51.76    5.47
 -19   2   1   46.14    4.37
  19   2  -1   45.07    6.09
 -19   2   1   44.35    5.58
 -19   2   1   55.07    5.21
 -18  -2   1    5.81    2.39
 -18  -2   1    7.43    1.79
  18  -2  -1    4.06    2.35
  18  -2  -1    6.16    2.75
 -18  -2   1    5.66    2.18
 -18   2   1    4.26    2.03
  18   2  -1   11.05    3.09
 -18   2   1    6.44    2.29
 -18   2   1    7.23    2.20
  18   2  -1   14.43    3.27
 -17  -2   1   11.62    2.54
  17  -2  -1   13.38    3.13
  17  -2  -1   12.73    2.73
 -17  -2   1   17.51    2.53
 -17  -2   1   16.93    2.61
 -17   2   1   10.98    2.30
 -17   2   1    9.93    2.35
  17   2  -1   20.68    3.33
 -17   2   1   15.03    2.42
 -17   2   1   10.54    1.67
 -16  -2   1   70.49    6.53
 -16  -2   1   72.80    6.17
 -16  -2   1   69.54    6.35
 -16  -2   1   81.34    6.72
  16  -2  -1   82.37    6.92
  16  -2  -1   75.24    7.06
  16   2  -1   62.54    6.63
 -16   2   1   78.12    6.64
 -16   2   1   78.60    6.46
  16   2  -1   64.55    6.92
 -16   2   1   78.14    6.04
 -16   2   1   83.68    6.64
 -15  -2   1   47.59    4.64
 -15  -2   1   50.53    4.70
 -15  -2   1   58.65    4.36
  15   2  -1   45.68    4.37
  15   2  -1   41.50    5.10
 -14  -2   1  129.28   10.15
  14  -2  -1  128.21   10.44
 -14  -2   1  122.45   10.04
 -14  -2   1  132.18   10.11
 -14  -2   1  112.09    9.72
  14  -2  -1  140.26   10.48
 -14   2   1  139.26   10.26
 -14   2   1  145.04   10.27
 -14   2   1  140.60   10.08
  14   2  -1  111.19   10.28
  14   2  -1  111.81   10.40
  13  -2  -1   57.71    5.34
 -13  -2   1   60.01    4.91
 -13  -2   1   52.14    4.64
 -13  -2   1   52.53    4.93
 -13  -2   1   55.74    4.91
 -13   2   1   53.80    5.01
 -13   2   1   59.60    4.57
 -12  -2   1   31.33    3.04
 -12  -2   1   28.23    2.94
  12  -2  -1   22.83    3.13
  12  -2  -1   27.99    3.47
 -12  -2   1   27.73    2.93
 -12  -2   1   22.69    2.64
 -12   2   1   24.14    2.54
 -12   2   1   30.52    3.09
 -12   2   1   32.48    2.90
  12   2  -1   29.38    2.85
 -12   2   1   30.12    3.17
  12   2  -1   24.76    2.84
 -12   2   1   29.05    3.33
  11  -2  -1    6.00    1.96
  11  -2  -1    8.03    2.07
 -11   2   1    6.27    1.23
 -11   2   1    9.37    1.55
 -11   2   1    6.89    1.74
 -11   2   1    7.41    1.71
 -10  -2   1   80.19    5.88
  10  -2  -1   78.94    6.41
 -10  -2   1   75.51    6.07
 -10  -2   1   68.16    6.60
  10  -2  -1   74.26    6.44
 -10  -2   1   65.23    5.92
 -10  -2   1   78.32    6.16
 -10  -2   1   70.92    6.05
 -10   2   1   79.28    6.43
 -10   2   1   76.25    5.92
 -10   2   1   71.16    6.28
  10   2  -1   80.89    5.93
 -10   2   1   88.84    6.27
 -10   2   1   69.43    6.00
   9  -2  -1   80.04    6.94
  -9  -2   1   91.65    7.17
  -9   2   1   80.91    6.67
  -9   2   1   92.54    6.86
   8  -2  -1   48.44    3.75
  -8  -2   1   42.05    3.66
  -8  -2   1   44.25    3.68
  -8  -2   1   44.38    3.79
   8  -2  -1   40.41    3.83
   8  -2  -1   41.57    3.85
  -8  -2   1   46.93    3.86
  -8  -2   1   45.86    4.07
   8  -2  -1   51.88    3.88
  -8  -2   1   43.49    3.57
  -8   2   1   37.90    3.83
  -8   2   1   45.93    3.75
  -8   2   1   42.53    3.55
  -8   2   1   39.32    3.74
  -8   2   1   41.08    3.81
   8   2  -1   41.94    3.64
   8   2  -1   39.84    3.59
  -8   2   1   45.35    3.54
   7  -2  -1   38.67    3.53
   7  -2  -1   40.69    3.51
  -7  -2   1   43.80    3.33
  -7  -2   1   39.93    3.98
  -7  -2   1   37.19    3.20
  -7  -2   1   42.28    3.27
   7  -2  -1   34.41    3.32
   7   2  -1   41.56    3.34
  -7   2   1   39.94    3.51
  -7   2   1   32.67    3.32
  -7   2   1   45.86    3.60
  -7   2   1   36.63    3.20
   7   2  -1   44.91    3.34
   6  -2  -1  347.56   25.17
  -6  -2   1  332.85   25.13
  -6  -2   1  361.86   25.07
   6  -2  -1  337.55   25.18
   6  -2  -1  319.25   25.13
   6  -2  -1  326.48   25.03
  -6  -2   1  366.72   25.01
  -6  -2   1  354.82   24.99
  -6  -2   1  363.43   25.02
  -6   2   1  329.12   25.22
   6   2  -1  354.18   25.04
  -6   2   1  326.67   24.95
  -6   2   1  347.49   25.18
  -6   2   1  321.02   25.14
  -6   2   1  343.94   25.01
   6   2  -1  335.43   24.98
  -6   2   1  331.22   25.06
  -6   2   1  330.35   25.15
   5  -2  -1   18.97    1.82
  -5  -2   1   19.93    2.07
  -5  -2   1   13.32    1.56
   5  -2  -1   18.67    1.68
  -5  -2   1   17.44    1.78
  -5  -2   1   16.51    1.63
   5   2  -1   15.70    1.90
  -5   2   1   17.02    1.78
  -5   2   1   19.09    1.65
   5   2  -1   16.72    1.63
  -5   2   1   17.19    1.51
   5   2  -1   14.87    1.58
   5   2  -1   14.62    1.44
   4  -2  -1  761.39   56.68
   4  -2  -1  700.68   56.70
   4  -2  -1  711.94   56.67
  -4  -2   1  821.01   56.61
  -4  -2   1  821.52   56.56
  -4  -2   1  786.16   56.64
  -4  -2   1  863.34   56.77
  -4  -2   1  812.47   56.56
   4   2  -1  814.02   56.69
   4   2  -1  799.73   56.59
  -4   2   1  718.53   56.60
   4   2  -1  819.78   56.55
  -4   2   1  772.23   56.71
   4   2  -1  819.18   56.57
  -4   2   1  714.11   56.60
  -4   2   1  730.10   56.72
  -4   2   1  722.29   56.68
   3  -2  -1   24.61    2.12
   3  -2  -1   17.92    2.10
   3  -2  -1   21.55    1.97
   3  -2  -1   21.16    1.89
  -3   2   1   24.45    1.98
  -3   2   1   19.57    2.11
  -3   2   1   21.35    1.94
   2  -2  -1   64.72    5.00
   2  -2  -1   61.94    5.01
   2  -2  -1   62.59    5.05
   2  -2  -1   63.27    4.95
   2  -2  -1   61.99    4.85
   2  -2  -1   65.42    4.93
  -2  -2   1   72.72    4.86
  -2   2   1   67.62    4.94
  -2   2   1   65.30    5.04
  -2   2   1   64.23    5.05
  -2   2   1   60.39    4.97
  -2   2   1   62.87    5.02
  -1  -2   1   81.88    6.50
  -1  -2   1   99.63    6.64
  -1  -2   1   84.12    6.41
   1  -2  -1   78.28    6.55
   1  -2  -1   90.22    6.54
   1  -2  -1   83.59    6.42
   1  -2  -1   86.23    6.52
  -1  -2   1   91.85    6.49
   1  -2  -1   87.32    6.63
  -1   2   1   84.35    6.58
   1   2  -1   79.62    6.49
   1   2  -1   85.44    6.42
  -1   2   1   92.05    6.56
   1   2  -1   84.98    6.58
   1   2  -1   93.44    6.49
  -1   2   1   87.30    6.52
  -1   2   1   85.57    6.42
   0  -2   1  282.60   19.89
   0  -2   1  280.02   20.01
   0  -2   1  279.13   19.86
   0  -2  -1  259.24   19.98
   0  -2  -1  244.35   19.88
   0  -2   1  296.55   19.92
   0   2   1  239.84   19.95
   0   2  -1  288.63   19.89
   1  -2   1   80.85    6.61
   1  -2   1   83.17    6.58
   1  -2   1   84.63    6.76
  -1  -2  -1   99.35    6.81
   1  -2   1   86.51    6.66
   1  -2   1   82.72    6.71
  -1  -2  -1   85.31    6.57
  -1  -2  -1   97.50    6.84
  -1  -2  -1   83.76    6.62
   1  -2   1   96.79    6.70
  -1   2  -1   88.15    6.65
  -1   2  -1   93.07    6.68
  -1   2  -1   92.81    6.60
   1   2   1   96.32    6.58
   1   2   1   97.71    6.80
  -1   2  -1   80.19    6.74
  -1   2  -1   81.63    6.63
   1   2   1   91.04    6.64
  -1   2  -1   83.61    6.63
   2  -2   1    7.14    1.09
   2  -2   1    8.16    1.04
  -2  -2  -1    6.96    1.30
   2  -2   1    5.93    1.07
  -2  -2  -1    4.27    0.81
  -2  -2  -1    5.76    0.75
  -2  -2  -1    4.31    0.84
   2  -2   1    6.90    0.91
  -2  -2  -1    5.05    0.84
   2  -2   1    8.62    1.08
   2   2   1    5.80    1.19
   2   2   1    5.01    0.83
  -2   2  -1    6.54    1.06
   2   2   1    6.46    0.75
  -2   2  -1    8.40    1.06
   2   2   1    3.95    0.81
  -2   2  -1    6.72    0.91
  -2   2  -1    7.95    1.09
  -2   2  -1    6.22    0.91
   3  -2   1  173.21   13.32
   3  -2   1  172.85   13.32
  -3   2  -1  170.58   13.42
  -3   2  -1  166.35   13.31
  -3   2  -1  187.99   13.34
   3   2   1  196.09   13.31
  -3   2  -1  195.33   13.37
   4  -2   1  241.54   18.09
   4  -2   1  253.60   18.12
  -4  -2  -1  234.35   17.98
   4  -2   1  242.70   18.07
  -4  -2  -1  241.99   18.25
   4  -2   1  249.79   18.24
   4  -2   1  231.80   18.17
   4  -2   1  251.54   18.17
  -4  -2  -1  238.05   17.99
  -4  -2  -1  242.91   18.08
  -4  -2  -1  272.72   18.01
   4   2   1  268.19   17.99
   4   2   1  237.88   18.06
   4   2   1  244.51   18.00
  -4   2  -1  237.27   18.19
  -4   2  -1  261.54   18.15
  -4   2  -1  236.01   18.15
   4   2   1  234.51   18.22
  -4   2  -1  246.94   18.08
   4   2   1  236.81   17.99
  -4   2  -1  258.11   18.25
  -4   2  -1  240.00   18.09
   5  -2   1  313.98   22.13
   5  -2   1  309.29   21.97
   5  -2   1  307.98   21.85
  -5  -2  -1  276.16   21.82
   5  -2   1  299.89   22.06
  -5  -2  -1  265.82   21.99
  -5  -2  -1  287.82   21.95
  -5  -2  -1  265.46   22.09
   5  -2   1  327.55   21.94
  -5  -2  -1  282.40   21.86
  -5  -2  -1  317.11   21.87
  -5   2  -1  322.10   22.00
  -5   2  -1  302.42   22.11
  -5   2  -1  310.58   21.94
  -5   2  -1  302.68   22.07
  -5   2  -1  311.26   21.87
   5   2   1  281.54   21.93
   5   2   1  285.77   21.82
   5   2   1  272.49   21.86
  -5   2  -1  321.12   22.05
  -5   2  -1  304.82   22.05
   6  -2   1   37.63    3.01
   6  -2   1   30.82    2.85
   6  -2   1   34.66    2.71
   6  -2   1   29.40    2.98
  -6  -2  -1   35.47    3.20
  -6  -2  -1   32.10    2.68
  -6  -2  -1   30.34    3.16
  -6  -2  -1   35.31    2.75
   6  -2   1   34.79    3.05
  -6  -2  -1   32.31    3.18
   6  -2   1   32.93    2.78
  -6   2  -1   34.66    2.96
  -6   2  -1   31.23    2.75
  -6   2  -1   34.64    3.09
  -6   2  -1   32.72    2.89
  -6   2  -1   36.34    2.74
  -6   2  -1   32.45    2.97
   6   2   1   34.64    2.77
  -7  -2  -1   45.79    3.84
  -7  -2  -1   40.78    3.67
  -7  -2  -1   40.35    3.53
  -7  -2  -1   42.91    3.65
  -7  -2  -1   40.66    4.23
   7  -2   1   53.76    3.91
   7   2   1   44.89    3.65
  -7   2  -1   46.75    3.79
   7   2   1   41.35    3.55
  -7   2  -1   48.26    4.08
   8  -2   1   11.05    1.61
   8  -2   1    8.10    1.72
   8  -2   1   11.65    1.43
   8  -2   1   10.68    1.65
  -8  -2  -1   12.11    1.41
  -8  -2  -1   16.22    1.95
  -8  -2  -1   14.26    1.51
   8  -2   1    7.64    1.57
  -8  -2  -1   13.47    1.65
  -8   2  -1    9.41    1.59
  -8   2  -1   11.59    1.77
  -8   2  -1    9.44    1.35
  -8   2  -1   10.49    1.71
   8   2   1   13.12    1.66
   8   2   1   14.81    1.61
  -8   2  -1   10.99    1.46
  -8   2  -1   10.38    1.73
   9  -2   1  189.90   15.53
   9  -2   1  191.73   15.25
   9  -2   1  231.29   15.80
  -9  -2  -1  189.32   15.27
  -9  -2  -1  207.33   15.39
  -9   2  -1  215.67   15.65
  -9   2  -1  210.61   15.30
  -9   2  -1  217.64   15.43
   9   2   1  211.38   15.35
  -9   2  -1  198.56   15.21
  -9   2  -1  195.53   15.43
  10  -2   1   73.52    6.83
 -10  -2  -1   85.72    6.70
  10  -2   1   84.20    6.57
  10  -2   1   85.22    7.01
 -10  -2  -1   94.68    6.61
 -10  -2  -1   93.03    7.46
 -10  -2  -1   92.70    6.75
 -10   2  -1   76.85    6.74
 -10   2  -1   74.88    6.40
 -10   2  -1   79.54    6.74
 -10   2  -1   83.83    6.57
  10   2   1   75.13    6.65
 -10   2  -1   83.50    6.83
  11  -2   1   98.77    7.91
  11  -2   1   81.84    8.03
 -11  -2  -1   93.01    7.51
 -11  -2  -1  105.01    7.46
 -11   2  -1   90.33    7.32
 -11   2  -1   93.26    7.51
 -11   2  -1   87.95    7.60
 -11   2  -1   83.84    7.14
  11   2   1  106.56    7.70
 -12  -2  -1   21.48    2.73
  12  -2   1   24.20    3.35
 -12  -2  -1   24.13    2.78
 -12  -2  -1   24.85    2.69
  12  -2   1   28.53    3.18
  12   2   1   23.80    3.58
  12   2   1   28.68    3.41
 -12   2  -1   26.55    2.94
 -12   2  -1   21.47    2.65
 -12   2  -1   21.37    2.32
 -12   2  -1   25.77    2.96
  13  -2   1  158.45   12.55
 -13  -2  -1  168.99   11.82
  13  -2   1  164.51   12.48
 -13  -2  -1  158.07   12.17
 -13  -2  -1  161.32   12.16
 -13  -2  -1  148.88   12.22
 -13   2  -1  137.86   12.17
 -14  -2  -1    5.04    1.52
 -14  -2  -1    4.76    1.16
 -14  -2  -1    8.46    1.82
 -14  -2  -1    4.97    1.69
  14  -2   1    7.16    1.96
  14  -2   1    9.00    2.25
 -14   2  -1    6.11    1.65
 -14   2  -1    5.19    1.51
 -14   2  -1    5.24    1.57
 -14   2  -1    4.34    1.08
  14   2   1    9.83    2.35
  14   2   1    9.71    2.45
 -15  -2  -1   33.22    3.18
 -15  -2  -1   33.10    3.73
 -15  -2  -1   34.55    3.63
  15  -2   1   37.80    4.34
 -15  -2  -1   33.65    3.61
 -15   2  -1   33.38    3.47
  15   2   1   44.95    4.48
 -15   2  -1   39.87    3.73
 -15   2  -1   30.84    3.19
  16  -2   1   10.73    2.79
 -16  -2  -1    8.46    1.57
 -16  -2  -1    7.27    2.09
 -16  -2  -1    8.91    2.06
  16  -2   1   14.13    2.84
 -16  -2  -1    8.90    2.01
 -16   2  -1   10.35    2.21
 -16   2  -1   11.53    2.11
  16   2   1   15.15    2.95
  16   2   1   11.71    1.89
  16   2   1   13.73    2.60
 -16   2  -1    9.32    1.96
 -17  -2  -1   47.73    4.93
  17  -2   1   47.02    5.27
 -17  -2  -1   53.10    4.94
 -17  -2  -1   54.81    4.83
 -17  -2  -1   53.55    4.39
  17  -2   1   47.45    5.52
 -17   2  -1   43.92    4.09
 -17   2  -1   47.56    4.82
 -17   2  -1   43.43    4.61
 -17   2  -1   46.49    4.76
  17   2   1   59.70    5.67
  17   2   1   40.51    4.52
  17   2   1   48.70    5.50
 -18  -2  -1   33.53    3.60
 -18  -2  -1   37.85    4.02
  18  -2   1   25.33    4.49
  18  -2   1   31.40    4.89
 -18   2  -1   25.59    3.61
 -18   2  -1   24.68    2.73
 -18   2  -1   29.04    3.88
  18   2   1   38.27    4.79
 -18   2  -1   28.44    3.65
 -19  -2  -1   48.81    5.74
 -19  -2  -1   48.43    4.26
  19  -2   1   43.96    5.35
 -19  -2  -1   38.23    4.87
 -19  -2  -1   53.68    4.98
  19  -2   1   42.98    5.77
  19   2   1   52.91    5.98
 -19   2  -1   50.93    5.04
  19   2   1   42.58    6.16
 -19   2  -1   40.51    4.84
 -19   2  -1   36.03    4.62
 -20  -2  -1   13.04    2.15
 -20  -2  -1   14.42    2.91
  20  -2   1   10.68    3.75
 -20  -2  -1   14.77    2.83
  20  -2   1   14.90    3.75
 -20   2  -1   10.84    3.05
 -20   2  -1    9.66    1.68
  20   2   1   21.50    4.68
 -20   2  -1   14.21    2.80
 -20   2  -1   11.64    2.96
  20   2   1   20.23    4.25
 -21  -2  -1  124.85   10.71
 -21  -2  -1  130.89   10.03
  21  -2   1  134.14   11.16
 -21  -2  -1  132.97   11.15
  21   2   1  111.29   11.86
 -21   2  -1  123.30   10.50
 -21   2  -1  109.55   10.51
 -21   2  -1  107.87   10.30
  22  -2   1   46.45    7.00
 -22  -2  -1   49.02    6.57
 -22  -2  -1   49.82    5.50
  22  -2   1   55.09    7.61
 -22  -2  -1   55.57    5.48
 -22  -2  -1   59.53    6.25
  22   2   1   49.42    7.34
 -22   2  -1   56.32    5.87
 -22   2  -1   53.02    5.84
 -22   2  -1   63.73    6.24
  22   2   1   54.18    7.65
 -23  -2  -1  121.53    9.58
 -23  -2  -1  106.76   11.14
 -23  -2  -1  118.80   10.72
 -23  -2  -1   98.30   11.81
  23  -2   1  124.36   11.16
 -23  -2  -1  119.89   11.00
  23  -2   1  108.10   11.24
  23   2   1  103.86   11.61
 -23   2  -1  119.74   10.26
 -23   2  -1  116.21   10.50
 -23   2  -1  129.47   10.59
 -24  -2  -1   34.54    4.99
 -24  -2  -1   36.21    6.04
  24  -2   1   37.76    6.96
 -24  -2  -1   27.25    5.78
  24  -2   1   43.53    6.27
 -24   2  -1   41.56    5.22
 -24   2  -1   38.45    5.36
 -24   2  -1   40.42    5.19
  24   2   1   37.04    6.54
  25  -2   1   19.83    5.76
 -25  -2  -1   22.08    4.85
 -25  -2  -1   28.36    4.25
 -25  -2  -1   30.05    5.92
 -25   2  -1   17.23    4.26
 -25   2  -1   11.30    3.51
 -25   2  -1   17.66    3.95
 -26  -2  -1   48.09    8.29
 -26  -2  -1   42.11    7.36
  26  -2   1   65.34    9.48
 -26   2  -1   56.08    6.58
 -27  -2  -1   26.57    5.77
  27  -2   1   28.72    6.16
 -27  -2  -1   27.17    5.01
 -27   2  -1   23.71    4.99
 -27   2  -1   23.50    5.22
 -28  -2  -1   55.44    6.90
  28  -2   1   47.76    8.07
 -28  -2  -1   62.01    9.29
 -28   2  -1   67.03    7.21
 -28   2  -1   59.20    7.34
 -29  -2  -1   -0.79    4.62
  29  -2   1    4.75    4.40
 -29  -2  -1    7.40    4.08
 -29   2  -1    2.25    3.04
  30  -2   1   29.78    6.62
 -30  -2  -1   16.22    5.87
 -30   2  -1   10.99    4.18
 -30   2  -1   21.34    5.22
  31  -2   1   19.23    6.42
 -31  -2  -1   23.42    4.88
 -31   2  -1   16.54    4.93
 -31   2  -1   16.20    4.88
  31  -3  -1   11.33    5.62
 -31  -3   1    7.55    3.92
 -31  -3   1    6.80    5.51
 -31   3   1    1.90    3.59
  30  -3  -1   18.72    5.60
 -30  -3   1    4.98    4.73
 -30  -3   1    9.04    3.90
 -30  -3   1    6.18    3.24
 -30   3   1    9.73    4.34
 -30   3   1    4.36    3.40
 -29  -3   1    3.79    2.98
  29  -3  -1    6.59    4.28
  29  -3  -1    3.93    4.20
 -29  -3   1    2.79    4.53
 -29  -3   1    3.87    3.81
 -29   3   1    3.71    3.54
 -29   3   1    2.00    3.11
  28  -3  -1   19.48    5.42
 -28  -3   1   17.95    4.87
 -28  -3   1   23.07    5.39
 -28  -3   1   19.42    5.36
 -28   3   1   14.42    4.52
 -28   3   1   17.24    4.33
 -27  -3   1   13.38    4.95
 -27  -3   1   17.45    3.82
  27  -3  -1   12.63    4.54
 -27  -3   1    9.10    4.29
 -27   3   1    8.08    3.51
 -27   3   1    9.44    3.66
 -26  -3   1    6.39    3.84
 -26  -3   1   21.91    5.71
  26  -3  -1   12.40    4.05
  26  -3  -1   12.21    4.27
 -26   3   1    9.83    3.11
 -26   3   1   13.13    3.76
 -25  -3   1   15.19    3.66
 -25  -3   1   24.16    5.47
  25  -3  -1   21.93    4.90
 -25  -3   1   16.74    4.30
 -25   3   1   20.15    4.08
 -25   3   1   20.96    4.50
 -25   3   1   20.49    2.97
 -25   3   1   13.72    3.81
 -24  -3   1   73.41    7.73
  24  -3  -1   54.93    9.00
 -24  -3   1   76.02    6.87
 -24   3   1   69.18    7.82
 -24   3   1   63.89    7.56
 -24   3   1   57.89    6.04
 -24   3   1   66.71    6.89
 -23  -3   1    3.64    3.66
 -23  -3   1    2.65    1.77
 -23  -3   1    4.75    3.09
 -23  -3   1    4.72    2.30
  23  -3  -1    8.24    3.68
  23  -3  -1    0.83    2.92
 -23   3   1    4.67    2.58
 -23   3   1    1.62    1.47
 -23   3   1    6.05    2.93
  23   3  -1    6.41    3.96
 -23   3   1    5.31    2.58
 -22  -3   1   48.11    6.48
 -22  -3   1   44.62    4.75
  22  -3  -1   29.04    5.88
 -22  -3   1   45.62    5.89
 -22   3   1   29.62    4.19
  22   3  -1   55.87    6.34
 -22   3   1   36.35    4.67
 -22   3   1   36.11    5.89
 -22   3   1   38.81    5.21
 -21  -3   1   52.48    5.52
 -21  -3   1   57.51    5.26
 -21  -3   1   51.04    5.46
  21  -3  -1   49.02    6.97
 -21  -3   1   53.22    6.80
 -21  -3   1   61.39    6.60
  21  -3  -1   51.63    6.69
 -21   3   1   53.43    6.10
 -21   3   1   56.76    5.55
 -21   3   1   54.86    5.17
 -21   3   1   50.11    5.86
  21   3  -1   46.69    6.23
 -20  -3   1   18.56    3.81
  20  -3  -1   13.06    3.94
 -20  -3   1   20.67    4.27
 -20  -3   1   27.66    3.74
 -20  -3   1   15.62    3.47
 -20   3   1   12.63    2.34
 -20   3   1   17.36    3.03
 -20   3   1   20.32    3.44
 -20   3   1   19.73    3.37
  19  -3  -1   59.73    5.95
 -19  -3   1   47.24    5.01
 -19  -3   1   47.38    5.51
 -19  -3   1   41.03    4.90
 -19  -3   1   38.93    6.13
 -19   3   1   53.82    5.28
 -19   3   1   51.21    4.54
 -19   3   1   56.36    5.05
 -19   3   1   60.69    5.54
  19   3  -1   45.15    5.18
  18  -3  -1   15.31    3.14
 -18  -3   1   19.63    3.25
 -18  -3   1   21.30    3.29
 -18   3   1    9.94    1.81
 -18   3   1   14.18    2.73
 -18   3   1   11.87    2.43
  17  -3  -1   26.57    4.11
  17  -3  -1   28.24    3.95
 -17  -3   1   27.32    3.56
 -17  -3   1   26.58    3.41
 -17  -3   1   27.06    4.45
 -17  -3   1   24.86    3.25
 -17   3   1   23.45    3.31
 -17   3   1   23.35    2.66
 -17   3   1   28.24    3.65
 -17   3   1   25.55    3.74
 -16  -3   1   35.92    4.75
  16  -3  -1   41.03    4.72
 -16  -3   1   34.16    3.90
 -16  -3   1   33.30    4.08
 -16  -3   1   40.24    4.02
  16  -3  -1   40.84    4.59
 -16   3   1   44.83    4.41
 -16   3   1   39.05    4.30
 -16   3   1   35.52    3.44
 -16   3   1   32.82    3.86
  15  -3  -1   39.18    4.08
  15  -3  -1   33.98    4.00
 -15  -3   1   28.47    3.26
 -15  -3   1   27.50    3.32
 -15  -3   1   24.70    3.25
 -15  -3   1   27.62    4.17
 -15   3   1   27.02    3.16
 -15   3   1   34.17    3.53
 -15   3   1   29.49    2.97
 -15   3   1   32.34    3.72
 -14  -3   1   18.32    2.50
  14  -3  -1   19.32    2.87
 -14  -3   1   17.44    2.57
 -14  -3   1   16.49    2.54
 -14   3   1   17.80    2.33
 -14   3   1   17.31    2.66
 -14   3   1   21.71    2.25
 -13  -3   1   47.94    4.21
  13  -3  -1   48.37    4.58
  13  -3  -1   49.74    4.59
 -13  -3   1   35.97    3.97
 -13  -3   1   38.04    4.01
 -13  -3   1   46.49    4.89
 -13   3   1   44.69    4.27
 -13   3   1   48.00    4.40
 -13   3   1   43.21    3.89
 -13   3   1   49.61    4.00
  13   3  -1   40.27    4.47
  12  -3  -1   31.38    3.63
 -12  -3   1   35.42    3.44
 -12  -3   1   37.55    3.38
 -12   3   1   33.20    3.21
 -12   3   1   33.58    3.18
 -12   3   1   33.46    3.50
 -11  -3   1   54.88    4.69
 -11  -3   1   51.00    4.79
 -11  -3   1   59.46    5.54
 -11  -3   1   52.04    4.89
 -11  -3   1   51.67    4.74
  11  -3  -1   66.64    5.29
 -11   3   1   58.68    4.72
  11   3  -1   55.47    5.14
 -11   3   1   57.86    5.02
 -11   3   1   56.13    4.68
 -11   3   1   62.01    5.13
  10  -3  -1  268.79   21.48
  10  -3  -1  282.25   21.49
 -10  -3   1  279.16   21.15
 -10  -3   1  289.05   21.14
 -10  -3   1  314.74   21.33
 -10  -3   1  277.51   21.62
 -10  -3   1  266.88   21.17
 -10   3   1  304.05   21.36
 -10   3   1  290.71   21.16
  10   3  -1  278.47   21.26
  -9  -3   1   21.39    2.21
   9  -3  -1   13.89    2.35
  -9  -3   1   15.64    2.03
  -9   3   1   19.35    2.66
   9   3  -1   23.97    2.47
  -9   3   1   14.01    2.22
  -9   3   1   19.06    2.02
  -9   3   1   16.88    2.14
  -8  -3   1  208.33   15.50
  -8  -3   1  229.28   15.92
  -8  -3   1  201.37   15.25
   8  -3  -1  192.05   15.67
   8  -3  -1  188.70   15.66
  -8  -3   1  232.18   15.83
  -8  -3   1  196.11   15.34
  -8   3   1  212.40   15.67
  -8   3   1  206.59   15.51
  -8   3   1  222.34   15.69
   8   3  -1  207.38   15.23
  -8   3   1  211.66   15.45
  -8   3   1  208.70   15.32
   8   3  -1  180.43   15.39
   7  -3  -1   23.94    2.37
  -7  -3   1   28.65    2.15
   7  -3  -1   23.02    2.48
  -7  -3   1   24.41    2.24
   7  -3  -1   21.64    2.66
  -7   3   1   23.43    2.56
  -7   3   1   23.65    2.63
  -7   3   1   22.41    3.24
  -7   3   1   21.25    2.55
  -7   3   1   23.92    2.66
  -6  -3   1   57.63    4.54
   6  -3  -1   64.95    4.95
  -6  -3   1   62.22    4.57
   6  -3  -1   51.11    4.83
  -6  -3   1   67.63    4.69
   6  -3  -1   58.13    4.78
  -6  -3   1   62.26    4.76
   6  -3  -1   55.31    4.63
  -6  -3   1   60.07    4.54
   6   3  -1   54.77    4.61
  -6   3   1   59.45    5.09
  -6   3   1   56.45    4.86
  -6   3   1   57.12    4.84
   6   3  -1   64.62    4.57
   6   3  -1   52.93    4.59
   6   3  -1   61.63    4.52
  -6   3   1   58.18    4.68
  -6   3   1   53.87    4.67
  -6   3   1   54.20    4.85
   5  -3  -1   17.68    1.97
  -5  -3   1   13.37    1.87
   5  -3  -1   20.07    1.86
   5  -3  -1   19.20    1.81
  -5  -3   1   13.47    1.55
   5  -3  -1   18.31    2.03
  -5  -3   1   16.23    1.60
  -5  -3   1   20.40    2.27
  -5  -3   1   14.44    1.68
  -5   3   1   18.81    1.79
   5   3  -1   16.01    1.59
   5   3  -1   14.07    1.71
  -5   3   1   17.03    1.92
  -5   3   1   18.66    1.77
  -5   3   1   18.48    2.02
  -5   3   1   15.38    2.18
  -5   3   1   18.94    2.02
   5   3  -1   13.05    1.88
   5   3  -1   15.72    1.73
  -4  -3   1   86.06    6.11
  -4  -3   1   77.80    6.10
   4  -3  -1   69.94    6.07
   4  -3  -1   86.93    6.27
   4  -3  -1   86.37    6.37
   4  -3  -1   77.63    6.22
  -4   3   1   89.79    6.21
  -4   3   1   87.95    6.39
  -4   3   1   73.64    6.23
  -4   3   1   75.16    6.29
  -4   3   1   70.21    6.27
  -4   3   1   79.68    6.12
   4   3  -1   81.13    6.06
   3  -3  -1  255.87   20.00
  -3  -3   1  289.06   19.92
   3  -3  -1  262.17   20.12
   3  -3  -1  279.33   20.05
   3  -3  -1  256.16   19.87
  -3  -3   1  272.50   19.87
  -3  -3   1  265.00   19.92
   3  -3  -1  249.01   20.02
  -3  -3   1  295.36   20.15
  -3  -3   1  263.18   19.88
   3  -3  -1  268.99   19.97
  -3   3   1  269.00   19.99
   3   3  -1  277.22   20.10
   3   3  -1  294.18   19.91
  -3   3   1  269.64   19.90
  -3   3   1  257.54   20.02
  -3   3   1  259.49   20.12
  -3   3   1  290.29   20.10
   3   3  -1  276.73   19.92
  -3   3   1  262.67   20.07
   3   3  -1  272.75   19.86
   3   3  -1  270.74   19.94
   2  -3  -1   27.75    2.37
   2  -3  -1   27.82    2.56
   2  -3  -1   26.28    2.19
   2  -3  -1   24.40    2.34
  -2   3   1   26.13    2.42
  -2   3   1   24.74    2.47
  -2   3   1   26.47    2.22
  -2   3   1   25.51    2.36
  -2   3   1   30.35    2.58
   1  -3  -1    5.70    1.12
  -1  -3   1    6.96    1.02
  -1  -3   1    7.95    1.06
   1  -3  -1    3.73    0.98
  -1  -3   1    8.59    0.99
   1  -3  -1    3.86    0.96
   1  -3  -1    7.88    1.29
  -1   3   1    6.29    1.11
   1   3  -1    7.94    1.00
  -1   3   1    4.30    0.91
  -1   3   1    4.71    1.21
  -1   3   1    5.83    1.20
   0  -3  -1   42.98    3.50
   0  -3  -1   40.58    3.51
   0  -3   1   43.64    3.45
   0  -3   1   49.57    3.68
   0  -3   1   41.71    3.55
   0  -3  -1   41.71    3.59
   0  -3  -1   44.50    3.68
   0  -3  -1   39.90    3.56
   0  -3   1   47.83    3.45
   0   3  -1   47.40    3.61
   0   3   1   38.75    3.64
   0   3  -1   42.46    3.45
   0   3   1   46.78    3.44
   0   3   1   43.99    3.56
   0   3   1   41.33    3.50
   0   3  -1   41.51    3.50
   1  -3   1  562.50   39.39
   1  -3   1  595.47   39.57
  -1  -3  -1  518.22   39.53
   1  -3   1  573.31   39.33
   1  -3   1  579.24   39.60
   1  -3   1  548.50   39.48
  -1  -3  -1  468.22   39.36
  -1   3  -1  594.73   39.44
  -1   3  -1  564.55   39.33
  -1   3  -1  534.10   39.40
   1   3   1  508.18   39.33
   1   3   1  468.46   39.37
   1   3   1  486.29   39.50
   2  -3   1   24.98    2.20
   2  -3   1   27.13    2.19
   2  -3   1   24.20    2.38
  -2   3  -1   21.59    2.37
  -2   3  -1   24.25    2.19
  -2   3  -1   24.24    2.11
  -2   3  -1   22.53    2.18
   3  -3   1  208.56   14.95
   3  -3   1  212.14   15.12
   3  -3   1  205.04   15.03
  -3   3  -1  207.84   15.20
  -3   3  -1  206.77   14.96
  -3   3  -1  198.90   15.04
  -3   3  -1  209.81   15.13
   3   3   1  171.49   14.86
   4  -3   1  219.18   15.41
   4  -3   1  215.49   15.60
   4  -3   1  203.79   15.46
   4  -3   1  211.16   15.37
  -4  -3  -1  210.07   15.35
  -4  -3  -1  205.75   15.31
   4  -3   1  207.81   15.41
  -4  -3  -1  213.12   15.29
  -4  -3  -1  197.43   15.35
  -4  -3  -1  211.69   15.63
   4  -3   1  189.74   15.48
  -4   3  -1  224.92   15.50
   4   3   1  190.73   15.54
  -4   3  -1  213.74   15.41
  -4   3  -1  194.52   15.46
  -4   3  -1  204.27   15.59
   4   3   1  222.96   15.27
  -4   3  -1  205.83   15.37
   4   3   1  205.96   15.32
  -4   3  -1  198.97   15.51
   4   3   1  210.43   15.32
  -5  -3  -1  245.18   20.55
   5  -3   1  297.66   20.72
   5  -3   1  301.35   20.76
   5  -3   1  293.61   20.70
   5  -3   1  277.32   20.82
  -5   3  -1  301.33   20.83
  -5   3  -1  282.73   20.70
   5   3   1  246.60   20.54
   6  -3   1   12.59    1.45
  -6  -3  -1    8.32    1.12
  -6  -3  -1    6.32    1.34
   6  -3   1   11.52    1.51
  -6  -3  -1    7.29    1.30
  -6  -3  -1    8.76    1.17
   6  -3   1   10.36    1.46
  -6  -3  -1    8.12    2.13
  -6   3  -1   10.13    1.51
  -6   3  -1   12.56    1.43
  -6   3  -1   12.35    1.54
   6   3   1   10.09    1.32
  -6   3  -1    7.39    1.40
  -6   3  -1   12.47    1.84
  -6   3  -1   10.44    1.53
   6   3   1    7.05    1.22
   7  -3   1  119.24    8.21
  -7  -3  -1  103.08    8.54
  -7  -3  -1   94.12    7.92
  -7  -3  -1  112.89    8.33
   7  -3   1   94.27    8.35
   7  -3   1  110.97    8.36
  -7  -3  -1   99.22    7.99
  -7  -3  -1   98.53    8.17
   7  -3   1  115.65    8.22
   7   3   1   96.45    7.93
  -7   3  -1  105.63    8.13
   7   3   1   95.21    8.04
  -7   3  -1  113.22    8.23
  -7   3  -1  107.62    8.35
   7   3   1  110.12    8.14
  -7   3  -1  111.17    8.40
  -7   3  -1  111.04    8.00
   7   3   1  101.13    8.22
  -7   3  -1  119.29    8.62
  -7   3  -1  114.78    8.37
  -8  -3  -1  155.69   13.13
  -8  -3  -1  174.67   13.32
  -8  -3  -1  158.38   13.13
   8  -3   1  166.73   13.45
  -8  -3  -1  165.27   13.30
   8  -3   1  203.04   13.65
  -8   3  -1  188.73   13.37
  -8   3  -1  192.90   13.47
  -8   3  -1  186.98   13.16
  -9  -3  -1  617.66   50.74
  -9   3  -1  717.41   50.92
  -9   3  -1  698.79   50.68
  -9   3  -1  703.92   50.82
  -9   3  -1  720.22   50.63
  10  -3   1   90.47    6.86
  10  -3   1   86.76    7.19
 -10   3  -1   82.52    7.02
  10   3   1   76.82    7.18
 -10   3  -1   94.19    6.83
 -11  -3  -1   36.96    3.93
 -11  -3  -1   37.48    3.59
 -11  -3  -1   36.85    3.70
  11  -3   1   44.55    4.18
  11  -3   1   47.97    4.39
 -11  -3  -1   39.86    4.54
 -11   3  -1   40.16    3.65
 -11   3  -1   48.44    3.74
 -11   3  -1   43.47    4.01
 -11   3  -1   47.43    4.21
 -12  -3  -1   71.39    5.28
 -12  -3  -1   57.74    4.98
 -12  -3  -1   60.60    5.04
  12  -3   1   53.92    5.41
 -12  -3  -1   59.67    5.18
  12  -3   1   61.08    5.59
 -12   3  -1   56.04    4.96
 -12   3  -1   55.68    4.86
 -12   3  -1   61.86    5.38
 -12   3  -1   64.72    5.27
 -13  -3  -1   19.75    2.81
  13  -3   1   25.65    3.30
  13  -3   1   27.38    3.23
 -13  -3  -1   23.11    2.78
 -13  -3  -1   29.17    3.76
 -13  -3  -1   24.31    2.90
 -13   3  -1   29.92    2.99
 -13   3  -1   26.73    3.17
 -13   3  -1   24.76    2.69
 -13   3  -1   26.33    2.54
  14  -3   1   67.52    6.08
 -14  -3  -1   74.78    5.83
 -14  -3  -1   67.09    6.35
  14  -3   1   61.51    6.16
 -14   3  -1   62.20    5.48
 -14   3  -1   58.12    5.30
 -14   3  -1   75.01    5.99
 -15  -3  -1   17.75    2.73
 -15  -3  -1   18.24    3.46
  15  -3   1   22.41    3.11
 -15  -3  -1   19.15    2.66
 -15  -3  -1   21.22    2.98
  15  -3   1   20.01    3.23
 -15   3  -1   18.84    2.80
 -15   3  -1   18.31    2.88
 -15   3  -1   17.51    2.25
 -15   3  -1   17.57    2.41
  16  -3   1   44.08    4.87
 -16  -3  -1   46.96    4.48
 -16  -3  -1   47.40    4.06
 -16  -3  -1   47.94    4.39
 -16   3  -1   38.84    4.27
 -16   3  -1   37.50    3.81
 -16   3  -1   34.90    3.51
 -16   3  -1   33.71    4.09
  16   3   1   30.76    3.84
 -17  -3  -1   12.35    2.74
  17  -3   1   15.47    3.44
 -17  -3  -1   16.84    2.71
 -17  -3  -1   19.65    3.71
  17  -3   1   16.61    3.21
 -17  -3  -1   13.58    2.60
 -17   3  -1   14.14    2.10
 -17   3  -1   19.95    3.10
 -17   3  -1   17.48    2.87
 -17   3  -1   12.84    2.73
 -18  -3  -1   43.22    4.71
 -18  -3  -1   34.01    4.26
 -18  -3  -1   50.54    4.47
 -18  -3  -1   47.57    5.57
  18  -3   1   43.68    5.32
  18  -3   1   34.73    4.81
 -18   3  -1   36.49    3.69
 -18   3  -1   41.34    4.75
  18   3   1   44.24    5.20
 -18   3  -1   35.01    4.04
 -19  -3  -1   12.82    2.62
  19  -3   1    7.18    2.81
  19  -3   1   11.55    4.07
 -19  -3  -1   13.16    3.00
 -19  -3  -1   13.30    2.99
 -19  -3  -1   10.48    3.46
 -19   3  -1   12.94    2.72
  19   3   1    8.59    3.37
 -19   3  -1   12.36    2.49
 -19   3  -1   11.67    1.95
 -19   3  -1   12.18    2.67
 -20  -3  -1   34.56    3.81
  20  -3   1   23.50    4.85
 -20  -3  -1   33.82    3.81
 -20   3  -1   22.08    3.95
  20   3   1   38.56    5.35
 -20   3  -1   15.16    3.96
 -20   3  -1   26.69    4.23
 -21  -3  -1    5.64    2.99
  21  -3   1   13.47    3.65
 -21  -3  -1    7.42    3.65
 -21  -3  -1    8.94    2.94
 -21  -3  -1    9.55    2.57
  21  -3   1   13.19    3.84
 -21   3  -1   10.59    2.02
 -21   3  -1   12.27    2.69
  21   3   1    5.28    3.45
 -21   3  -1   12.02    2.77
 -21   3  -1   13.46    2.98
 -22  -3  -1   46.15    5.21
  22  -3   1   51.20    6.33
 -22  -3  -1   42.40    5.18
  22  -3   1   29.64    6.13
 -22  -3  -1   43.01    4.68
 -22   3  -1   33.42    4.56
 -22   3  -1   30.66    3.71
 -22   3  -1   40.18    5.12
 -22   3  -1   39.12    5.50
 -23  -3  -1   28.16    5.10
 -23  -3  -1   27.72    5.52
  23  -3   1   31.12    6.17
  23  -3   1   28.58    5.47
 -23  -3  -1   22.43    5.06
 -23   3  -1   23.35    3.07
 -23   3  -1   30.43    4.82
 -23   3  -1   31.96    4.67
 -23   3  -1   30.24    4.41
  23   3   1   25.96    5.40
 -24  -3  -1   37.64    5.08
  24  -3   1   32.14    5.89
 -24  -3  -1   53.05    6.33
 -24   3  -1   32.45    5.41
 -24   3  -1   36.08    4.16
 -24   3  -1   40.25    5.68
 -24   3  -1   43.51    5.64
  24   3   1   43.93    6.39
  25  -3   1   29.09    5.48
 -25  -3  -1   22.31    4.65
 -25  -3  -1   16.90    4.72
 -25  -3  -1   15.23    4.72
 -25   3  -1   23.26    4.43
 -25   3  -1   21.00    4.50
 -26  -3  -1   32.31    6.40
  26  -3   1   28.09    5.60
 -26  -3  -1   25.37    4.46
 -26   3  -1   21.34    5.35
  27  -3   1   24.58    5.44
 -27  -3  -1   19.36    3.74
 -27  -3  -1   13.82    4.74
 -27  -3  -1   12.98    4.97
 -27   3  -1   20.03    4.40
 -27   3  -1   17.83    4.16
 -28  -3  -1   20.22    5.22
 -28  -3  -1   18.20    3.90
  28  -3   1   19.22    5.54
 -28  -3  -1   21.46    5.85
 -28   3  -1   17.60    4.45
 -28   3  -1   20.46    4.71
 -29  -3  -1   14.79    6.06
 -29  -3  -1    2.34    2.75
 -29  -3  -1    7.85    3.42
 -29   3  -1    9.92    4.02
 -29   3  -1    3.89    3.16
 -30  -3  -1   13.36    6.05
  30  -3   1   28.81    6.72
 -30  -3  -1   19.72    5.23
 -30   3  -1   21.48    4.97
 -31  -3  -1    5.85    5.68
  31  -3   1   14.76    5.51
 -31   3  -1   17.30    4.82
 -31   3  -1    6.74    4.47
 -30  -4   1    7.27    3.61
  30  -4  -1   12.74    5.17
 -30   4   1    3.81    4.19
 -30   4   1    5.70    3.62
 -29  -4   1   15.39    4.05
 -29  -4   1    6.33    4.92
  29  -4  -1    6.57    4.33
 -29   4   1   10.32    3.67
 -29   4   1   10.35    3.98
  28  -4  -1   41.75    8.64
  28  -4  -1   37.62    7.16
 -28  -4   1   55.97    8.08
 -28  -4   1   55.55    8.32
 -28   4   1   46.39    6.07
 -28   4   1   46.59    7.26
  27  -4  -1   19.40    4.90
 -27  -4   1    5.94    5.24
 -27  -4   1    8.54    3.07
 -27   4   1   11.31    2.59
 -27   4   1   12.15    3.67
 -27   4   1   13.49    4.09
  26  -4  -1    5.69    3.77
 -26  -4   1    0.69    4.51
 -26  -4   1    5.49    2.81
  26  -4  -1   11.51    4.05
 -26   4   1    3.67    2.73
 -26   4   1    8.17    3.83
 -26   4   1    6.39    2.30
 -25  -4   1   44.01    7.31
 -25  -4   1   35.47    6.36
 -25  -4   1   41.52    5.91
  25  -4  -1   39.23    6.51
  25  -4  -1   36.18    6.23
 -25   4   1   38.52    5.36
 -25   4   1   47.52    5.93
 -25   4   1   38.08    4.33
 -25   4   1   47.17    6.95
 -24  -4   1    5.43    2.61
 -24  -4   1    4.96    2.96
 -24  -4   1    6.88    3.97
  24  -4  -1    0.90    3.35
  24  -4  -1    3.04    3.78
 -24   4   1    3.23    3.07
 -24   4   1    3.54    2.91
 -24   4   1    1.83    1.65
 -24   4   1    5.58    2.56
  23  -4  -1   53.65    7.90
  23  -4  -1   71.10    7.75
 -23  -4   1   59.85    9.61
 -23  -4   1   53.95    6.28
 -23  -4   1   48.77    6.21
 -23   4   1   58.42    5.93
 -23   4   1   55.42    7.37
 -23   4   1   47.80    6.76
 -23   4   1   55.09    5.38
  22  -4  -1    8.48    3.63
 -22  -4   1    3.48    3.01
  22  -4  -1   11.44    3.51
 -22  -4   1    5.11    3.69
 -22  -4   1    4.82    2.34
 -22   4   1    4.43    2.58
 -22   4   1   10.07    2.39
  22   4  -1    5.91    3.35
 -22   4   1   10.38    2.82
 -22   4   1    8.24    2.59
  21  -4  -1   34.28    5.31
 -21  -4   1   32.69    4.75
 -21  -4   1   28.81    4.41
 -21  -4   1   29.35    3.95
 -21  -4   1   26.94    5.27
  21   4  -1   36.53    5.24
 -21   4   1   26.08    4.91
 -21   4   1   31.02    4.80
 -21   4   1   29.01    4.04
 -21   4   1   33.85    3.53
 -20  -4   1   11.48    2.96
  20  -4  -1   17.52    3.74
 -20  -4   1   17.99    3.39
  20  -4  -1   16.95    3.88
 -20  -4   1   10.16    3.74
 -20  -4   1   13.56    3.37
 -20   4   1    8.94    3.26
 -20   4   1   13.75    3.10
 -20   4   1   19.08    2.86
  20   4  -1   13.63    3.29
 -20   4   1   14.64    2.43
 -19  -4   1  102.94    9.55
 -19  -4   1   96.57    8.17
  19  -4  -1   87.23    8.68
  19  -4  -1   90.17    8.72
 -19  -4   1  100.13    8.57
 -19   4   1   90.61    8.51
 -19   4   1   83.55    8.16
  19   4  -1   98.40    8.56
 -19   4   1   85.30    7.62
 -18  -4   1   37.27    4.01
  18  -4  -1   32.21    4.53
  18  -4  -1   32.98    5.65
 -18  -4   1   30.73    3.88
 -18  -4   1   34.02    3.99
 -18  -4   1   42.47    5.79
 -18   4   1   29.87    4.11
 -18   4   1   29.72    3.56
  18   4  -1   42.44    5.08
 -18   4   1   34.40    3.59
 -18   4   1   30.63    4.36
 -17  -4   1   26.84    3.78
  17  -4  -1   19.86    3.55
 -17  -4   1   28.73    3.53
  17  -4  -1   18.69    3.53
 -17  -4   1   28.50    3.18
 -17   4   1   18.22    3.13
 -17   4   1   23.44    2.85
 -17   4   1   18.17    2.60
 -17   4   1   27.73    3.82
 -16  -4   1    4.29    1.92
 -16  -4   1    7.36    1.85
  16  -4  -1    3.49    2.14
 -16  -4   1    7.10    2.94
  16  -4  -1    5.16    2.42
 -16   4   1    7.24    1.67
 -16   4   1    4.60    1.62
 -16   4   1    5.48    2.00
 -16   4   1    3.89    1.84
 -15  -4   1  198.18   15.77
  15  -4  -1  193.39   15.70
 -15  -4   1  224.43   16.19
 -15  -4   1  213.77   15.37
  15  -4  -1  185.96   15.58
 -15  -4   1  205.65   15.21
 -15   4   1  188.38   15.88
 -15   4   1  195.25   15.12
 -15   4   1  196.03   15.17
  15   4  -1  183.22   15.35
 -15   4   1  195.22   15.57
 -14  -4   1    8.97    2.15
  14  -4  -1   10.15    2.45
 -14  -4   1    9.81    2.17
 -14  -4   1    6.80    1.72
  14  -4  -1   14.33    2.69
 -14  -4   1   14.80    3.17
 -14   4   1    9.05    1.81
 -14   4   1   14.07    2.45
 -14   4   1   11.20    2.28
 -14   4   1    9.61    1.86
  13  -4  -1  211.37   17.10
 -13  -4   1  227.34   16.88
  13  -4  -1  221.35   17.11
 -13  -4   1  240.60   16.99
 -13  -4   1  214.72   16.72
 -13   4   1  208.14   16.84
 -13   4   1  233.12   17.15
 -13   4   1  213.41   16.68
 -13   4   1  219.07   16.70
 -12  -4   1   70.63    6.94
  12  -4  -1   73.25    6.61
  12  -4  -1   71.13    6.67
 -12  -4   1   74.14    6.20
 -12  -4   1   75.04    6.38
 -12   4   1   86.45    6.71
 -12   4   1   78.23    6.12
 -12   4   1   81.04    6.39
 -12   4   1   71.42    6.17
  11  -4  -1   30.03    3.48
 -11  -4   1   34.15    2.80
 -11  -4   1   34.65    2.93
 -11   4   1   26.60    2.85
 -11   4   1   22.89    2.66
 -11   4   1   30.15    3.48
 -11   4   1   22.61    3.01
  10  -4  -1    9.54    2.08
  10  -4  -1    9.64    2.08
 -10  -4   1   11.94    1.59
 -10  -4   1   15.79    1.82
 -10  -4   1   17.75    2.08
 -10  -4   1   14.80    1.83
 -10   4   1    9.58    2.10
  10   4  -1   17.01    2.13
 -10   4   1   11.52    1.80
 -10   4   1   11.55    1.64
  10   4  -1   11.94    1.49
 -10   4   1   11.61    2.00
  -9  -4   1  166.71   12.05
   9  -4  -1  148.98   12.40
  -9  -4   1  167.28   12.00
  -9  -4   1  167.72   12.14
   9  -4  -1  145.74   12.49
  -9  -4   1  176.26   12.28
   9   4  -1  175.52   12.18
  -9   4   1  151.10   12.47
   9   4  -1  160.94   11.96
  -9   4   1  151.39   12.22
  -9   4   1  149.79   11.97
  -9   4   1  157.83   12.23
  -8  -4   1    8.93    1.66
   8  -4  -1    7.42    1.86
  -8  -4   1   12.94    1.80
   8  -4  -1   11.64    1.91
  -8  -4   1   13.59    1.59
   8   4  -1   12.49    1.54
  -8   4   1    7.33    1.71
   8   4  -1   17.05    2.09
   8   4  -1   11.51    1.55
  -8   4   1   11.17    2.10
   7  -4  -1   72.68    6.84
  -7  -4   1   92.58    6.58
  -7  -4   1   90.81    6.55
   7  -4  -1   82.87    6.99
  -7  -4   1   92.14    6.78
   7   4  -1   79.97    6.51
   7   4  -1   96.46    6.69
   7   4  -1   90.02    6.69
  -7   4   1   76.85    6.97
  -7   4   1   74.69    6.70
  -7   4   1   79.01    6.95
  -6  -4   1   27.42    2.66
  -6  -4   1   28.61    2.75
   6  -4  -1   28.18    2.98
  -6  -4   1   29.56    3.57
  -6  -4   1   27.36    2.54
   6  -4  -1   27.44    2.87
   6  -4  -1   33.23    2.79
  -6  -4   1   27.29    2.76
  -6  -4   1   28.87    2.65
   6  -4  -1   33.13    3.30
  -6   4   1   27.93    2.87
  -6   4   1   28.59    3.14
  -6   4   1   30.33    2.89
   6   4  -1   28.92    2.66
  -6   4   1   30.41    3.20
   6   4  -1   28.55    2.62
   6   4  -1   29.26    2.56
   5  -4  -1   63.73    5.52
   5  -4  -1   67.82    5.92
  -5  -4   1   79.83    5.59
  -5  -4   1   79.63    5.56
  -5  -4   1   65.80    5.53
  -5  -4   1   76.71    5.61
   5  -4  -1   61.08    5.69
   5  -4  -1   67.32    5.77
   5   4  -1   69.55    5.50
   5   4  -1   82.02    6.08
  -5   4   1   64.89    5.57
  -5   4   1   71.75    5.91
  -5   4   1   64.91    5.85
  -5   4   1   65.99    5.67
   5   4  -1   75.38    5.48
   5   4  -1   73.42    5.54
   5   4  -1   74.99    5.78
  -4  -4   1   67.40    5.43
  -4  -4   1   66.80    5.42
  -4  -4   1   63.79    5.93
   4  -4  -1   79.76    5.71
  -4  -4   1   64.58    5.47
   4  -4  -1   75.36    5.47
   4  -4  -1   74.18    5.66
   4  -4  -1   75.45    5.85
   4   4  -1   64.19    5.45
   4   4  -1   61.87    5.35
   4   4  -1   60.34    5.74
   4   4  -1   68.69    5.40
   4   4  -1   63.71    5.54
  -4   4   1   76.89    5.84
  -4   4   1   78.46    5.51
  -4   4   1   79.06    5.64
  -3  -4   1   10.60    1.30
   3  -4  -1   10.58    1.60
  -3  -4   1    9.33    1.33
  -3  -4   1   14.14    2.10
  -3  -4   1   11.98    1.51
   3  -4  -1   13.03    1.87
   3  -4  -1    9.90    1.36
   3  -4  -1   14.99    1.88
  -3  -4   1   12.98    1.51
   3  -4  -1   10.52    1.66
   3   4  -1   13.06    1.51
  -3   4   1    9.61    1.52
   3   4  -1   13.22    1.96
  -3   4   1    9.99    1.72
   3   4  -1    9.53    1.21
  -3   4   1   10.69    1.42
   3   4  -1   10.88    1.44
   3   4  -1   12.86    1.52
   2  -4  -1   19.29    2.04
   2  -4  -1   21.95    2.27
   2  -4  -1   21.84    2.36
  -2  -4   1   24.64    1.96
   2  -4  -1   18.20    1.79
   2  -4  -1   19.87    2.42
   2  -4  -1   18.90    2.13
  -2   4   1   18.01    2.21
  -2   4   1   20.33    2.06
  -2   4   1   18.41    1.97
  -2   4   1   19.17    2.61
  -2   4   1   17.23    1.84
  -1  -4   1   20.63    2.21
  -1  -4   1   15.87    1.83
   1  -4  -1   18.63    2.13
   1  -4  -1   16.19    1.92
   1  -4  -1   13.28    1.92
  -1  -4   1   13.73    2.07
   1  -4  -1   18.23    1.86
  -1  -4   1   18.21    1.83
   1  -4  -1   17.74    1.86
   1  -4  -1   18.91    2.15
  -1  -4   1   14.38    1.80
   1   4  -1   17.66    2.32
  -1   4   1   18.64    1.88
  -1   4   1   15.68    1.72
   1   4  -1   16.29    1.71
  -1   4   1   14.88    1.97
   0  -4  -1   45.77    4.06
   0  -4   1   55.21    4.08
   0  -4   1   42.27    3.85
   0  -4  -1   52.37    3.87
   0  -4  -1   40.23    3.92
   0  -4  -1   44.30    4.08
   0  -4  -1   40.92    3.81
   0  -4  -1   45.22    3.86
   0   4  -1   49.16    3.78
   0   4   1   45.28    4.30
   0   4   1   49.28    4.04
   0   4  -1   50.71    3.99
  -1  -4  -1    8.32    1.77
  -1  -4  -1   10.74    1.46
  -1  -4  -1    9.87    1.35
   1  -4   1   11.13    1.55
   1  -4   1   10.18    1.41
   1  -4   1   11.52    1.51
  -1  -4  -1   10.04    1.61
   1  -4   1   13.55    1.83
   1  -4   1    8.87    1.62
   1  -4   1    9.35    1.22
  -1  -4  -1   12.40    1.88
   1   4   1   10.15    1.31
  -1   4  -1    8.61    1.47
  -1   4  -1   10.18    1.26
  -1   4  -1    8.71    1.39
   1   4   1    9.85    2.02
  -1   4  -1    7.18    1.39
   1   4   1   11.18    1.80
  -1   4  -1   11.81    1.64
  -2  -4  -1   70.07    5.91
   2  -4   1   74.11    6.04
  -2  -4  -1   70.76    5.97
   2  -4   1   82.88    6.16
   2  -4   1   87.91    6.36
  -2  -4  -1   72.59    6.31
  -2  -4  -1   72.76    5.99
   2  -4   1   85.58    6.20
   2  -4   1   74.10    5.91
  -2   4  -1   83.84    5.96
   2   4   1   74.64    5.92
   2   4   1   75.53    6.02
  -2   4  -1   76.17    6.04
  -2   4  -1   84.89    6.09
  -2   4  -1   81.17    6.19
   2   4   1   70.66    6.24
  -2   4  -1   81.88    6.28
  -3  -4  -1   57.31    4.60
  -3  -4  -1   54.57    4.65
  -3  -4  -1   55.81    5.10
   3  -4   1   63.30    4.80
   3  -4   1   68.23    4.67
  -3  -4  -1   52.34    4.62
  -3  -4  -1   54.08    4.57
   3  -4   1   60.55    5.02
   3   4   1   57.68    4.57
  -3   4  -1   63.66    4.69
  -3   4  -1   67.50    4.81
   3   4   1   51.89    4.98
   3   4   1   56.04    4.68
  -3   4  -1   64.26    4.89
   3   4   1   55.14    4.54
  -3   4  -1   60.27    4.90
  -4  -4  -1   32.69    2.71
  -4  -4  -1   32.46    2.61
   4  -4   1   27.28    2.82
  -4  -4  -1   31.56    2.64
  -4  -4  -1   37.26    3.96
  -4  -4  -1   31.67    2.68
   4  -4   1   25.64    2.78
   4  -4   1   26.76    3.04
  -4   4  -1   26.53    2.73
   4   4   1   32.36    2.71
  -4   4  -1   25.26    2.75
   4   4   1   32.35    2.62
  -4   4  -1   28.04    3.03
   4   4   1   32.44    2.56
  -4   4  -1   32.65    3.00
   5  -4   1   33.50    3.31
  -5  -4  -1   39.72    3.38
   5  -4   1   36.08    3.18
  -5  -4  -1   36.02    3.87
  -5  -4  -1   34.40    2.99
   5  -4   1   35.20    3.55
  -5  -4  -1   36.90    3.17
  -5  -4  -1   36.38    3.10
  -5  -4  -1   36.84    2.98
   5  -4   1   36.76    3.22
   5   4   1   36.81    2.95
   5   4   1   35.00    3.07
  -5   4  -1   33.22    3.18
  -5   4  -1   32.62    3.48
  -5   4  -1   34.80    3.21
   5   4   1   36.44    3.08
  -6  -4  -1   48.61    4.18
  -6  -4  -1   50.85    4.84
  -6  -4  -1   51.46    3.97
  -6  -4  -1   45.49    4.03
   6  -4   1   51.31    4.58
   6  -4   1   49.86    4.22
   6  -4   1   47.66    4.35
  -6  -4  -1   44.07    4.15
   6   4   1   49.47    3.94
  -6   4  -1   50.70    4.42
   6   4   1   47.69    4.10
   6   4   1   48.95    4.02
  -6   4  -1   49.44    4.22
  -6   4  -1   56.87    4.55
  -7  -4  -1  126.99    9.49
   7  -4   1  108.72    9.06
  -7  -4  -1  105.67    8.69
   7  -4   1  120.13    8.98
  -7  -4  -1  112.69    8.88
   7  -4   1  119.27    9.26
  -7  -4  -1  128.52    9.02
   7   4   1  102.42    8.75
  -7   4  -1  120.98    9.07
  -7   4  -1  114.39    8.94
   7   4   1  112.90    9.01
  -7   4  -1  123.47    8.91
   7   4   1  107.42    8.68
   7   4   1  111.92    8.64
   8  -4   1   54.61    4.85
  -8  -4  -1   54.68    4.55
  -8  -4  -1   57.46    4.55
  -8  -4  -1   54.85    4.52
  -8   4  -1   54.07    4.85
   8   4   1   59.38    4.80
  -8   4  -1   59.47    5.02
   8   4   1   58.98    4.53
  -8   4  -1   55.25    5.09
  -9  -4  -1    6.67    1.48
   9  -4   1    7.64    1.92
   9  -4   1    5.55    1.64
  -9   4  -1    6.93    1.66
  -9   4  -1    8.14    1.53
  -9   4  -1    6.86    1.78
  -9   4  -1    7.31    1.29
  -9   4  -1    8.62    1.88
 -10  -4  -1   15.28    2.12
 -10  -4  -1   18.14    2.49
 -10  -4  -1   22.77    2.71
 -10  -4  -1   17.24    2.50
  10  -4   1   25.23    2.87
  10  -4   1   27.35    3.15
 -10   4  -1   22.15    2.62
 -10   4  -1   25.99    3.01
 -10   4  -1   19.69    2.14
  10   4   1   19.32    2.45
 -10   4  -1   21.91    2.36
 -11  -4  -1  285.09   22.00
  11  -4   1  271.83   22.30
 -11  -4  -1  293.11   21.84
  11  -4   1  277.24   22.26
 -11  -4  -1  314.49   22.15
 -11  -4  -1  318.60   22.59
 -11  -4  -1  298.61   21.86
 -11   4  -1  283.76   21.92
 -11   4  -1  295.46   22.08
 -11   4  -1  304.05   22.26
 -11   4  -1  296.52   21.85
 -12  -4  -1   49.90    4.89
 -12  -4  -1   47.37    4.59
  12  -4   1   62.13    5.41
 -12  -4  -1   45.53    5.53
  12  -4   1   61.72    5.24
 -12  -4  -1   45.13    4.82
 -12   4  -1   60.43    4.99
 -12   4  -1   60.01    4.65
 -12   4  -1   63.69    5.24
 -13  -4  -1  228.25   16.58
 -13  -4  -1  215.42   17.12
 -13  -4  -1  192.63   16.54
 -13  -4  -1  216.28   16.31
  13  -4   1  213.54   16.89
  13  -4   1  210.67   16.98
  13   4   1  195.69   16.53
 -13   4  -1  236.26   16.84
 -13   4  -1  226.01   16.32
 -13   4  -1  222.59   16.61
 -13   4  -1  224.21   16.34
 -14  -4  -1    2.89    1.64
 -14  -4  -1    5.88    1.53
  14  -4   1    4.74    1.99
  14  -4   1    3.82    1.98
 -14   4  -1    3.47    1.36
 -14   4  -1    2.88    1.39
  14   4   1    8.32    2.22
 -14   4  -1    5.83    2.03
 -14   4  -1    2.85    1.69
 -15  -4  -1  144.14   11.42
 -15  -4  -1  137.01   10.98
  15  -4   1  142.73   11.71
 -15  -4  -1  150.82   12.02
  15  -4   1  124.14   11.71
 -15   4  -1  143.25   11.02
 -15   4  -1  126.88   10.88
  15   4   1  158.19   11.39
 -15   4  -1  140.50   11.44
 -16  -4  -1    5.13    2.24
  16  -4   1   13.85    2.92
 -16  -4  -1   14.80    3.35
 -16  -4  -1    5.37    1.99
 -16  -4  -1    5.47    2.04
  16  -4   1   13.88    3.19
 -16   4  -1   10.90    2.37
 -16   4  -1   11.56    1.94
 -16   4  -1    9.84    1.78
  16   4   1    4.60    2.44
 -16   4  -1    8.49    2.65
  17  -4   1  179.52   16.24
 -17  -4  -1  215.88   15.64
 -17  -4  -1  209.30   16.51
 -17  -4  -1  189.41   15.38
 -17  -4  -1  203.73   15.64
  17   4   1  213.04   15.81
 -17   4  -1  193.83   15.63
 -17   4  -1  192.76   15.45
 -17   4  -1  191.04   15.91
 -17   4  -1  199.65   15.21
 -18  -4  -1   11.90    2.60
  18  -4   1   13.53    3.53
  18  -4   1   20.93    3.72
 -18  -4  -1   13.35    2.97
 -18  -4  -1   12.46    2.61
 -18   4  -1   10.88    2.18
 -18   4  -1   10.07    2.58
  18   4   1   14.12    4.29
 -18   4  -1   10.10    2.78
 -18   4  -1   10.30    2.64
  19  -4   1   23.91    4.24
 -19  -4  -1   21.74    3.64
 -19  -4  -1   30.44    3.72
  19  -4   1   34.28    4.67
 -19  -4  -1   33.09    5.16
 -19  -4  -1   32.27    4.17
 -19   4  -1   26.39    3.09
 -19   4  -1   30.39    4.20
 -19   4  -1   24.90    3.92
 -20  -4  -1   31.37    4.08
 -20  -4  -1   30.52    4.69
 -20  -4  -1   37.04    5.72
  20  -4   1   38.27    5.27
  20  -4   1   41.91    6.23
 -20  -4  -1   31.17    4.30
 -20   4  -1   35.35    3.92
 -20   4  -1   32.51    4.52
 -20   4  -1   29.55    3.41
 -20   4  -1   33.09    4.69
 -21  -4  -1   52.85    6.01
  21  -4   1   51.35    7.44
 -21  -4  -1   69.53    6.59
  21  -4   1   56.53    6.95
 -21  -4  -1   45.33    6.78
 -21  -4  -1   47.86    6.30
 -21   4  -1   55.71    7.68
 -21   4  -1   56.81    6.37
 -21   4  -1   52.45    5.19
 -21   4  -1   59.53    6.08
 -22  -4  -1    5.08    2.22
  22  -4   1    8.87    3.55
 -22  -4  -1    3.80    3.04
  22  -4   1    4.98    3.38
 -22  -4  -1    0.90    3.34
 -22   4  -1    1.51    2.60
 -22   4  -1    3.09    2.17
 -22   4  -1    8.73    2.95
 -22   4  -1    1.34    1.66
  23  -4   1   51.83    7.58
 -23  -4  -1   51.05    6.49
 -23  -4  -1   61.12    6.58
  23  -4   1   58.98    8.47
 -23   4  -1   65.58    5.72
 -23   4  -1   64.93    6.88
 -23   4  -1   69.70    7.27
 -23   4  -1   59.57    7.57
  24  -4   1    7.47    3.78
 -24  -4  -1    5.88    2.77
  24  -4   1    1.36    3.50
 -24  -4  -1    4.78    3.28
 -24  -4  -1    4.73    4.16
 -24   4  -1    3.04    2.69
 -24   4  -1    6.98    1.87
  25  -4   1    6.60    3.76
 -25  -4  -1   11.91    3.48
 -25  -4  -1   10.82    3.77
 -25  -4  -1    8.84    4.43
  25  -4   1   13.98    4.34
 -25   4  -1    3.56    3.00
 -25   4  -1    8.76    2.38
 -25   4  -1    7.38    3.22
 -26  -4  -1    7.59    4.98
  26  -4   1   17.26    4.42
 -26  -4  -1   20.75    5.21
 -26   4  -1   19.18    4.18
 -26   4  -1   15.40    4.00
 -27  -4  -1   17.93    3.70
  27  -4   1   12.72    4.62
 -27  -4  -1   12.07    5.25
  27  -4   1   15.21    4.89
 -27  -4  -1   18.19    4.00
 -27   4  -1   22.07    4.36
 -27   4  -1   18.63    4.48
  28  -4   1   30.09    6.28
 -28  -4  -1   28.20    6.62
 -28  -4  -1   24.78    5.02
 -28  -4  -1   25.47    5.89
 -28   4  -1   20.43    5.21
 -29  -4  -1   19.09    5.89
 -29  -4  -1   24.94    5.10
 -29  -4  -1   27.53    5.95
  29  -4   1   24.34    6.62
  30  -4   1   18.01    5.53
 -30   4  -1   17.65    5.00
 -30   4  -1   20.87    5.55
  30  -5  -1   19.26    5.89
 -30  -5   1   27.98    7.55
  29  -5  -1    1.47    3.94
 -29  -5   1    0.27    3.43
  28  -5  -1   28.02    6.46
 -28  -5   1   18.83    4.66
 -28  -5   1   23.52    4.93
  28  -5  -1   22.69    5.65
 -28  -5   1   30.91    7.70
 -28   5   1   17.48    4.91
 -27  -5   1    9.42    4.01
 -27  -5   1   15.04    5.88
 -27  -5   1    3.36    3.89
  27  -5  -1    8.99    5.11
 -27   5   1   10.89    2.84
  26  -5  -1   50.52    7.83
 -26  -5   1   62.78    8.87
 -26  -5   1   73.91    7.69
 -26   5   1   76.34    7.91
 -26   5   1   66.97    6.51
 -25  -5   1   21.15    5.73
  25  -5  -1    8.51    4.20
 -25  -5   1    9.07    3.68
 -25  -5   1    9.56    3.99
 -25   5   1    8.16    2.59
 -25   5   1   13.51    3.69
 -24  -5   1   60.15    6.37
 -24  -5   1   58.20    6.60
  24  -5  -1   53.45    7.45
 -24  -5   1   65.92    9.39
  24  -5  -1   58.48    7.33
 -24   5   1   55.08    6.57
 -24   5   1   54.73    6.16
 -24   5   1   57.10    7.93
  23  -5  -1   32.01    5.78
 -23  -5   1   29.73    5.64
 -23  -5   1   35.70    6.49
  23  -5  -1   23.52    5.06
 -23  -5   1   33.51    5.21
 -23   5   1   30.49    5.00
 -23   5   1   26.47    3.93
 -23   5   1   30.01    4.98
 -23   5   1   37.98    5.26
 -22  -5   1   11.86    3.39
  22  -5  -1   14.51    4.94
 -22  -5   1   17.38    5.84
 -22  -5   1   11.62    3.39
 -22   5   1   20.05    4.02
 -22   5   1   23.18    3.36
 -22   5   1   21.49    4.03
 -22   5   1   26.41    3.59
  21  -5  -1    8.65    4.05
  21  -5  -1    8.07    3.55
 -21  -5   1   11.54    3.74
 -21  -5   1   13.54    3.04
 -21  -5   1   16.06    5.28
 -21   5   1   10.96    3.16
 -21   5   1   12.07    2.89
 -21   5   1    5.30    2.78
 -20  -5   1  120.75   11.39
 -20  -5   1  148.79   11.66
  20  -5  -1  116.03   11.74
 -20  -5   1  112.34   11.93
  20  -5  -1  113.93   11.29
 -20   5   1  119.11   10.81
 -20   5   1  128.59   11.31
 -20   5   1  138.18   10.68
 -20   5   1  130.89   10.68
 -19  -5   1   53.20    7.15
 -19  -5   1   43.80    5.06
  19  -5  -1   42.17    5.81
  19  -5  -1   47.15    5.52
 -19  -5   1   44.38    4.73
 -19  -5   1   43.93    5.40
 -19   5   1   36.92    5.42
 -19   5   1   45.13    4.78
 -19   5   1   36.05    4.77
 -19   5   1   40.62    4.65
  18  -5  -1   58.84    6.23
 -18  -5   1   49.90    6.83
 -18  -5   1   49.57    5.37
 -18  -5   1   56.71    5.84
 -18  -5   1   53.44    5.95
 -18   5   1   62.35    6.45
 -18   5   1   57.49    5.42
 -18   5   1   58.09    5.17
 -18   5   1   58.06    6.16
 -17  -5   1   15.00    2.88
 -17  -5   1   18.31    2.55
 -17  -5   1   20.97    4.38
 -17  -5   1   12.67    2.61
  17  -5  -1   13.47    3.01
 -17   5   1    7.61    2.53
 -17   5   1    8.69    2.08
 -17   5   1    7.75    2.70
 -17   5   1   12.46    2.68
 -16  -5   1  198.24   15.48
  16  -5  -1  165.33   15.90
 -16  -5   1  226.78   16.38
 -16  -5   1  199.84   15.33
 -16  -5   1  212.64   15.25
 -16   5   1  182.62   14.87
 -16   5   1  188.43   15.65
 -16   5   1  191.26   15.26
 -16   5   1  186.78   14.95
 -15  -5   1    2.76    1.60
  15  -5  -1    4.27    2.21
 -15  -5   1    1.27    1.83
 -15  -5   1    4.98    3.01
  15  -5  -1    8.00    2.57
 -15   5   1    4.48    1.61
 -15   5   1    6.92    2.20
 -15   5   1    4.01    1.55
 -15   5   1    3.81    1.93
 -14  -5   1  262.91   20.12
 -14  -5   1  261.10   19.89
  14  -5  -1  276.99   20.39
  14  -5  -1  245.18   20.39
 -14  -5   1  290.37   20.85
 -14   5   1  262.65   20.05
 -14   5   1  257.60   20.37
 -14   5   1  256.84   19.87
 -14   5   1  254.38   19.77
 -13  -5   1   22.17    2.65
 -13  -5   1   26.25    3.34
  13  -5  -1   20.47    3.54
  13  -5  -1   22.11    3.40
 -13  -5   1   27.77    2.41
 -13   5   1   18.02    3.95
 -13   5   1   19.40    2.64
 -13   5   1   20.71    2.76
 -13   5   1   20.80    2.99
  12  -5  -1  132.93   11.25
 -12  -5   1  132.61   10.73
 -12  -5   1  151.72   11.10
 -12  -5   1  157.57   10.73
 -12  -5   1  152.61   11.69
  12  -5  -1  138.38   11.40
 -12   5   1  130.54   10.91
 -12   5   1  134.82   10.65
 -12   5   1  133.53   11.07
 -12   5   1  134.43   11.31
 -11  -5   1   10.81    2.72
  11  -5  -1    2.19    1.59
 -11  -5   1    2.33    1.06
 -11  -5   1    5.27    1.35
  11  -5  -1    4.79    1.73
 -11  -5   1    3.13    1.49
 -11   5   1    3.56    1.38
 -11   5   1    4.52    1.63
 -11   5   1    2.72    1.61
  11   5  -1    3.84    1.04
 -11   5   1    3.92    1.45
  10  -5  -1  284.65   20.42
 -10  -5   1  254.12   20.00
 -10  -5   1  255.87   20.66
  10  -5  -1  283.54   20.52
 -10  -5   1  256.54   19.94
 -10  -5   1  258.49   20.23
  10  -5  -1  272.43   20.34
 -10   5   1  281.33   20.15
 -10   5   1  279.13   20.48
 -10   5   1  279.43   19.88
  10   5  -1  245.62   20.09
 -10   5   1  273.66   20.16
  10   5  -1  258.32   19.87
  -9  -5   1   10.08    1.67
  -9  -5   1    9.16    1.49
   9  -5  -1    9.90    1.83
  -9  -5   1   11.66    2.73
   9  -5  -1    7.75    1.88
   9  -5  -1   11.34    2.05
  -9  -5   1   12.15    1.58
  -9   5   1    9.33    2.00
   9   5  -1   12.27    1.57
  -9   5   1    6.68    1.65
  -9   5   1   12.24    1.90
  -8  -5   1  106.07    7.35
   8  -5  -1   82.95    7.68
   8  -5  -1   95.22    7.55
   8  -5  -1   82.70    7.62
  -8  -5   1   96.05    7.28
  -8  -5   1   97.84    7.16
  -8   5   1   88.02    7.39
  -8   5   1   85.94    7.66
   8   5  -1   99.48    7.22
  -8   5   1   84.61    7.38
   8   5  -1   92.48    7.18
  -7  -5   1   26.60    2.31
   7  -5  -1   21.93    2.59
  -7   5   1   14.84    2.53
   7   5  -1   24.83    2.15
  -7   5   1   17.77    2.42
  -7   5   1   16.81    2.40
  -6  -5   1  240.60   19.27
   6  -5  -1  260.76   18.81
  -6  -5   1  238.43   18.74
   6  -5  -1  253.84   18.97
   6  -5  -1  253.70   19.18
  -6  -5   1  270.33   18.83
   6  -5  -1  258.05   19.05
  -6   5   1  255.27   19.11
  -6   5   1  253.41   18.92
   6   5  -1  245.21   18.73
   6   5  -1  257.65   18.69
   6   5  -1  241.33   18.71
  -6   5   1  249.94   19.08
  -6   5   1  247.77   18.78
  -5  -5   1    4.59    1.30
  -5  -5   1    8.61    2.41
   5  -5  -1    3.70    1.19
   5  -5  -1    4.12    1.62
   5  -5  -1    4.95    1.45
  -5  -5   1    3.41    1.12
  -5  -5   1    5.35    1.37
  -5  -5   1    3.11    1.23
   5   5  -1    3.97    1.52
   5   5  -1    5.81    1.18
  -5   5   1    5.00    1.35
   5   5  -1    3.46    1.05
  -5   5   1    4.14    1.75
  -5   5   1    2.05    1.20
   5   5  -1    4.14    1.26
  -5   5   1    5.41    1.64
   4  -5  -1  280.36   19.86
  -4  -5   1  226.88   19.96
  -4  -5   1  274.45   19.73
  -4  -5   1  241.16   19.57
   4  -5  -1  292.21   20.12
   4  -5  -1  281.30   19.91
  -4  -5   1  233.13   19.60
   4  -5  -1  275.41   19.61
  -4   5   1  284.81   19.79
   4   5  -1  249.07   19.61
  -4   5   1  272.57   19.94
  -4   5   1  287.67   20.01
  -4   5   1  275.03   19.81
   4   5  -1  234.35   19.67
  -4   5   1  284.24   19.67
   4   5  -1  246.92   19.68
   3  -5  -1   12.84    2.24
  -3  -5   1   17.26    2.73
  -3  -5   1   13.59    1.91
   3  -5  -1   12.10    2.29
   3  -5  -1   16.07    1.80
   3  -5  -1   15.63    2.14
  -3  -5   1   16.02    2.03
  -3   5   1   17.81    1.94
  -3   5   1   11.72    2.03
   3   5  -1   13.36    1.83
   3   5  -1   10.50    1.76
   3   5  -1   13.22    2.64
  -3   5   1   15.72    2.07
  -3   5   1   13.12    2.13
  -3   5   1   16.50    2.39
   2  -5  -1  143.24   10.78
   2  -5  -1  141.87   10.97
   2  -5  -1  143.48   10.86
   2  -5  -1  146.71   10.72
  -2  -5   1  129.82   10.56
  -2   5   1  146.57   10.46
   2   5  -1  133.97   10.87
  -2   5   1  137.92   10.67
   2   5  -1  138.22   10.55
   2   5  -1  123.70   10.58
  -2   5   1  147.08   10.92
  -2   5   1  138.20   10.60
  -1  -5   1    9.30    1.66
  -1  -5   1   12.60    1.73
  -1  -5   1    8.65    1.92
  -1  -5   1    8.79    1.81
   1  -5  -1   11.08    1.93
   1  -5  -1   10.70    1.74
   1  -5  -1   10.47    1.94
  -1  -5   1   13.52    2.26
   1   5  -1    7.91    1.55
  -1   5   1    8.55    2.01
   1   5  -1   10.19    1.71
   1   5  -1   11.21    2.00
  -1   5   1    7.19    1.62
   0  -5   1  290.60   22.30
   0  -5  -1  312.83   22.62
   0  -5   1  304.56   22.18
   0  -5  -1  315.24   22.05
   0  -5   1  293.32   21.95
   0  -5  -1  317.86   22.37
   0  -5  -1  296.96   22.06
   0  -5   1  260.29   22.13
   0  -5  -1  293.69   22.09
   0   5  -1  280.67   22.16
   0   5   1  298.04   22.04
   0   5   1  291.34   22.21
   0   5  -1  283.98   22.02
   0   5   1  309.61   21.95
  -1  -5  -1    4.79    1.27
   1  -5   1    3.12    1.17
   1  -5   1    5.23    1.71
   1  -5   1    5.02    1.61
  -1  -5  -1    2.68    1.31
  -1  -5  -1    6.96    2.01
  -1  -5  -1    4.23    2.14
   1   5   1    2.25    1.23
   1   5   1    6.37    1.79
  -1   5  -1    1.88    1.56
  -1   5  -1    5.84    1.33
  -1   5  -1    4.67    1.32
   1   5   1    3.30    1.16
   2  -5   1  520.81   36.73
   2  -5   1  545.29   36.57
  -2  -5  -1  442.88   36.92
  -2  -5  -1  432.64   36.62
   2  -5   1  519.84   37.01
  -2  -5  -1  445.26   36.56
  -2   5  -1  541.18   36.72
  -2   5  -1  531.19   36.79
   2   5   1  470.64   36.58
  -2   5  -1  537.75   36.61
   3  -5   1   19.22    2.13
   3  -5   1   19.65    2.37
  -3  -5  -1   13.19    2.72
  -3  -5  -1   11.51    1.84
   3  -5   1   17.52    2.57
   3  -5   1   13.96    2.14
  -3   5  -1   18.04    2.19
   3   5   1   14.72    1.91
  -3   5  -1   15.88    1.95
  -3   5  -1   20.02    2.49
  -3   5  -1   16.53    2.24
   3   5   1   15.85    2.08
   4  -5   1   14.82    2.00
   4  -5   1   12.93    2.39
   4  -5   1   15.20    2.21
   4  -5   1   14.58    2.17
  -4  -5  -1   20.12    2.03
  -4  -5  -1   19.29    2.27
  -4  -5  -1   19.63    3.00
   4   5   1   18.58    1.85
  -4   5  -1   12.92    2.09
  -4   5  -1   16.06    2.39
  -4   5  -1   16.77    2.23
  -4   5  -1   14.94    2.10
   5  -5   1   10.81    2.08
   5  -5   1   12.05    2.26
  -5  -5  -1   19.17    1.97
  -5  -5  -1   19.92    2.15
   5  -5   1   16.73    2.21
   5  -5   1   14.87    2.05
   5   5   1   17.34    1.80
  -5   5  -1   12.40    2.27
   5   5   1   21.15    1.94
  -6  -5  -1  413.67   29.23
   6  -5   1  406.54   28.92
  -6  -5  -1  390.74   28.72
   6  -5   1  382.47   28.75
   6  -5   1  373.71   29.02
  -6  -5  -1  366.70   28.51
  -6  -5  -1  383.68   28.69
  -6   5  -1  387.51   28.76
   6   5   1  379.46   28.62
   6   5   1  401.49   28.54
   6   5   1  373.90   28.60
  -6   5  -1  397.91   28.88
  -6   5  -1  383.52   28.70
  -6   5  -1  398.36   28.79
  -6   5  -1  380.39   28.91
   7  -5   1   33.06    3.62
   7  -5   1   36.66    3.84
   7  -5   1   27.83    3.51
  -7   5  -1   35.64    3.46
  -7   5  -1   41.62    3.52
  -7   5  -1   43.32    3.90
  -8  -5  -1  535.29   39.51
   8  -5   1  548.13   39.84
  -8  -5  -1  546.41   39.72
   8  -5   1  565.83   39.96
   8  -5   1  538.16   40.03
  -8  -5  -1  540.91   39.70
  -8  -5  -1  531.73   40.15
   8   5   1  526.88   39.47
  -8   5  -1  511.65   39.96
  -8   5  -1  553.59   39.75
  -8   5  -1  542.44   39.72
   8   5   1  517.00   39.52
   9  -5   1    2.15    1.43
  -9  -5  -1    2.49    1.04
   9  -5   1    6.16    1.80
  -9  -5  -1    4.84    1.16
  -9  -5  -1    2.35    1.06
  -9  -5  -1    9.41    2.58
   9  -5   1    5.27    1.48
  -9  -5  -1    3.99    1.41
  -9   5  -1    2.85    1.42
  -9   5  -1    3.41    1.56
   9   5   1    3.97    1.10
  -9   5  -1    3.18    1.30
   9   5   1    4.24    1.50
 -10  -5  -1  126.78   11.48
 -10  -5  -1  144.10   10.92
 -10  -5  -1  126.61   10.67
  10  -5   1  149.10   11.33
 -10  -5  -1  132.69   10.61
  10  -5   1  146.99   11.26
 -10  -5  -1  123.85   10.57
 -10   5  -1  153.97   10.90
 -10   5  -1  148.08   10.98
 -10   5  -1  155.79   11.30
 -11  -5  -1    8.15    1.44
 -11  -5  -1    5.27    2.46
  11  -5   1    4.47    1.91
  11  -5   1    6.95    1.85
 -11  -5  -1    9.55    1.93
 -11  -5  -1    5.91    1.36
 -11  -5  -1    8.00    1.39
 -11   5  -1    5.03    1.49
  11   5   1   10.39    1.81
 -11   5  -1    4.56    1.76
 -11   5  -1    6.98    1.37
 -11   5  -1    5.27    1.71
  11   5   1    7.49    1.43
 -12  -5  -1  312.37   23.42
  12  -5   1  331.83   24.02
 -12  -5  -1  293.58   24.10
 -12  -5  -1  319.40   23.18
 -12  -5  -1  313.59   23.56
 -12  -5  -1  278.34   23.19
 -12  -5  -1  285.55   23.46
  12  -5   1  320.27   23.93
 -12   5  -1  329.04   23.29
 -12   5  -1  338.67   23.40
  12   5   1  312.25   23.10
 -12   5  -1  310.57   23.62
 -12   5  -1  318.02   23.82
 -13  -5  -1   10.07    3.23
 -13  -5  -1   12.18    1.95
  13  -5   1   13.73    2.60
  13  -5   1   14.72    2.83
 -13  -5  -1   10.70    1.61
 -13  -5  -1    9.92    2.16
 -13  -5  -1   11.81    2.37
 -13   5  -1    9.98    1.95
 -13   5  -1   11.80    2.13
 -13   5  -1   12.08    2.41
 -13   5  -1    9.41    2.75
  14  -5   1  194.74   15.72
  14  -5   1  193.47   15.75
 -14  -5  -1  221.41   16.31
 -14  -5  -1  208.51   15.53
 -14  -5  -1  190.33   15.12
 -14   5  -1  196.31   15.21
 -14   5  -1  200.57   15.10
 -14   5  -1  185.35   15.68
 -14   5  -1  200.87   15.75
 -15  -5  -1    9.52    2.31
 -15  -5  -1    9.39    2.17
  15  -5   1    9.47    2.54
 -15  -5  -1   11.59    3.43
  15  -5   1    7.66    3.05
 -15   5  -1   10.49    2.09
 -15   5  -1   10.73    2.48
 -15   5  -1    6.39    2.24
 -15   5  -1    8.09    1.94
 -16  -5  -1  162.12   13.27
  16  -5   1  176.34   14.05
 -16  -5  -1  159.63   13.50
 -16  -5  -1  158.40   14.15
 -16  -5  -1  164.25   13.60
  16  -5   1  177.00   13.91
 -16   5  -1  176.93   13.16
 -16   5  -1  165.59   13.12
 -16   5  -1  174.45   13.90
 -16   5  -1  175.82   13.55
 -17  -5  -1   45.14    4.59
  17  -5   1   46.47    5.49
 -17  -5  -1   42.81    5.15
  17  -5   1   42.31    5.35
 -17  -5  -1   42.00    6.02
 -17  -5  -1   48.04    5.19
 -17   5  -1   54.45    5.15
 -17   5  -1   42.39    5.47
 -17   5  -1   49.17    4.57
 -17   5  -1   49.70    4.47
 -18  -5  -1  129.06   10.76
  18  -5   1  115.59   11.21
 -18  -5  -1  144.31   11.31
 -18  -5  -1  144.01   11.28
  18  -5   1  128.27   11.35
 -18  -5  -1  125.24   11.83
 -18   5  -1  130.67   10.35
 -18   5  -1  130.81   11.10
 -18   5  -1  129.49   11.12
 -18   5  -1  125.25   10.91
 -19  -5  -1   28.80    5.61
  19  -5   1   32.96    5.03
 -19  -5  -1   36.21    5.22
  19  -5   1   33.49    5.76
 -19   5  -1   32.30    4.26
 -19   5  -1   27.66    3.77
 -19   5  -1   30.57    4.54
 -19   5  -1   27.22    3.69
  20  -5   1   62.65    7.87
 -20  -5  -1   66.91    7.41
 -20  -5  -1   60.94    7.28
 -20  -5  -1   62.34    8.10
  20  -5   1   70.72    7.52
 -20   5  -1   71.55    6.34
 -20   5  -1   70.17    6.95
 -20   5  -1   66.70    7.25
 -20   5  -1   72.45    7.26
  21  -5   1   20.98    4.58
 -21  -5  -1   14.28    3.45
 -21  -5  -1   26.91    3.71
  21  -5   1   23.88    4.65
 -21  -5  -1   19.33    5.36
 -21   5  -1   20.10    3.38
 -21   5  -1   22.68    4.03
 -21   5  -1   19.04    3.65
  22  -5   1   42.67    6.59
 -22  -5  -1   56.46    6.05
  22  -5   1   56.07    7.92
 -22  -5  -1   56.08   10.49
 -22  -5  -1   50.48    5.66
 -22   5  -1   54.56    5.95
 -22   5  -1   59.03    6.45
  23  -5   1    3.10    3.31
 -23  -5  -1   10.04    2.97
  23  -5   1    3.82    3.85
 -23  -5  -1   19.20    5.36
 -23   5  -1    7.60    3.49
 -23   5  -1    6.13    2.47
 -23   5  -1    4.27    2.00
 -24  -5  -1   52.29    7.70
 -24  -5  -1   48.67    5.90
  24  -5   1   52.08    7.12
 -24  -5  -1   54.18    8.24
  24  -5   1   43.57    7.43
 -24   5  -1   60.46    6.55
 -24   5  -1   42.41    5.31
 -25  -5  -1   11.29    3.35
 -25  -5  -1    9.08    5.09
  25  -5   1    8.27    4.13
 -25  -5  -1   10.51    4.05
  25  -5   1   13.38    5.13
 -25   5  -1    7.83    3.28
 -25   5  -1   12.05    2.90
 -25   5  -1   12.70    3.87
 -26  -5  -1   39.82    6.68
 -26  -5  -1   48.49    8.69
 -26  -5  -1   46.68    6.36
  26  -5   1   29.54    6.71
  26  -5   1   42.12    7.38
 -26   5  -1   37.38    5.58
 -26   5  -1   42.06    6.64
  27  -5   1   10.73    4.43
 -27  -5  -1    7.08    5.85
 -27  -5  -1    0.57    3.11
 -27  -5  -1    4.96    3.50
 -27   5  -1   14.77    4.07
 -28  -5  -1   36.23    8.17
 -28  -5  -1   44.78    6.58
 -28  -5  -1   40.65    6.36
  28  -5   1   29.28    6.59
 -28   5  -1   50.70    7.27
  29  -5   1    3.40    3.90
 -29  -5  -1    2.09    3.52
 -29   5  -1    3.49    3.29
 -30  -5  -1   14.95    6.30
  30  -5   1   11.77    5.02
 -30  -5  -1   21.44    5.06
 -30  -5  -1   15.10    5.34
 -30   5  -1    7.00    3.88
 -30   5  -1   17.31    5.12
  29  -6  -1   22.61    6.11
 -29  -6   1   33.31    5.89
  29  -6  -1   25.32    5.89
 -29  -6   1   33.97    7.94
 -29   6   1   26.40    5.48
 -29   6   1   16.90    5.59
 -28  -6   1   50.98    7.28
  28  -6  -1   30.96    6.67
 -28   6   1   47.13    5.21
 -28   6   1   46.54    7.17
 -28   6   1   40.61    6.47
 -27  -6   1   10.63    4.56
  27  -6  -1   11.66    4.58
 -27  -6   1   14.07    3.79
 -27  -6   1   13.92    6.69
 -27   6   1    7.88    2.90
  26  -6  -1   45.50    7.19
 -26  -6   1   42.70    8.04
 -26  -6   1   46.16    7.37
  26  -6  -1   44.04    7.10
 -26   6   1   34.96    7.25
 -25  -6   1   52.54    6.32
 -25  -6   1   64.68   10.84
  25  -6  -1   60.82    9.18
 -25  -6   1   55.33    6.36
 -25   6   1   40.88    7.66
 -25   6   1   51.07    6.74
 -25   6   1   48.38    5.74
  24  -6  -1  118.43   13.51
 -24  -6   1  131.20   12.98
 -24  -6   1  135.62   13.02
 -24   6   1  126.32   11.93
 -24   6   1  129.21   11.23
 -24   6   1  135.17   11.62
  23  -6  -1   35.42    5.43
 -23  -6   1   31.00    4.33
 -23  -6   1   29.42    5.44
  23  -6  -1   23.86    4.98
 -23   6   1   21.41    4.27
 -23   6   1   17.80    3.72
 -23   6   1   22.95    4.09
 -22  -6   1   14.43    3.28
  22  -6  -1    2.49    3.05
  22  -6  -1    7.47    3.30
 -22  -6   1   15.05    4.79
 -22   6   1    5.27    2.70
 -22   6   1   10.76    3.93
 -22   6   1    7.38    2.97
  21  -6  -1   36.02    5.31
 -21  -6   1   31.77    7.75
 -21  -6   1   28.46    4.42
  21  -6  -1   35.37    5.43
 -21   6   1   30.99    5.07
 -21   6   1   25.81    5.21
 -21   6   1   32.19    3.85
 -21   6   1   30.52    4.86
 -20  -6   1   29.67    3.85
 -20  -6   1   39.12    4.64
  20  -6  -1   27.53    5.77
  20  -6  -1   20.10    4.69
 -20  -6   1   29.39    6.20
 -20   6   1   26.23    4.74
 -20   6   1   25.97    4.39
 -20   6   1   28.48    4.58
 -20   6   1   29.37    4.88
 -19  -6   1  143.62   12.35
  19  -6  -1  145.15   13.50
  19  -6  -1  154.08   13.02
 -19  -6   1  147.64   12.22
 -19  -6   1  146.98   13.57
 -19   6   1  158.98   12.82
 -19   6   1  142.90   12.35
 -19   6   1  149.49   12.36
 -19   6   1  141.90   12.94
 -18  -6   1   52.85    6.89
 -18  -6   1   43.53    4.56
 -18  -6   1   42.17    4.27
  18  -6  -1   32.67    5.15
  18  -6  -1   38.76    6.24
 -18   6   1   39.14    5.38
 -18   6   1   31.55    4.22
 -18   6   1   34.17    4.40
 -18   6   1   42.03    5.56
 -17  -6   1   31.48    5.29
 -17  -6   1   22.96    3.87
 -17  -6   1   28.61    3.30
 -17  -6   1   26.93    3.87
  17  -6  -1   22.14    4.38
 -17   6   1   21.00    3.85
 -17   6   1   20.42    3.23
 -17   6   1   21.00    3.74
 -17   6   1   33.82    4.66
  16  -6  -1    1.67    2.30
 -16  -6   1    7.98    2.13
 -16  -6   1    7.51    3.55
 -16  -6   1    8.77    2.21
 -16  -6   1    3.26    2.33
  16  -6  -1    5.38    2.46
 -16   6   1    4.67    2.37
 -16   6   1    5.42    1.87
 -16   6   1    3.19    1.72
 -16   6   1    4.30    2.07
  15  -6  -1  264.49   20.74
 -15  -6   1  244.35   19.50
 -15  -6   1  254.63   20.70
 -15  -6   1  237.27   20.05
 -15   6   1  278.92   19.81
 -15   6   1  257.04   20.47
 -15   6   1  273.84   19.86
 -15   6   1  246.64   20.25
  14  -6  -1   19.26    3.55
 -14  -6   1   22.43    2.73
 -14  -6   1   21.95    4.40
  14  -6  -1   17.42    3.52
 -14   6   1   17.07    3.24
 -14   6   1   20.85    3.35
 -14   6   1   24.53    3.04
 -14   6   1   18.18    3.38
 -13  -6   1  130.45   12.39
  13  -6  -1  154.51   13.41
 -13  -6   1  127.87   11.64
 -13   6   1  155.82   11.93
 -13   6   1  145.01   12.09
 -13   6   1  158.51   11.68
 -13   6   1  152.83   11.44
  12  -6  -1   19.27    3.13
  12  -6  -1   15.48    2.88
 -12   6   1   13.56    2.43
  12   6  -1   22.13    2.20
 -12   6   1   17.91    2.72
 -12   6   1   12.00    2.67
  11  -6  -1  182.40   14.71
 -11  -6   1  219.59   14.64
  11  -6  -1  166.50   14.87
  11   6  -1  213.27   14.37
 -11   6   1  176.15   14.50
 -11   6   1  186.50   15.01
 -11   6   1  174.76   14.57
  10  -6  -1   63.75    6.16
  10  -6  -1   61.60    6.24
  10  -6  -1   65.60    5.97
  10   6  -1   75.40    5.60
 -10   6   1   63.87    5.85
  10   6  -1   69.54    5.49
 -10   6   1   69.70    5.81
 -10   6   1   63.43    6.37
  -9  -6   1  279.73   24.22
   9  -6  -1  344.45   24.54
   9  -6  -1  355.90   24.83
  -9   6   1  336.91   24.71
   9   6  -1  288.71   24.03
  -9   6   1  347.92   24.36
   8  -6  -1   83.40    7.58
  -8  -6   1   89.78    7.19
   8  -6  -1   84.54    7.43
   8  -6  -1   81.02    7.69
  -8  -6   1  101.87    8.18
  -8  -6   1  100.97    7.39
  -8  -6   1   95.21    7.26
   8   6  -1   91.54    7.11
  -8   6   1   86.41    7.35
   8   6  -1   98.84    7.23
  -8   6   1   89.21    7.45
  -8   6   1   89.26    7.74
   7  -6  -1   24.04    3.32
   7  -6  -1   25.28    3.11
  -7  -6   1   30.93    2.74
   7  -6  -1   28.73    3.02
  -7   6   1   24.73    2.76
   7   6  -1   23.28    2.53
  -7   6   1   25.33    3.25
  -7   6   1   24.12    2.89
   6  -6  -1   27.53    3.42
  -6  -6   1   34.09    2.95
   6  -6  -1   26.02    3.14
  -6  -6   1   34.48    2.90
  -6  -6   1   35.38    3.01
   6  -6  -1   23.66    3.09
  -6  -6   1   35.08    3.93
  -6   6   1   24.99    3.03
   6   6  -1   31.65    2.94
  -6   6   1   28.89    3.43
   6   6  -1   34.90    3.02
  -6   6   1   27.32    3.05
  -6   6   1   22.39    2.90
   6   6  -1   25.81    2.82
  -5  -6   1  171.04   14.38
  -5  -6   1  178.23   14.30
   5  -6  -1  217.98   14.72
  -5  -6   1  174.82   14.86
   5  -6  -1  219.00   14.71
   5  -6  -1  208.24   14.35
  -5  -6   1  186.36   14.41
  -5  -6   1  178.28   14.28
  -5   6   1  216.30   14.55
   5   6  -1  172.21   14.24
   5   6  -1  169.16   14.34
   5   6  -1  179.79   14.33
  -5   6   1  211.55   14.47
   4  -6  -1  129.22   10.36
   4  -6  -1  131.15   10.60
   4  -6  -1  129.16   10.34
   4  -6  -1  134.01    9.98
  -4  -6   1  124.29   10.05
  -4  -6   1  124.63   10.62
  -4  -6   1  133.20   10.18
  -4   6   1  136.21   10.06
  -4   6   1  133.38   10.18
   4   6  -1  138.53   10.10
  -4   6   1  132.65   10.28
   4   6  -1  127.98   10.12
   3  -6  -1   49.69    4.49
   3  -6  -1   46.00    3.96
  -3  -6   1   38.73    4.28
   3  -6  -1   44.44    4.40
   3  -6  -1   54.05    4.74
   3  -6  -1   47.75    4.33
  -3   6   1   56.29    4.38
  -3   6   1   50.54    4.24
  -3   6   1   46.20    4.02
   2  -6  -1   45.45    4.19
  -2  -6   1   55.05    4.73
   2  -6  -1   54.04    4.63
   2  -6  -1   38.20    4.33
  -2   6   1   46.60    4.03
  -2   6   1   46.72    4.19
   2   6  -1   39.82    3.98
   1  -6  -1    4.30    1.72
   1  -6  -1    4.71    1.69
  -1  -6   1    4.02    1.34
   1  -6  -1    5.56    1.85
  -1  -6   1    6.04    1.77
   1  -6  -1    2.42    1.29
   1   6  -1    6.28    1.39
  -1   6   1    4.01    1.35
  -1   6   1    3.65    1.44
   1   6  -1    4.13    1.29
   0  -6  -1  214.29   16.41
   0  -6   1  220.99   16.24
   0  -6   1  218.15   16.42
   0  -6   1  201.26   16.27
   0  -6  -1  190.84   15.98
   0  -6  -1  211.56   16.28
   0  -6  -1  213.42   16.12
   0  -6   1  211.48   15.94
   0   6  -1  225.92   16.07
   0   6  -1  213.02   15.93
   0   6   1  207.18   16.03
   0   6   1  215.67   15.92
   1  -6   1  311.39   22.04
  -1  -6  -1  285.86   22.39
  -1  -6  -1  285.35   22.02
  -1  -6  -1  271.80   22.31
   1  -6   1  297.44   22.11
   1  -6   1  307.65   22.26
   1  -6   1  323.92   22.52
   1   6   1  285.70   22.06
  -1   6  -1  298.92   22.00
   1   6   1  291.86   21.94
  -1   6  -1  318.69   22.12
  -1   6  -1  264.14   22.42
   2  -6   1   54.66    4.11
   2  -6   1   46.65    4.09
  -2  -6  -1   49.54    4.78
   2  -6   1   37.91    4.31
   2  -6   1   55.09    4.63
  -2  -6  -1   37.28    4.29
  -2  -6  -1   41.39    4.06
  -2   6  -1   48.83    4.11
   2   6   1   45.98    4.14
  -2   6  -1   43.57    4.31
   2   6   1   47.40    4.12
  -2   6  -1   43.51    4.09
   3  -6   1  274.04   20.84
   3  -6   1  265.60   20.89
  -3  -6  -1  294.15   21.02
  -3  -6  -1  281.46   21.19
  -3  -6  -1  266.05   20.66
  -3  -6  -1  274.41   20.76
   3  -6   1  279.63   21.16
  -3  -6  -1  249.15   20.81
   3  -6   1  286.83   20.62
  -3   6  -1  288.44   21.01
  -3   6  -1  286.09   20.81
   3   6   1  289.93   20.83
  -3   6  -1  282.57   20.88
   3   6   1  275.49   20.78
  -3   6  -1  278.67   20.67
  -4  -6  -1   17.13    2.17
  -4  -6  -1   21.43    3.26
   4  -6   1   23.38    2.93
   4  -6   1   16.31    2.34
   4  -6   1   20.83    2.19
  -4  -6  -1   19.53    2.21
   4  -6   1   20.67    2.48
   4   6   1   17.39    2.26
   4   6   1   17.76    1.93
  -4   6  -1   17.86    2.39
   4   6   1   14.35    2.03
  -4   6  -1   21.97    2.78
  -4   6  -1   21.91    2.43
  -4   6  -1   20.88    2.41
   5  -6   1   33.11    3.44
   5  -6   1   36.09    3.52
  -5  -6  -1   30.83    3.16
  -5  -6  -1   33.74    3.23
   5  -6   1   38.13    3.97
  -5  -6  -1   34.76    3.26
  -5   6  -1   39.06    3.50
  -5   6  -1   36.36    3.33
   5   6   1   33.64    3.08
   5   6   1   39.27    3.34
  -6  -6  -1   32.50    2.95
   6  -6   1   31.53    3.18
  -6  -6  -1   29.00    3.03
   6  -6   1   32.88    3.41
  -6  -6  -1   29.70    2.94
   6  -6   1   32.34    3.66
  -6  -6  -1   28.54    2.89
  -6  -6  -1   32.10    4.01
   6   6   1   26.41    2.77
   6   6   1   32.00    3.01
  -6   6  -1   33.10    3.27
  -6   6  -1   30.28    3.14
  -6   6  -1   37.30    3.27
  -7  -6  -1  190.75   16.15
   7  -6   1  234.20   16.67
  -7  -6  -1  202.98   16.72
  -7  -6  -1  193.78   16.00
   7  -6   1  237.16   16.55
   7  -6   1  219.96   16.28
  -7  -6  -1  202.29   15.97
  -7   6  -1  233.61   16.29
  -7   6  -1  231.67   16.33
  -7   6  -1  220.53   16.23
   7   6   1  203.70   15.93
   7   6   1  199.02   16.04
   8  -6   1   79.27    6.65
   8  -6   1   68.21    6.98
  -8  -6  -1   84.56    6.49
   8   6   1   78.39    6.32
  -8   6  -1   81.73    6.80
  -8   6  -1   80.69    6.67
  -8   6  -1   77.15    6.67
   8   6   1   92.17    6.48
   9  -6   1   44.96    4.43
   9  -6   1   46.88    4.70
   9  -6   1   48.91    4.35
  -9   6  -1   41.50    4.28
  -9   6  -1   44.38    4.24
  10  -6   1   13.03    2.58
  10  -6   1   20.97    2.55
 -10  -6  -1   19.04    2.05
 -10  -6  -1   16.73    2.58
  10  -6   1   21.89    3.16
 -10  -6  -1   17.55    2.23
 -10   6  -1   13.60    2.41
  10   6   1   20.41    2.23
 -10   6  -1   12.78    2.29
 -11  -6  -1  152.62   13.46
 -11  -6  -1  151.82   12.47
 -11  -6  -1  157.79   12.70
 -11   6  -1  191.83   12.97
 -12  -6  -1  135.24   10.18
 -12  -6  -1  132.99   10.82
 -12  -6  -1  121.71   12.15
 -12   6  -1  138.26   10.53
  12   6   1  134.82   10.16
 -12   6  -1  125.92   10.65
 -12   6  -1  127.35   10.93
  13  -6   1  116.87   10.63
 -13  -6  -1  128.43    9.88
 -13  -6  -1  118.79   10.09
  13  -6   1  125.48   10.62
 -13   6  -1  123.08   10.08
 -13   6  -1  131.57   10.19
  13   6   1  128.71    9.68
 -13   6  -1  127.65   10.60
 -13   6  -1  121.20    9.86
  14  -6   1   14.09    3.08
  14  -6   1   11.78    3.13
 -14   6  -1    8.26    2.52
 -14   6  -1    8.14    2.25
 -14   6  -1   12.12    2.58
 -14   6  -1   12.54    2.19
 -15  -6  -1   52.77    5.72
  15  -6   1   70.38    6.49
 -15  -6  -1   61.66    7.39
 -15  -6  -1   51.28    5.23
  15  -6   1   54.69    6.43
 -15   6  -1   56.27    5.61
 -15   6  -1   65.77    6.42
 -15   6  -1   66.75    5.89
  16  -6   1   38.88    5.71
  16  -6   1   33.90    4.83
 -16  -6  -1   40.84    4.90
 -16  -6  -1   43.76    5.74
 -16  -6  -1   39.25    4.67
 -16   6  -1   36.41    4.89
 -16   6  -1   35.04    3.92
 -16   6  -1   37.55    4.44
 -16   6  -1   33.42    4.26
 -17  -6  -1   54.74    7.15
  17  -6   1   56.76    6.97
 -17  -6  -1   61.67    5.88
  17  -6   1   63.37    6.61
 -17  -6  -1   64.69    6.23
 -17   6  -1   55.20    5.70
 -17   6  -1   59.82    5.69
 -17   6  -1   61.74    6.05
  18  -6   1   31.88    5.63
 -18  -6  -1   42.56    5.54
  18  -6   1   31.29    5.04
 -18  -6  -1   36.70    4.30
 -18  -6  -1   46.68    6.62
 -18   6  -1   32.29    4.28
 -18   6  -1   34.26    5.24
 -18   6  -1   31.53    4.00
 -19  -6  -1   51.43    6.04
 -19  -6  -1   55.99    7.66
  19  -6   1   60.01    6.65
  19  -6   1   47.48    6.27
 -19   6  -1   53.02    5.74
 -19   6  -1   56.89    6.50
 -19   6  -1   44.96    5.60
 -20  -6  -1   12.45    2.62
 -20  -6  -1    9.11    2.80
  20  -6   1    8.96    3.80
 -20  -6  -1    8.84    3.83
  20  -6   1    6.67    3.33
 -20   6  -1    4.04    2.47
 -20   6  -1    7.02    2.70
 -21  -6  -1   48.44    5.11
  21  -6   1   47.79    6.32
  21  -6   1   50.75    7.72
 -21  -6  -1   44.20    6.26
 -21   6  -1   37.78    5.23
 -21   6  -1   35.13    4.27
 -21   6  -1   37.83    5.58
 -22  -6  -1   54.77    5.62
  22  -6   1   41.53    6.55
 -22  -6  -1   56.79    7.86
  22  -6   1   50.52    6.87
 -22   6  -1   53.97    5.84
 -22   6  -1   55.55    7.86
 -22   6  -1   58.94    6.05
 -23  -6  -1   34.27    5.06
 -23  -6  -1   43.23    5.38
 -23  -6  -1   34.38    6.96
  23  -6   1   25.70    6.51
  23  -6   1   38.26    5.85
 -23   6  -1   27.51    4.40
 -23   6  -1   35.34    5.43
 -23   6  -1   31.79    5.16
  24  -6   1   38.53    6.22
  24  -6   1   30.50    6.99
 -24  -6  -1   32.14    7.38
 -24  -6  -1   41.89    5.50
 -24  -6  -1   36.46    5.53
 -24   6  -1   32.22    4.41
 -24   6  -1   29.31    5.42
  25  -6   1   18.33    4.82
  25  -6   1    4.26    4.11
 -25  -6  -1    6.47    3.81
 -25   6  -1   10.85    3.02
 -25   6  -1    9.83    4.56
 -26  -6  -1   28.68    6.21
 -26  -6  -1   26.40    6.90
 -26  -6  -1   36.88    5.65
  26  -6   1   27.41    5.95
 -26   6  -1   31.38    5.85
 -26   6  -1   46.16    5.98
 -27  -6  -1   30.68    7.95
 -27  -6  -1   26.78    5.24
  27  -6   1   17.14    5.74
  27  -6   1   18.94    5.41
 -27   6  -1   20.07    5.24
 -27   6  -1   23.21    3.96
  28  -6   1   45.15    7.95
 -28  -6  -1   64.92    7.71
 -28  -6  -1   50.25    6.88
 -28   6  -1   55.77    7.01
 -28   6  -1   59.36    7.68
  29  -6   1   25.53    6.57
  29  -6   1   43.65    9.56
 -29  -6  -1   36.71    7.58
 -29   6  -1   46.58    6.81
 -29   6  -1   45.93    7.77
 -28  -7   1   13.17    6.41
 -28  -7   1    3.78    3.71
  28  -7  -1   12.65    4.99
 -28   7   1   17.11    4.71
 -27  -7   1   30.61    6.77
  27  -7  -1   21.93    5.79
  27  -7  -1   23.65    6.40
 -27   7   1   28.94    5.63
 -26  -7   1    6.89    4.35
 -26  -7   1    5.31    5.65
  26  -7  -1   14.92    4.70
  26  -7  -1   15.45    5.66
 -26   7   1   13.11    3.38
 -26   7   1    9.63    3.59
 -25  -7   1   75.84    7.84
 -25  -7   1   66.25    9.25
  25  -7  -1   68.15   10.58
  25  -7  -1   49.48    7.70
 -25   7   1   69.75    6.74
 -25   7   1   66.07    8.98
 -24  -7   1   45.01    8.15
 -24  -7   1   36.75    5.70
 -24   7   1   39.94    5.90
 -24   7   1   33.16    5.80
 -24   7   1   36.35    5.53
  23  -7  -1   21.77    6.05
 -23  -7   1   27.18    6.28
 -23  -7   1   25.55    5.22
 -23   7   1   19.72    4.24
 -23   7   1   26.48    4.52
 -22  -7   1    7.03    3.71
 -22  -7   1   12.10    5.12
  22  -7  -1   10.75    3.87
  22  -7  -1    9.22    4.31
 -22   7   1   10.99    2.90
 -22   7   1   10.50    3.87
 -22   7   1   10.32    3.19
  21  -7  -1   66.23    8.35
 -21  -7   1   77.30    9.68
 -21  -7   1   94.78    8.01
  21  -7  -1   83.14    9.89
 -21   7   1   82.84    7.64
  20  -7  -1   27.42    4.64
  20  -7  -1   27.64    5.16
 -20  -7   1   27.30    4.17
 -20  -7   1   19.91    4.19
 -20   7   1   24.62    3.92
 -20   7   1   23.92    4.20
 -19  -7   1   78.96    9.17
 -19  -7   1   95.36    8.30
  19  -7  -1   81.80    8.38
  19  -7  -1   72.10    8.42
 -19   7   1   85.44    7.76
 -19   7   1   86.51    7.77
 -19   7   1   82.85    7.82
 -18  -7   1   34.49    6.67
  18  -7  -1   36.94    5.33
 -18  -7   1   26.27    4.25
  18  -7  -1   34.56    5.13
 -18  -7   1   31.81    4.94
 -18   7   1   32.44    4.30
 -18   7   1   34.76    4.79
 -18   7   1   35.31    4.63
 -17  -7   1   57.63    5.44
 -17  -7   1   53.29    8.24
  17  -7  -1   53.67    6.79
  17  -7  -1   62.52    6.60
 -17   7   1   51.80    5.66
 -17   7   1   54.99    5.45
 -17   7   1   51.65    6.64
 -17   7   1   44.72    5.78
 -16  -7   1   17.67    2.71
 -16  -7   1   16.43    3.31
  16  -7  -1   13.85    3.43
 -16  -7   1   15.19    4.53
 -16   7   1   13.26    2.96
 -16   7   1   13.87    2.85
 -16   7   1   18.09    3.08
 -16   7   1   15.03    3.26
 -15  -7   1  160.71   14.58
  15  -7  -1  171.79   14.04
 -15  -7   1  174.54   13.42
 -15  -7   1  165.19   13.67
  15  -7  -1  154.07   14.07
 -15   7   1  175.88   13.40
 -15   7   1  164.44   14.42
 -15   7   1  173.08   13.25
  15   7  -1  184.13   13.12
 -15   7   1  157.15   13.54
 -14  -7   1   35.35    5.74
 -14  -7   1   35.58    3.92
  14  -7  -1   29.66    4.67
 -14  -7   1   24.63    3.49
  14  -7  -1   37.54    4.31
 -14   7   1   33.46    4.60
  14   7  -1   26.83    3.23
 -14   7   1   33.21    3.69
 -14   7   1   28.20    3.97
 -13  -7   1   95.33    7.18
 -13  -7   1   93.43    9.02
  13  -7  -1   65.17    7.42
  13  -7  -1   67.03    7.27
 -13  -7   1   90.80    6.91
 -13   7   1   67.01    6.81
 -13   7   1   72.46    7.53
  13   7  -1   87.59    6.59
 -12  -7   1   33.30    3.10
  12  -7  -1   22.49    3.97
 -12  -7   1   36.40    5.26
 -12  -7   1   31.81    3.94
  12  -7  -1   27.07    4.18
 -12   7   1   30.10    3.77
 -12   7   1   26.50    4.14
 -12   7   1   28.76    3.89
  12   7  -1   25.43    3.02
 -11  -7   1   45.70    4.18
  11  -7  -1   33.16    4.63
  11  -7  -1   44.42    4.93
  11  -7  -1   41.44    4.53
 -11  -7   1   54.35    5.86
  11   7  -1   32.00    3.64
 -11   7   1   36.76    4.26
 -11   7   1   41.41    4.85
  11   7  -1   44.29    4.02
 -11   7   1   44.03    4.23
 -10  -7   1   47.50    4.18
  10  -7  -1   39.92    4.75
  10  -7  -1   39.18    4.50
  10  -7  -1   50.24    5.08
 -10  -7   1   47.81    4.50
  10   7  -1   50.39    4.30
 -10   7   1   39.74    4.35
 -10   7   1   40.99    4.54
  10   7  -1   41.56    4.00
 -10   7   1   51.57    5.11
   9  -7  -1  511.20   38.24
  -9  -7   1  495.10   37.95
   9  -7  -1  521.62   38.53
  -9  -7   1  499.10   38.76
   9  -7  -1  497.42   38.56
  -9  -7   1  541.07   38.15
  -9   7   1  499.80   38.67
   9   7  -1  513.12   37.87
  -9   7   1  534.99   38.24
   9   7  -1  493.01   37.92
  -9   7   1  537.70   38.15
  -8  -7   1   53.23    5.31
   8  -7  -1   64.44    5.53
  -8  -7   1   63.26    5.22
  -8  -7   1   48.53    6.17
   8  -7  -1   62.33    5.89
  -8   7   1   55.67    6.59
   8   7  -1   54.56    5.09
  -8   7   1   59.27    5.54
  -8   7   1   68.05    5.29
   7  -7  -1   78.59    8.22
   7  -7  -1   84.57    7.28
   7  -7  -1   95.85    7.79
  -7   7   1   85.34    7.16
  -7   7   1   80.56    7.26
  -7   7   1   85.93    7.53
   7   7  -1   94.36    6.98
   6  -7  -1   22.27    3.31
   6  -7  -1   18.32    2.79
   6  -7  -1   25.50    2.84
  -6   7   1   20.65    2.58
  -6   7   1   16.53    2.71
   6   7  -1   23.62    2.42
   5  -7  -1  173.10   13.67
  -5  -7   1  184.92   14.22
   5  -7  -1  185.23   13.90
   5  -7  -1  164.71   13.97
   5   7  -1  185.00   13.40
   5   7  -1  185.56   13.50
  -5   7   1  165.57   13.40
  -5   7   1  173.38   13.66
  -5   7   1  169.15   13.57
   4  -7  -1   25.65    2.49
   4  -7  -1   30.66    3.51
   4  -7  -1   22.95    3.18
  -4  -7   1   27.20    3.81
   4  -7  -1   26.75    3.12
   4  -7  -1   27.74    2.98
  -4  -7   1   22.55    3.46
  -4   7   1   31.96    3.04
  -4   7   1   23.39    2.97
   4   7  -1   18.78    2.76
   3  -7  -1  255.15   20.33
   3  -7  -1  260.30   20.43
  -3  -7   1  279.83   20.46
   3  -7  -1  266.92   20.16
   3  -7  -1  266.95   20.21
  -3  -7   1  268.21   20.50
   3   7  -1  251.44   19.96
  -3   7   1  247.78   19.98
   3   7  -1  289.82   19.97
  -3   7   1  271.93   20.09
   2  -7  -1    3.70    1.42
   2  -7  -1    3.87    1.67
   2  -7  -1    2.77    1.69
  -2  -7   1    5.57    2.07
  -2  -7   1    5.16    1.47
  -2  -7   1    5.70    1.87
  -2  -7   1    7.19    1.95
   2  -7  -1    3.48    1.68
   2   7  -1    5.10    1.39
  -2   7   1    3.48    1.48
  -2   7   1    1.65    1.38
   2   7  -1    4.56    1.39
   1  -7  -1   19.51    2.88
  -1  -7   1   16.15    2.34
   1  -7  -1   14.40    2.65
   1  -7  -1   18.14    2.54
   1  -7  -1   17.62    2.74
  -1  -7   1   25.96    3.20
  -1  -7   1   22.52    2.79
   1   7  -1   20.70    2.37
  -1   7   1   17.94    2.35
  -1   7   1   20.67    2.57
   1   7  -1   23.52    2.51
   0  -7  -1    2.07    1.34
   0  -7   1   -0.06    1.38
   0  -7   1    3.52    1.28
   0  -7   1    2.28    1.61
   0  -7  -1    1.44    1.65
   0  -7  -1    2.92    1.82
   0  -7  -1    1.59    1.55
   0   7  -1    1.06    1.20
   0   7   1    0.58    1.16
   0   7  -1    3.58    1.34
   0   7   1    2.47    1.32
   1  -7   1  383.24   30.08
  -1  -7  -1  399.51   29.73
   1  -7   1  414.33   29.91
  -1  -7  -1  402.63   30.02
  -1  -7  -1  398.82   30.14
   1  -7   1  372.10   29.75
   1  -7   1  414.73   29.69
  -1   7  -1  399.57   29.78
   1   7   1  409.23   29.63
  -1   7  -1  413.07   29.68
   1   7   1  383.83   29.71
   2  -7   1    5.20    1.28
   2  -7   1   12.13    2.15
   2  -7   1    8.21    1.69
  -2  -7  -1   10.07    1.85
  -2  -7  -1   14.14    2.28
  -2  -7  -1    9.98    2.23
   2  -7   1    7.93    2.00
   2  -7   1    7.94    1.86
   2   7   1   11.15    1.71
  -2   7  -1    7.47    1.72
   2   7   1    9.32    1.72
  -2   7  -1    6.88    1.63
   3  -7   1   38.85    4.57
   3  -7   1   42.13    4.30
   3  -7   1   44.73    4.27
  -3  -7  -1   47.28    4.95
   3  -7   1   51.65    3.96
   3   7   1   49.65    4.31
  -3   7  -1   46.69    4.20
   3   7   1   46.67    4.05
  -3   7  -1   44.93    4.30
   4  -7   1   17.41    2.32
   4  -7   1   11.75    2.17
   4  -7   1    8.38    2.11
  -4   7  -1    7.16    1.74
  -4   7  -1   15.28    1.91
  -4   7  -1   11.23    2.03
   5  -7   1  233.02   18.63
   5  -7   1  235.51   18.28
   5  -7   1  230.32   18.26
  -5  -7  -1  234.23   18.76
   5   7   1  233.85   18.17
   5   7   1  259.64   17.97
  -5   7  -1  241.30   18.21
  -5   7  -1  243.97   18.22
  -5   7  -1  245.90   18.14
  -6  -7  -1   50.63    5.11
   6  -7   1   58.63    5.38
   6  -7   1   70.61    6.00
  -6  -7  -1   52.63    6.03
   6  -7   1   66.77    5.58
   6   7   1   51.65    5.17
  -6   7  -1   66.62    5.41
  -6   7  -1   68.08    5.36
  -6   7  -1   69.96    5.58
   7  -7   1  347.46   23.75
  -7  -7  -1  302.75   23.54
  -7  -7  -1  301.87   23.46
   7  -7   1  324.65   24.25
   7   7   1  293.90   23.30
  -7   7  -1  335.77   23.76
  -7   7  -1  341.81   23.66
   7   7   1  268.50   23.40
  -7   7  -1  314.47   23.62
  -8  -7  -1   28.49    2.93
   8  -7   1   19.73    4.10
   8  -7   1   26.70    3.25
   8  -7   1   29.40    3.20
  -8   7  -1   23.48    3.16
   8   7   1   29.96    2.97
  -8   7  -1   27.98    3.19
   9  -7   1   10.39    2.35
   9   7   1   13.30    1.77
  -9   7  -1   10.24    2.05
  -9   7  -1    5.93    1.92
  10  -7   1   77.42    6.62
  10  -7   1   81.27    6.79
 -10  -7  -1   65.80    6.52
  10  -7   1   75.03    7.12
 -10   7  -1   79.05    6.59
 -10   7  -1   84.06    6.63
 -10   7  -1   79.30    6.59
  10   7   1   60.86    6.20
 -11  -7  -1  143.55   10.79
  11  -7   1  137.48   11.35
  11  -7   1  135.48   11.66
 -11  -7  -1  158.62   12.33
  11  -7   1  127.73   11.59
 -11  -7  -1  162.18   11.22
 -11   7  -1  131.38   11.22
  11   7   1  137.15   10.92
 -11   7  -1  144.11   11.28
 -11   7  -1  123.45   11.29
 -12  -7  -1   17.77    3.35
 -12  -7  -1   19.70    2.40
  12  -7   1   17.62    3.38
  12  -7   1   21.02    3.41
 -12  -7  -1   17.95    4.21
 -12   7  -1   19.78    2.90
 -12   7  -1   15.87    2.81
  12   7   1   13.59    2.38
  13  -7   1  213.97   17.07
  13  -7   1  198.16   16.94
 -13  -7  -1  197.13   17.73
 -13  -7  -1  211.96   16.17
 -13  -7  -1  219.36   16.82
 -13   7  -1  218.76   16.50
  13   7   1  216.00   16.10
 -13   7  -1  209.46   16.49
  14  -7   1   28.52    4.61
 -14  -7  -1   42.82    5.81
  14  -7   1   30.61    4.64
 -14   7  -1   30.54    3.87
  14   7   1   33.01    3.34
 -14   7  -1   34.96    4.23
 -15  -7  -1    9.22    2.27
  15  -7   1   15.50    3.57
 -15  -7  -1   15.18    2.97
 -15  -7  -1   11.71    4.01
 -15   7  -1   11.41    2.47
 -15   7  -1   14.05    2.76
  16  -7   1   40.49    4.92
  16  -7   1   45.40    5.34
 -16  -7  -1   42.54    7.02
 -16  -7  -1   33.38    4.68
 -16  -7  -1   34.63    4.85
 -16   7  -1   38.14    4.09
 -16   7  -1   38.33    4.35
 -16   7  -1   30.60    4.45
  17  -7   1   82.93    9.54
 -17  -7  -1  106.17    9.26
 -17  -7  -1  108.92   10.41
 -17  -7  -1  115.52    9.11
  17  -7   1  101.35    9.41
 -17  -7  -1  105.05    9.42
 -17   7  -1   98.54    9.30
 -17   7  -1  110.54    9.03
 -17   7  -1   96.55    8.78
 -18  -7  -1   20.80    3.14
  18  -7   1   12.65    4.25
  18  -7   1   15.80    3.85
 -18  -7  -1   13.75    3.71
 -18  -7  -1   11.35    4.69
 -18   7  -1   17.69    3.28
 -18   7  -1   17.18    3.20
 -18   7  -1   16.16    3.29
 -19  -7  -1   82.13    9.66
  19  -7   1   79.02    8.72
  19  -7   1   80.13    9.46
 -19  -7  -1   86.02    8.40
 -19  -7  -1   90.33    8.03
 -19   7  -1   88.94    8.70
 -19   7  -1   97.31    8.29
 -19   7  -1   80.98    7.71
  20  -7   1   17.48    4.01
 -20  -7  -1   14.35    5.69
  20  -7   1   14.26    3.74
 -20  -7  -1   14.15    4.02
 -20   7  -1   10.45    3.67
 -20   7  -1    8.55    2.70
 -20   7  -1   14.24    3.19
 -21  -7  -1   32.31    4.69
  21  -7   1   27.99    6.07
 -21  -7  -1   34.69    6.68
  21  -7   1   34.60    5.61
 -21   7  -1   29.67    4.35
 -21   7  -1   31.58    4.85
 -22  -7  -1   30.68    5.71
  22  -7   1   23.30    6.05
 -22  -7  -1   22.83    6.15
  22  -7   1   27.51    5.41
 -22  -7  -1   39.69    5.82
 -22   7  -1   23.75    4.84
 -22   7  -1   23.33    3.99
 -22   7  -1   29.53    4.75
  23  -7   1  133.13   12.90
 -23  -7  -1  151.82   12.34
 -23  -7  -1  120.37   13.01
 -23  -7  -1  132.57   12.54
 -23   7  -1  133.43   11.85
 -23   7  -1  115.50   11.68
 -23   7  -1  130.99   11.87
 -24  -7  -1   23.51    6.34
 -24  -7  -1   16.73    4.16
  24  -7   1   14.46    4.20
 -24  -7  -1   11.25    4.28
 -24   7  -1   13.16    4.43
 -25  -7  -1   35.94    7.65
  25  -7   1   20.19    5.09
  25  -7   1   23.16    5.58
 -25  -7  -1   21.33    5.24
 -25   7  -1   17.32    4.43
 -25   7  -1   17.92    3.80
  26  -7   1   13.12    4.82
 -26  -7  -1   14.75    4.88
 -26  -7  -1   10.98    6.22
 -26   7  -1   21.17    4.02
 -26   7  -1   20.13    4.55
 -26   7  -1   24.66    5.22
 -27  -7  -1   55.76    6.66
  27  -7   1   46.51    8.12
 -27  -7  -1   56.53    8.90
  28  -7   1   35.99    6.84
 -28  -7  -1   31.10    7.93
 -28  -7  -1   29.59    5.86
 -26  -8   1   81.12    9.69
  26  -8  -1   76.08   12.67
  26  -8  -1   55.11    8.55
 -26   8   1   68.81    8.64
 -26   8   1   76.16    7.53
 -25  -8   1    2.43    4.52
 -25  -8   1    5.12    4.01
  25  -8  -1    1.36    3.37
 -25   8   1    0.07    2.46
  24  -8  -1   40.81    7.05
  24  -8  -1   47.20    8.09
 -24  -8   1   70.96   10.25
 -24  -8   1   48.91    8.29
 -24   8   1   49.13    7.21
  23  -8  -1    8.50    5.10
  23  -8  -1    7.14    4.11
 -23  -8   1   11.13    4.33
 -23  -8   1   13.04    5.51
 -23   8   1   12.74    3.85
 -23   8   1   16.25    3.83
  22  -8  -1   46.46    6.78
 -22  -8   1   48.13    8.42
 -22  -8   1   46.42    6.44
 -22   8   1   39.93    5.46
 -22   8   1   45.00    6.87
 -22   8   1   43.94    5.33
  21  -8  -1   13.00    3.93
 -21  -8   1   20.45    4.71
  21  -8  -1   16.07    4.80
 -21   8   1   10.60    3.96
 -21   8   1   10.33    3.34
 -20  -8   1  121.12   10.99
 -20  -8   1   92.45   12.08
 -20  -8   1  129.06   10.18
  20  -8  -1  101.10   11.27
 -20   8   1  112.29   10.30
 -19  -8   1   13.48    4.92
  19  -8  -1    7.78    4.04
 -19  -8   1    8.09    3.01
  19  -8  -1    5.73    3.06
 -19   8   1    8.19    2.84
 -19   8   1    7.89    3.10
  18  -8  -1   35.72    6.47
  18  -8  -1   51.73    6.28
 -18  -8   1   43.78    5.62
 -18  -8   1   44.54    7.70
 -18  -8   1   46.59    5.38
 -18   8   1   35.32    5.37
 -18   8   1   36.37    4.96
 -17  -8   1   41.80    7.07
  17  -8  -1   31.99    5.21
  17  -8  -1   29.93    5.21
 -17  -8   1   34.56    4.96
 -17  -8   1   32.68    4.20
  17   8  -1   30.72    3.49
 -17   8   1   30.70    4.94
 -17   8   1   36.75    4.97
  16  -8  -1   80.15    7.93
 -16  -8   1   69.86    6.67
  16  -8  -1   72.59    7.49
 -16  -8   1   75.84    7.12
 -16  -8   1   66.68    9.02
 -16   8   1   71.94    7.36
 -16   8   1   67.78    7.23
  16   8  -1   78.10    6.32
 -15  -8   1   15.42    3.06
  15  -8  -1   13.97    3.33
  15  -8  -1    6.28    2.95
 -15  -8   1   12.12    4.58
 -15  -8   1   12.16    3.01
 -15   8   1    8.83    2.73
 -15   8   1    5.73    2.65
  15   8  -1   11.28    2.23
 -14  -8   1   80.56    7.28
  14  -8  -1   65.87    7.40
 -14  -8   1   83.14    8.50
  14  -8  -1   69.68    7.05
  14   8  -1   80.14    6.53
 -14   8   1   70.68    6.79
 -14   8   1   64.78    7.04
  13  -8  -1    6.73    2.51
 -13  -8   1    7.47    2.24
 -13  -8   1    9.92    2.86
 -13  -8   1   10.24    4.13
  13  -8  -1    6.03    2.75
 -13   8   1    6.12    2.44
 -13   8   1    9.35    2.97
 -13   8   1    8.67    2.89
  13   8  -1   10.08    2.08
  12  -8  -1   10.21    3.02
 -12  -8   1   17.26    4.45
  12  -8  -1   12.94    2.66
  12  -8  -1    9.22    2.67
 -12  -8   1    9.10    2.63
  12   8  -1   11.25    2.26
 -12   8   1   11.74    2.87
 -12   8   1    7.79    2.40
 -11  -8   1   24.33    4.97
 -11  -8   1   22.32    3.71
  11  -8  -1   18.18    3.42
  11  -8  -1   14.31    3.51
  11  -8  -1   14.29    3.25
 -11   8   1   16.13    3.17
  11   8  -1   23.37    3.19
  11   8  -1   22.80    2.63
 -11   8   1   20.14    3.42
 -11   8   1   19.81    3.33
  10  -8  -1  189.19   14.92
 -10  -8   1  169.26   14.34
 -10  -8   1  155.79   15.11
  10  -8  -1  198.07   14.69
  10  -8  -1  194.24   15.05
 -10   8   1  189.12   14.52
 -10   8   1  196.90   14.65
  10   8  -1  172.61   13.95
  10   8  -1  171.32   14.14
 -10   8   1  193.94   14.49
  -9  -8   1    2.77    1.89
   9  -8  -1    3.36    2.00
   9  -8  -1    4.74    2.25
   9  -8  -1    3.45    1.87
  -9   8   1    2.93    1.96
  -9   8   1    2.45    2.02
   9   8  -1    7.63    1.68
  -9   8   1    1.41    1.80
   8  -8  -1   82.26    7.02
   8  -8  -1   74.23    7.10
   8  -8  -1   82.61    7.44
  -8   8   1   75.50    6.94
  -8   8   1   75.95    6.90
  -8   8   1   73.26    6.80
   8   8  -1   84.49    6.49
  -7  -8   1    9.59    3.31
   7  -8  -1    9.92    2.44
   7  -8  -1   10.20    2.71
   7  -8  -1    8.85    2.31
  -7  -8   1   11.22    2.13
   7   8  -1   11.79    1.99
   7   8  -1   10.98    2.16
  -7   8   1    9.22    2.17
  -7   8   1    7.54    2.17
   6  -8  -1   53.99    5.44
   6  -8  -1   53.10    4.93
   6  -8  -1   49.67    4.89
   6  -8  -1   45.50    5.80
  -6   8   1   43.76    4.51
  -6   8   1   45.03    4.75
  -6   8   1   48.60    4.80
   5  -8  -1   17.95    2.90
  -5  -8   1   12.67    3.02
   5  -8  -1   18.27    3.38
  -5  -8   1   12.50    3.27
   5   8  -1   14.05    2.27
  -5   8   1   17.24    2.77
  -5   8   1   14.92    2.63
  -5   8   1   16.03    2.33
   5   8  -1   17.90    2.51
   4  -8  -1  604.37   44.33
   4  -8  -1  628.51   43.97
   4  -8  -1  613.52   43.85
   4  -8  -1  588.71   44.22
  -4  -8   1  536.52   44.30
  -4  -8   1  541.40   44.16
  -4   8   1  616.82   43.57
  -4   8   1  594.91   43.74
  -4   8   1  609.03   43.86
   4   8  -1  566.66   43.58
   3  -8  -1   16.32    2.82
   3  -8  -1   18.69    2.69
  -3  -8   1   13.87    2.90
   3  -8  -1   10.94    2.69
   3  -8  -1   14.93    3.00
  -3  -8   1   16.07    3.31
   3   8  -1   15.62    2.31
  -3   8   1   14.57    2.51
  -3   8   1   11.52    2.45
   3   8  -1   12.78    2.32
   2  -8  -1   60.24    5.73
  -2  -8   1   62.15    6.37
   2  -8  -1   61.81    6.07
   2  -8  -1   73.82    6.46
   2   8  -1   61.37    6.29
   2   8  -1   60.53    5.49
  -2   8   1   69.07    5.82
  -2   8   1   64.14    5.65
  -1  -8   1   18.90    3.12
   1  -8  -1   23.94    3.34
  -1  -8   1   19.72    3.28
   1  -8  -1   24.31    3.40
   1  -8  -1   24.21    3.57
  -1  -8   1   26.61    3.50
   1  -8  -1   20.58    3.01
   1   8  -1   17.85    2.75
  -1   8   1   16.40    2.78
  -1   8   1   23.43    2.99
   0  -8   1  454.33   34.05
   0  -8   1  500.79   34.15
   0  -8   1  465.14   33.77
   0  -8  -1  422.46   33.92
   0  -8  -1  435.41   33.53
   0  -8  -1  427.82   33.74
   0   8   1  445.28   33.40
   0   8  -1  461.73   33.59
   0   8  -1  456.92   33.41
   0   8   1  426.58   33.57
  -1  -8  -1   35.79    4.22
  -1  -8  -1   31.97    4.03
   1  -8   1   32.07    3.91
   1  -8   1   36.59    3.89
  -1  -8  -1   33.94    4.14
   1  -8   1   32.58    3.67
   1  -8   1   30.59    4.09
  -1   8  -1   32.47    3.59
   1   8   1   31.22    3.32
  -1   8  -1   31.78    3.50
  -2  -8  -1  567.23   47.00
  -2  -8  -1  593.59   47.41
   2  -8   1  695.05   47.05
   2  -8   1  640.91   47.18
  -2  -8  -1  627.68   47.30
   2  -8   1  642.74   47.35
   2  -8   1  682.75   47.11
  -2   8  -1  651.02   46.88
   2   8   1  586.41   47.33
   2   8   1  621.70   46.76
  -2   8  -1  661.34   47.04
   3  -8   1    2.11    1.75
   3  -8   1    3.99    1.74
   3  -8   1    4.68    1.58
  -3  -8  -1   12.01    2.93
  -3  -8  -1    7.13    2.22
   3  -8   1    2.77    1.73
  -3   8  -1    3.05    1.63
  -3   8  -1    1.64    1.57
   3   8   1    5.94    1.66
   3   8   1    5.29    1.57
   4  -8   1   27.95    4.02
   4  -8   1   36.81    3.91
   4  -8   1   37.79    3.71
   4  -8   1   36.43    4.33
  -4  -8  -1   41.46    4.69
   4   8   1   33.28    3.38
  -4   8  -1   27.14    3.66
  -4   8  -1   31.72    3.66
   5  -8   1   18.51    3.27
  -5  -8  -1   26.15    4.08
   5  -8   1   18.32    2.90
   5  -8   1   18.58    2.86
   5   8   1   20.65    2.57
   5   8   1   20.31    2.66
  -5   8  -1   16.02    2.78
  -5   8  -1   18.57    2.68
  -5   8  -1   16.07    2.78
   6  -8   1  483.82   35.27
   6  -8   1  478.96   35.68
  -6   8  -1  448.81   35.23
  -6   8  -1  464.40   35.06
  -6   8  -1  483.39   35.32
   7  -8   1   11.01    2.65
   7  -8   1   10.00    2.32
  -7  -8  -1   15.59    3.77
  -7  -8  -1   11.45    2.32
   7  -8   1   10.84    2.24
   7   8   1   10.91    1.87
  -7   8  -1    9.49    2.51
  -7   8  -1    7.87    2.26
   7   8   1   11.15    2.16
  -7   8  -1   11.59    2.33
   8  -8   1  449.12   31.16
  -8  -8  -1  374.52   30.89
   8  -8   1  414.42   31.46
   8  -8   1  451.16   31.44
  -8   8  -1  434.50   31.17
   8   8   1  360.11   30.81
   8   8   1  390.09   30.60
  -8   8  -1  437.10   31.13
  -8   8  -1  414.70   31.06
  -9  -8  -1   46.13    6.37
  -9  -8  -1   38.63    4.04
   9  -8   1   37.80    4.19
   9  -8   1   34.27    4.67
   9  -8   1   41.53    4.51
  -9   8  -1   40.95    4.21
  -9   8  -1   35.07    4.28
   9   8   1   37.25    3.54
  -9   8  -1   34.85    4.17
   9   8   1   39.62    3.97
 -10  -8  -1  124.80   10.86
  10  -8   1  135.09   11.29
  10  -8   1  147.69   11.08
 -10  -8  -1  109.03   12.12
  10  -8   1  143.66   11.49
  10   8   1  120.11   10.34
 -10   8  -1  148.95   10.98
  10   8   1  121.93   10.82
 -10   8  -1  150.26   11.13
 -10   8  -1  133.67   10.91
  11  -8   1   14.67    2.82
  11  -8   1   13.41    3.22
  11  -8   1   17.37    3.24
 -11   8  -1   16.18    3.14
 -11   8  -1   17.21    2.86
 -11   8  -1   11.30    2.75
 -12  -8  -1   52.92    7.02
  12  -8   1   67.87    6.71
 -12  -8  -1   51.32    6.06
  12  -8   1   66.44    6.55
 -12   8  -1   73.67    5.93
  12   8   1   51.61    5.50
 -12   8  -1   66.33    6.72
 -12   8  -1   67.05    6.19
  13  -8   1    5.90    2.98
 -13  -8  -1   14.29    3.39
  13  -8   1    9.92    3.02
 -13  -8  -1    9.16    3.96
 -13  -8  -1   10.90    2.23
 -13   8  -1   11.88    3.06
  13   8   1   12.90    2.48
 -13   8  -1   12.33    2.70
 -13   8  -1   12.99    2.92
 -14  -8  -1  125.82    9.76
  14  -8   1  122.12   10.35
 -14  -8  -1  130.19   10.67
 -14  -8  -1  114.56   11.47
  14  -8   1  108.98   10.69
  14   8   1  124.04    9.60
 -14   8  -1  104.36   10.19
 -14   8  -1  119.63    9.83
 -14   8  -1  109.44   10.07
 -15  -8  -1   12.99    4.98
  15  -8   1   24.55    4.09
  15  -8   1   23.64    4.33
 -15  -8  -1   19.33    3.44
 -15   8  -1   17.60    3.76
 -15   8  -1   18.04    3.20
  15   8   1   22.43    2.96
 -15   8  -1   25.72    4.46
  16  -8   1   86.09    9.47
 -16  -8  -1   75.68    9.53
  16  -8   1   87.27    9.01
 -16  -8  -1  101.22    9.42
 -16  -8  -1  101.34    8.26
 -16   8  -1   80.20    8.46
 -16   8  -1   93.25    7.98
  16   8   1   94.12    7.60
 -16   8  -1   88.24    8.34
  17  -8   1    5.80    3.53
 -17  -8  -1   11.96    3.81
 -17  -8  -1   23.99    5.54
 -17  -8  -1   14.96    2.71
  17  -8   1   13.64    3.72
 -17   8  -1   12.78    3.50
 -17   8  -1    7.35    2.92
 -17   8  -1   10.13    3.03
 -18  -8  -1  142.49   11.29
  18  -8   1  132.40   12.30
 -18  -8  -1  112.63   12.64
  18  -8   1  147.51   12.15
 -18   8  -1  121.52   11.61
 -18   8  -1  130.01   11.40
  19  -8   1    3.91    3.80
 -19  -8  -1    6.73    2.98
 -19  -8  -1    7.46    2.94
 -19  -8  -1   11.72    5.49
  19  -8   1    7.80    3.48
 -19   8  -1    5.17    2.72
 -19   8  -1    9.05    2.93
 -20  -8  -1   18.62    4.30
 -20  -8  -1   19.57    6.16
 -20   8  -1   15.09    3.20
 -21  -8  -1    6.69    4.79
  21  -8   1    9.87    3.63
 -21  -8  -1    4.43    2.82
  21  -8   1    4.26    3.42
 -21  -8  -1    6.53    3.59
 -21   8  -1    2.99    2.42
 -21   8  -1    5.63    3.23
 -22  -8  -1   63.72    7.87
  22  -8   1   59.36    8.95
  22  -8   1   68.59    8.13
 -22  -8  -1   69.75    9.85
 -22   8  -1   60.80    7.71
 -23  -8  -1   16.94    4.61
  23  -8   1    9.94    4.10
  23  -8   1    9.07    4.41
 -23   8  -1    6.01    2.80
 -23   8  -1   13.38    4.29
 -23   8  -1    5.67    3.02
 -24  -8  -1   90.47    8.78
 -24  -8  -1   92.29    9.91
  24  -8   1   70.77    9.36
 -24  -8  -1   69.41   10.33
 -24   8  -1   70.61    8.76
 -24   8  -1   76.08    8.00
  25  -8   1    5.67    3.75
  25  -8   1    1.62    3.79
 -25  -8  -1    8.27    6.02
 -25  -8  -1    4.96    4.28
 -25   8  -1    3.18    3.04
  26  -8   1   27.62    5.71
 -26  -8  -1   20.47    5.96
 -26   8  -1   18.07    5.48
  25  -9  -1  100.11   11.19
 -25  -9   1   91.10   13.59
  25  -9  -1   79.91    9.62
 -25   9   1   75.74   10.03
 -25   9   1   62.59    9.68
 -25   9   1   66.53    8.16
  24  -9  -1    7.47    4.12
 -24  -9   1   19.85    6.29
 -24  -9   1   10.37    4.26
 -24   9   1    6.23    3.30
 -24   9   1    6.26    3.47
 -23  -9   1   39.10    7.65
 -23  -9   1   21.18    5.30
  23  -9  -1   23.47    5.23
  23  -9  -1   16.41    4.82
 -23   9   1   15.25    4.41
 -23   9   1   23.75    5.71
 -23   9   1   19.91    4.26
 -22  -9   1   31.82    5.94
  22  -9  -1   17.98    4.72
 -22  -9   1   17.13    7.06
 -22   9   1   28.21    5.90
 -22   9   1   27.12    5.18
 -22   9   1   31.05    5.16
  21  -9  -1   26.48    5.11
 -21  -9   1   13.66    4.31
 -21  -9   1   17.40    5.96
 -21   9   1   19.74    5.69
 -21   9   1   30.29    4.78
 -21   9   1   24.41    4.26
  20  -9  -1   31.84    6.62
  20  -9  -1   44.48    6.59
 -20  -9   1   57.31    8.52
 -20   9   1   53.20    6.59
 -20   9   1   39.28    5.11
 -20   9   1   26.73    5.26
 -19  -9   1   48.75    6.49
  19  -9  -1   52.97    6.71
  19  -9  -1   52.06    8.39
 -19  -9   1   58.50    9.45
 -19   9   1   69.13    8.30
 -19   9   1   52.33    6.77
  18  -9  -1    4.43    3.17
 -18  -9   1   -2.02    3.58
 -18  -9   1    1.15    2.56
 -18  -9   1    4.31    2.52
  18  -9  -1    2.63    2.71
 -18   9   1    2.83    2.58
 -18   9   1    2.49    2.43
  18   9  -1    0.59    1.44
 -18   9   1    1.35    2.73
 -17  -9   1   17.71    3.24
  17  -9  -1    6.28    3.26
 -17  -9   1   15.43    3.49
 -17   9   1    7.16    2.89
 -17   9   1   10.19    3.50
  17   9  -1   11.49    2.38
 -17   9   1   10.24    2.97
 -16  -9   1   47.03    6.26
 -16  -9   1   45.82    7.90
  16  -9  -1   32.32    5.45
 -16   9   1   37.70    5.35
 -16   9   1   31.62    5.31
  16   9  -1   34.27    3.91
 -16   9   1   37.51    6.40
  15  -9  -1  113.41   10.51
 -15  -9   1   89.26   11.73
 -15  -9   1  125.56    9.68
 -15  -9   1  103.85   10.14
  15  -9  -1  114.47   10.98
 -15   9   1  106.93   10.44
  15   9  -1  119.59    9.66
 -15   9   1  112.35   10.00
 -15   9   1  111.12    9.99
 -14  -9   1   70.19    6.91
  14  -9  -1   63.05    7.40
 -14  -9   1   54.19    7.82
  14  -9  -1   64.02    7.11
 -14   9   1   58.40    6.73
 -14   9   1   64.47    7.00
 -14   9   1   67.36    6.27
  13  -9  -1   54.29    6.18
  13  -9  -1   55.36    5.74
 -13  -9   1   45.16    5.33
 -13  -9   1   49.93    7.67
 -13   9   1   49.84    5.13
 -13   9   1   46.61    5.61
  13   9  -1   44.88    5.13
 -13   9   1   45.95    5.27
  12  -9  -1   17.24    3.27
  12  -9  -1   14.47    3.18
 -12  -9   1    6.92    4.14
  12  -9  -1   15.50    3.49
 -12   9   1   11.39    3.40
 -12   9   1   16.06    3.35
  12   9  -1   14.16    2.40
 -12   9   1   20.93    3.46
  12   9  -1   11.66    2.51
  11  -9  -1   29.28    3.93
 -11  -9   1   35.35    4.39
  11  -9  -1   29.31    3.85
  11  -9  -1   25.63    4.18
  11   9  -1   25.64    3.14
 -11   9   1   25.32    3.82
  11   9  -1   37.21    3.81
 -11   9   1   25.66    4.29
 -11   9   1   30.48    4.48
  10  -9  -1   56.76    5.80
 -10  -9   1   53.85    7.01
  10  -9  -1   55.55    6.27
 -10  -9   1   56.04    5.79
  10  -9  -1   59.02    6.29
 -10   9   1   56.90    5.61
 -10   9   1   57.35    5.55
 -10   9   1   56.62    5.93
  10   9  -1   49.24    5.51
  10   9  -1   53.40    5.01
   9  -9  -1  170.54   14.36
   9  -9  -1  152.96   14.03
   9  -9  -1  163.19   13.86
  -9   9   1  176.21   13.79
  -9   9   1  173.04   13.83
  -9   9   1  169.86   13.80
   9   9  -1  193.53   13.34
  -8  -9   1   38.75    5.56
   8  -9  -1   34.55    4.59
   8  -9  -1   19.94    3.68
   8  -9  -1   32.70    3.74
  -8   9   1   27.61    3.63
   8   9  -1   23.85    3.04
  -8   9   1   22.49    3.95
  -8   9   1   17.83    3.18
   8   9  -1   27.53    3.56
   7  -9  -1  158.02   12.44
  -7  -9   1  117.03   12.35
   7  -9  -1  144.10   12.29
  -7   9   1  146.83   11.41
  -7   9   1  160.30   11.83
  -7   9   1  150.96   11.66
   7   9  -1  121.60   11.48
   6  -9  -1    2.45    2.03
  -6  -9   1    1.26    2.32
   6  -9  -1    3.13    2.29
   6  -9  -1    1.59    1.84
   6  -9  -1    3.16    1.96
  -6   9   1    1.57    1.83
   6   9  -1    4.30    1.66
   6   9  -1    5.09    1.82
  -6   9   1    1.03    1.57
  -6   9   1    3.28    2.00
   5  -9  -1   79.55    7.11
   5  -9  -1   71.29    7.41
   5  -9  -1   64.64    7.26
   5  -9  -1   87.60    7.77
   5   9  -1   96.14    6.87
  -5   9   1   79.07    7.08
  -5   9   1   74.99    7.09
  -4  -9   1   15.20    3.47
  -4  -9   1   23.33    4.14
   4  -9  -1   27.54    3.17
   4  -9  -1   15.37    3.09
  -4   9   1   22.21    3.49
   4   9  -1   19.46    3.09
  -4   9   1   19.60    3.13
   4   9  -1   22.73    2.99
  -3  -9   1  138.52   11.71
  -3  -9   1  142.17   11.93
   3  -9  -1  145.94   11.40
   3  -9  -1  141.82   11.37
   3  -9  -1  132.90   11.76
   3  -9  -1  140.90   11.76
   3  -9  -1  141.07   10.59
  -3   9   1  147.00   11.30
  -3   9   1  133.43   11.03
   3   9  -1  117.90   10.91
   3   9  -1  136.81   11.06
   2  -9  -1   30.03    4.10
   2  -9  -1   26.90    4.24
  -2  -9   1   37.16    4.42
   2  -9  -1   24.03    4.21
  -2  -9   1   30.35    4.46
   2  -9  -1   27.72    3.60
  -2   9   1   27.96    3.87
   2   9  -1   28.72    3.72
   2   9  -1   29.35    3.40
  -2   9   1   29.73    3.83
  -1  -9   1   64.25    6.22
   1  -9  -1   66.70    6.40
   1  -9  -1   74.12    7.27
  -1  -9   1   72.63    7.08
   1  -9  -1   76.34    6.73
   1  -9  -1   74.31    6.89
  -1  -9   1   59.83    6.67
  -1  -9   1   75.14    6.82
   1   9  -1   63.39    6.21
  -1   9   1   80.88    6.35
   1   9  -1   73.83    6.37
  -1   9   1   82.46    6.57
   0  -9   1   46.10    4.64
   0  -9   1   46.20    5.04
   0  -9  -1   37.48    4.96
   0  -9  -1   45.09    5.23
   0  -9  -1   46.39    4.53
   0  -9   1   50.58    5.37
   0  -9  -1   50.38    5.55
   0   9   1   46.30    4.47
   0   9   1   41.28    4.72
   0   9  -1   48.05    4.61
   0   9  -1   48.29    4.65
   1  -9   1   33.43    3.73
  -1  -9  -1   27.04    4.34
  -1  -9  -1   26.76    4.49
   1  -9   1   40.84    4.27
   1  -9   1   40.50    4.85
   1  -9   1   39.85    4.54
  -1   9  -1   38.07    3.77
  -1   9  -1   34.55    3.93
   2  -9   1   37.78    4.57
   2  -9   1   44.73    5.17
  -2  -9  -1   46.48    5.31
   2  -9   1   39.62    4.56
  -2  -9  -1   44.39    4.27
  -2  -9  -1   50.45    4.86
  -2  -9  -1   39.72    4.99
   2  -9   1   36.48    4.81
  -2   9  -1   38.15    4.20
  -2   9  -1   34.19    4.21
   2   9   1   39.88    4.37
   2   9   1   34.63    3.91
   3  -9   1   52.06    5.18
   3  -9   1   54.05    5.67
  -3  -9  -1   54.73    5.90
  -3  -9  -1   61.25    5.76
   3  -9   1   42.13    4.97
   3  -9   1   46.26    5.53
   3   9   1   49.62    4.73
  -3   9  -1   41.57    4.90
  -3   9  -1   46.84    4.93
   3   9   1   63.07    5.13
   4  -9   1    3.05    2.33
  -4  -9  -1   10.57    2.82
   4  -9   1    6.36    2.22
   4  -9   1    5.77    2.09
  -4  -9  -1   10.43    3.31
   4  -9   1    5.12    2.31
   4   9   1    9.18    2.26
   4   9   1    8.22    1.98
  -4   9  -1    4.45    1.99
  -4   9  -1    4.64    2.38
   5  -9   1   43.74    5.05
   5  -9   1   38.88    4.51
   5  -9   1   35.71    4.28
   5  -9   1   37.10    4.72
  -5  -9  -1   40.35    5.20
   5   9   1   34.54    3.81
   5   9   1   41.97    4.33
  -5   9  -1   35.58    4.13
  -5   9  -1   34.68    4.10
   6  -9   1   36.26    4.81
   6  -9   1   38.69    4.94
  -6  -9  -1   41.77    5.26
  -6  -9  -1   49.50    6.17
   6  -9   1   33.58    4.16
  -6  -9  -1   40.86    5.05
   6  -9   1   38.17    4.15
   6   9   1   38.17    4.07
  -6   9  -1   33.02    4.12
  -6   9  -1   30.03    4.15
  -6   9  -1   36.68    3.77
   6   9   1   38.38    3.77
   7  -9   1   28.20    3.96
   7  -9   1   35.98    4.82
   7  -9   1   35.71    4.10
   7   9   1   37.48    3.48
  -7   9  -1   28.30    3.92
  -7   9  -1   34.25    4.08
  -7   9  -1   31.12    3.69
  -8  -9  -1  166.19   14.04
   8  -9   1  161.30   13.17
   8  -9   1  164.65   12.92
   8  -9   1  152.49   13.52
   8   9   1  159.68   12.88
  -8   9  -1  153.56   12.95
  -8   9  -1  146.69   13.45
  -8   9  -1  163.05   12.75
   8   9   1  173.68   12.56
   9  -9   1   96.28    8.22
   9  -9   1   80.82    7.30
   9  -9   1   80.27    7.53
  -9  -9  -1   74.05    8.21
  -9  -9  -1   72.39    7.15
  -9   9  -1   76.37    7.11
  -9   9  -1   80.96    7.51
   9   9   1   85.56    7.03
  -9   9  -1   80.81    7.23
   9   9   1   66.79    6.48
 -10  -9  -1   26.24    3.39
  10  -9   1   20.76    3.39
  10  -9   1   19.71    3.66
  10   9   1   23.70    2.91
 -10   9  -1   19.93    3.58
 -10   9  -1   20.84    3.24
  10   9   1   20.14    3.43
 -10   9  -1   13.08    3.29
  11  -9   1   41.86    5.03
  11  -9   1   41.37    5.27
 -11  -9  -1   31.10    4.84
  11  -9   1   36.70    4.45
 -11  -9  -1   42.65    6.73
  11   9   1   34.48    3.74
 -11   9  -1   43.97    5.52
 -11   9  -1   29.79    4.99
  11   9   1   37.21    4.03
  12  -9   1   20.17    4.24
 -12  -9  -1   31.82    5.93
  12  -9   1   20.09    4.12
  12  -9   1   23.98    3.98
 -12   9  -1   25.24    3.70
 -12   9  -1   26.24    4.16
 -12   9  -1   25.83    4.07
 -13  -9  -1   54.70    7.78
 -13  -9  -1   38.45    5.12
  13  -9   1   49.18    5.31
  13  -9   1   49.44    5.92
 -13   9  -1   43.11    5.32
 -13   9  -1   40.75    5.35
 -13   9  -1   43.57    5.08
 -14  -9  -1    8.83    4.39
  14  -9   1    4.55    3.04
 -14  -9  -1   10.58    3.41
  14  -9   1    6.50    3.20
  14   9   1   10.55    2.44
 -14   9  -1   11.33    3.29
 -14   9  -1    7.70    2.67
 -14   9  -1    7.29    2.45
  15  -9   1   65.22    7.83
 -15  -9  -1   76.92    7.35
 -15  -9  -1   60.19    8.65
  15  -9   1   68.35    7.57
 -15   9  -1   65.88    6.97
 -15   9  -1   65.84    6.90
  15   9   1   58.73    5.96
 -15   9  -1   64.08    6.32
 -16  -9  -1    2.21    2.97
 -16  -9  -1    4.25    4.63
  16  -9   1    4.22    3.63
 -16   9  -1    1.01    2.21
  16   9   1    6.52    2.04
 -16   9  -1    2.82    3.05
 -16   9  -1    4.86    2.62
 -17  -9  -1   62.83    8.82
 -17  -9  -1   54.79    6.58
  17  -9   1   44.90    7.35
  17  -9   1   51.00    6.92
 -17   9  -1   48.48    6.65
  17   9   1   46.67    4.97
 -17   9  -1   48.89    6.94
 -17   9  -1   47.87    5.15
  18  -9   1    6.12    3.16
 -18  -9  -1    8.19    3.27
 -18  -9  -1   11.70    5.29
  18  -9   1    7.93    3.19
 -18   9  -1    8.11    3.27
 -18   9  -1    6.43    2.72
 -18   9  -1    5.92    3.19
  18   9   1    8.00    1.96
  19  -9   1   17.72    5.23
  19  -9   1   20.19    4.64
 -19  -9  -1   26.01    6.20
 -19  -9  -1   21.29    4.55
 -19   9  -1   22.63    4.36
  20  -9   1   -0.90    3.18
 -20  -9  -1    6.15    3.39
 -20  -9  -1    9.12    5.11
 -20  -9  -1    4.34    2.58
  20  -9   1    3.16    3.47
 -20   9  -1    5.06    3.44
 -20   9  -1    2.95    2.89
 -20   9  -1    5.32    2.70
 -21  -9  -1   48.57    7.39
 -21  -9  -1   51.99    8.05
  21  -9   1   45.56    7.09
 -21   9  -1   44.30    6.11
 -21   9  -1   49.14    6.64
 -21   9  -1   49.26    6.89
  22  -9   1   16.22    4.58
 -22  -9  -1   21.50    4.67
  22  -9   1   12.16    5.16
 -22  -9  -1   19.62    6.15
 -22   9  -1   19.35    4.36
 -22   9  -1   17.26    4.27
 -22   9  -1   16.14    5.04
 -23  -9  -1   80.59   11.56
 -23  -9  -1   41.26    7.56
  23  -9   1   56.32    7.48
 -23   9  -1   43.36    7.48
 -23   9  -1   56.95    8.33
 -23   9  -1   47.36    6.95
  24  -9   1    1.54    4.17
 -24  -9  -1    3.28    5.74
  24  -9   1    5.23    3.83
 -24  -9  -1    1.32    3.55
 -24   9  -1    3.31    3.10
 -24   9  -1    4.23    3.80
 -25  -9  -1   36.28    8.56
  25  -9   1   36.70    6.56
 -25   9  -1   21.23    5.75
 -25   9  -1   27.87    5.67
  23 -10  -1    7.89    4.24
 -23 -10   1   12.08    4.63
 -23  10   1    8.62    3.69
 -23  10   1   13.39    4.43
 -23  10   1    4.85    3.77
 -22 -10   1   12.59    4.05
  22 -10  -1    7.17    3.73
 -22 -10   1   24.51    6.70
  22 -10  -1   11.48    4.76
 -22  10   1   18.18    3.83
 -22  10   1    8.32    3.73
  21 -10  -1    9.94    4.08
 -21 -10   1    7.10    5.97
 -21  10   1   12.01    3.59
 -21  10   1   22.13    5.36
 -21  10   1   14.56    3.96
 -20 -10   1   19.98    6.31
  20 -10  -1   11.92    4.26
  20 -10  -1   13.36    5.06
 -20 -10   1   10.35    4.26
 -20  10   1   15.23    4.39
 -20  10   1   17.00    4.09
 -20  10   1   11.42    3.93
 -19 -10   1   51.43    8.78
  19 -10  -1   47.11    6.68
 -19  10   1   49.81    6.40
 -19  10   1   62.27    8.02
 -19  10   1   43.14    6.00
  19  10  -1   44.71    4.82
  18 -10  -1    4.64    3.43
  18 -10  -1    5.98    3.91
 -18 -10   1   18.27    6.12
 -18  10   1    7.00    2.67
 -18  10   1    8.63    3.14
  18  10  -1    8.95    2.32
 -18  10   1    5.07    3.43
 -17 -10   1   26.16    6.13
  17 -10  -1   11.02    3.82
 -17 -10   1   19.22    4.13
  17 -10  -1   11.78    4.05
 -17  10   1   10.14    2.99
 -17  10   1   13.50    4.03
  17  10  -1   13.20    2.69
 -17  10   1   10.99    3.46
 -16 -10   1    5.17    3.46
 -16 -10   1    1.51    4.41
  16 -10  -1    5.46    3.12
  16 -10  -1    5.63    3.65
  16  10  -1    5.48    2.22
 -16  10   1    7.82    2.90
 -16  10   1   11.40    3.73
 -16  10   1    5.10    2.47
  15 -10  -1   36.57    5.83
  15 -10  -1   43.00    6.79
 -15 -10   1   49.92    5.90
 -15  10   1   34.21    4.79
  15  10  -1   43.80    4.85
 -15  10   1   45.33    6.46
 -15  10   1   55.89    7.12
  14 -10  -1   14.66    4.17
 -14 -10   1   27.51    5.52
  14 -10  -1   10.49    3.57
 -14  10   1   14.11    3.32
  14  10  -1   21.98    3.37
 -14  10   1   12.52    3.01
 -14  10   1   15.39    4.00
  13 -10  -1   10.81    3.68
 -13 -10   1    9.86    3.20
 -13 -10   1    9.72    4.87
  13 -10  -1   18.96    3.67
  13  10  -1    6.99    2.31
 -13  10   1   13.16    3.46
 -13  10   1   11.89    3.35
 -12 -10   1    5.65    4.22
 -12 -10   1    8.89    2.82
  12 -10  -1    8.01    3.15
  12 -10  -1    5.58    2.44
  12  10  -1   10.63    2.44
 -12  10   1    4.54    2.82
  12  10  -1    8.56    2.15
 -12  10   1    4.51    2.70
 -12  10   1    9.70    2.82
  11 -10  -1    1.85    2.84
 -11 -10   1    9.20    2.92
  11 -10  -1   10.26    3.14
  11 -10  -1    7.45    2.34
 -11 -10   1    5.27    3.65
 -11 -10   1    2.05    2.39
 -11  10   1    5.73    2.23
  11  10  -1    8.87    1.98
 -11  10   1    7.44    2.98
 -11  10   1    8.25    2.42
  11  10  -1    7.07    2.29
 -10 -10   1   10.83    3.97
 -10 -10   1    9.57    3.25
  10 -10  -1    3.58    2.75
  10 -10  -1    5.56    2.76
 -10 -10   1    8.24    2.75
 -10  10   1    3.38    2.22
 -10  10   1    4.96    2.68
  10  10  -1   11.73    2.55
 -10  10   1    5.74    2.86
  10  10  -1    6.16    1.88
   9 -10  -1    7.72    2.67
   9 -10  -1   15.74    3.29
  -9 -10   1   14.03    3.82
   9 -10  -1   11.05    2.75
  -9  10   1   10.81    3.06
   9  10  -1   17.63    2.53
  -9  10   1    8.15    2.97
  -9  10   1    9.35    2.36
  -8 -10   1   22.25    4.75
   8 -10  -1   15.45    3.28
   8 -10  -1   14.81    3.50
   8 -10  -1   16.59    4.01
  -8 -10   1   18.33    3.86
   8 -10  -1    9.04    3.08
  -8  10   1   13.52    2.61
   8  10  -1   18.19    2.64
  -8  10   1    9.71    2.65
   8  10  -1   16.48    3.03
  -8  10   1   14.43    3.29
   7 -10  -1   30.14    4.10
   7 -10  -1   35.73    5.00
   7 -10  -1   39.44    5.24
  -7 -10   1   21.66    4.63
  -7 -10   1   21.93    5.03
   7 -10  -1   37.39    4.30
  -7  10   1   23.87    3.51
  -7  10   1   35.18    4.54
   7  10  -1   26.85    3.60
  -7  10   1   34.64    4.01
   7  10  -1   28.53    3.86
  -6 -10   1   38.12    5.59
   6 -10  -1   39.37    5.20
   6 -10  -1   36.53    4.69
   6 -10  -1   43.67    5.50
  -6 -10   1   47.01    6.04
  -6  10   1   36.67    4.44
  -6  10   1   38.10    4.69
   6  10  -1   34.65    4.01
   5 -10  -1  143.25   13.20
   5 -10  -1  162.68   12.71
  -5  10   1  151.91   11.94
  -5  10   1  143.07   11.83
   5  10  -1  124.40   11.46
   4 -10  -1   40.55    4.76
   4 -10  -1   40.15    5.41
  -4 -10   1   48.96    4.54
   4 -10  -1   34.09    4.93
  -4 -10   1   55.01    5.84
   4 -10  -1   40.00    5.49
   4  10  -1   49.18    4.46
   4  10  -1   49.19    4.98
  -4  10   1   33.41    4.57
  -4  10   1   33.63    4.43
   3 -10  -1   30.15    3.89
   3 -10  -1   27.21    4.07
   3 -10  -1   27.44    4.42
  -3 -10   1   26.24    3.58
  -3 -10   1   28.02    4.35
  -3 -10   1   23.93    5.29
  -3 -10   1   24.01    4.28
   3 -10  -1   31.13    4.99
   3  10  -1   23.94    3.31
  -3  10   1   39.15    4.41
   3  10  -1   29.79    3.88
  -3  10   1   28.76    3.94
   2 -10  -1   11.85    2.93
   2 -10  -1   13.60    3.52
   2 -10  -1    7.70    2.53
  -2 -10   1    6.21    2.83
  -2 -10   1    7.27    2.87
  -2 -10   1    8.14    2.39
   2 -10  -1    6.64    2.84
  -2  10   1   12.20    2.47
   2  10  -1    6.89    2.08
  -2  10   1   13.20    2.65
   2  10  -1    5.65    2.06
   1 -10  -1    7.30    2.27
   1 -10  -1    6.94    2.54
  -1 -10   1    6.87    2.80
  -1 -10   1    5.93    2.60
   1 -10  -1    6.88    2.77
  -1 -10   1    5.36    2.13
   1 -10  -1   15.13    3.29
   1  10  -1   10.24    2.35
   1  10  -1    7.06    2.29
  -1  10   1    4.83    2.02
  -1  10   1    6.80    2.46
   0 -10   1   46.07    5.16
   0 -10  -1   41.64    5.14
   0 -10  -1   40.40    5.25
   0 -10  -1   47.84    5.68
   0 -10   1   50.52    4.87
   0 -10  -1   35.73    5.22
   0 -10   1   46.46    5.53
   0 -10   1   55.08    5.94
   0  10   1   49.10    4.82
   0  10  -1   48.35    4.78
   0  10   1   41.67    4.73
   0  10  -1   47.36    5.06
   1 -10   1  140.50   12.44
  -1 -10  -1  162.70   12.09
  -1 -10  -1  149.47   12.83
   1 -10   1  141.21   12.01
  -1 -10  -1  148.93   12.29
   1 -10   1  136.87   12.62
   1 -10   1  142.09   12.23
   1  10   1  158.62   11.70
   1  10   1  125.31   12.05
  -1  10  -1  146.73   11.87
   2 -10   1   31.80    4.13
   2 -10   1   30.62    4.66
  -2 -10  -1   34.03    4.92
  -2 -10  -1   30.92    4.33
  -2 -10  -1   35.22    3.98
  -2 -10  -1   37.75    5.09
   2 -10   1   33.25    4.94
   2 -10   1   31.44    4.75
   2  10   1   29.71    3.68
   2  10   1   29.76    4.48
  -2  10  -1   29.33    3.92
  -2  10  -1   31.33    3.89
   3 -10   1   15.08    3.02
  -3 -10  -1   22.08    4.00
   3 -10   1   13.26    2.88
  -3 -10  -1   24.74    4.19
   3 -10   1   14.43    3.72
   3 -10   1   16.41    3.74
  -3  10  -1   15.24    2.96
   3  10   1   23.02    3.19
  -3  10  -1   19.40    3.29
   3  10   1   18.53    3.41
   4 -10   1   58.67    6.64
   4 -10   1   57.96    6.79
   4 -10   1   64.47    6.42
  -4 -10  -1   53.68    7.00
  -4 -10  -1   65.03    6.92
   4 -10   1   63.43    6.20
  -4 -10  -1   69.24    6.77
   4  10   1   69.28    6.02
  -4  10  -1   60.00    5.98
  -4  10  -1   61.44    5.99
   4  10   1   64.95    5.82
   5 -10   1  240.80   19.19
   5 -10   1  241.96   17.76
  -5 -10  -1  194.83   17.72
   5 -10   1  243.92   18.60
  -5 -10  -1  215.00   18.61
  -5 -10  -1  221.44   18.43
   5 -10   1  229.45   18.09
  -5  10  -1  234.53   17.72
   5  10   1  198.24   17.62
  -5  10  -1  243.77   17.77
   5  10   1  218.73   17.27
   6 -10   1   30.53    3.88
   6 -10   1   28.47    3.93
   6 -10   1   30.21    4.86
   6 -10   1   35.02    5.11
  -6 -10  -1   34.97    5.23
  -6 -10  -1   35.40    5.57
  -6  10  -1   35.64    4.66
   6  10   1   28.08    3.79
   6  10   1   28.57    3.50
  -6  10  -1   27.51    4.17
   7 -10   1   28.69    4.09
   7 -10   1   34.28    4.18
  -7 -10  -1   45.12    5.19
   7 -10   1   31.79    5.29
  -7 -10  -1   41.43    6.08
  -7 -10  -1   35.21    5.31
  -7  10  -1   39.27    4.93
   7  10   1   34.42    4.32
   7  10   1   30.00    3.56
  -7  10  -1   33.13    4.06
   8 -10   1   19.99    3.23
   8 -10   1   13.57    3.26
   8 -10   1   13.39    3.13
   8 -10   1   11.50    3.32
   8  10   1   21.10    2.64
  -8  10  -1   15.75    2.95
  -8  10  -1   10.84    2.78
  -9 -10  -1   13.93    3.05
  -9 -10  -1   18.59    4.51
   9 -10   1   18.98    3.33
   9  10   1   14.10    2.41
  -9  10  -1   13.57    2.77
  -9  10  -1   10.50    3.29
   9  10   1   15.21    2.79
  -9  10  -1   22.53    3.68
 -10 -10  -1    6.73    2.63
  10 -10   1    2.15    2.53
  10 -10   1    3.45    2.07
  10 -10   1    3.89    2.36
 -10 -10  -1    7.08    3.79
 -10  10  -1    4.89    2.64
  10  10   1    6.40    2.09
  10  10   1    5.49    1.78
 -10  10  -1    0.64    2.22
  11 -10   1   21.46    4.52
  11 -10   1   24.76    3.75
 -11 -10  -1   23.42    5.45
  11 -10   1   28.93    5.38
 -11 -10  -1   28.78    4.38
 -11  10  -1   27.64    4.31
  11  10   1   31.26    4.58
  11  10   1   28.84    3.50
 -11  10  -1   24.61    4.85
 -11  10  -1   27.11    4.59
 -12 -10  -1    6.98    3.11
  12 -10   1   12.65    5.01
 -12 -10  -1   13.25    4.64
 -12  10  -1   11.42    2.77
  12  10   1   12.99    2.64
 -12  10  -1   14.93    3.50
 -12  10  -1    7.99    2.87
  13 -10   1   47.31    6.19
  13 -10   1   41.16    5.92
 -13 -10  -1   50.82    5.93
 -13 -10  -1   55.84    8.52
 -13  10  -1   42.74    5.33
 -13  10  -1   53.61    6.39
  13  10   1   50.38    5.02
 -13  10  -1   62.63    7.85
 -14 -10  -1   21.87    3.84
  14 -10   1   12.80    3.93
 -14 -10  -1   21.00    6.00
  14 -10   1   11.62    3.74
 -14  10  -1   16.75    3.09
  14  10   1   26.07    3.60
 -14  10  -1   20.88    4.09
 -14  10  -1   15.82    3.35
 -15 -10  -1   15.53    5.77
  15 -10   1    6.61    3.21
  15 -10   1    6.15    3.44
 -15 -10  -1   16.37    3.59
 -15  10  -1    4.45    2.96
  15  10   1   10.10    2.48
 -15  10  -1    9.47    3.13
 -15  10  -1    7.53    2.69
 -16 -10  -1    2.75    2.80
 -16 -10  -1   10.19    4.96
  16 -10   1    3.17    3.03
  16 -10   1    2.91    3.22
 -16  10  -1   -0.19    2.10
 -16  10  -1    2.49    2.73
  16  10   1    5.62    2.27
 -16  10  -1    3.91    3.28
 -17 -10  -1   49.59    9.00
 -17 -10  -1   52.38    6.03
  17 -10   1   53.00    8.25
  17 -10   1   43.57    6.71
 -17  10  -1   47.47    6.55
  17  10   1   58.69    5.56
 -17  10  -1   59.96    6.79
 -17  10  -1   51.37    6.22
 -18 -10  -1    5.07    5.04
 -18 -10  -1   10.28    3.85
  18 -10   1    2.33    2.97
 -18  10  -1    5.06    3.09
 -18  10  -1    5.19    3.36
  18  10   1    4.91    2.22
  19 -10   1   26.88    5.46
 -19 -10  -1   29.59    5.07
 -19 -10  -1   19.33    6.67
  19 -10   1   31.96    6.77
 -19  10  -1   25.93    4.94
 -19  10  -1   23.97    5.71
 -19  10  -1   27.16    4.44
  20 -10   1   20.52    4.96
 -20 -10  -1   34.32    5.42
  20 -10   1   20.55    5.97
 -20  10  -1   23.12    5.21
 -20  10  -1   20.52    4.63
 -20  10  -1   23.36    5.01
  21 -10   1    4.32    3.86
  21 -10   1    5.98    3.88
 -21 -10  -1    5.27    3.48
 -21 -10  -1    7.38    5.19
 -21  10  -1   13.46    4.75
 -21  10  -1    6.64    3.47
 -21  10  -1   10.95    3.77
 -22 -10  -1   33.12    5.91
  22 -10   1   20.25    5.03
 -22 -10  -1   39.54    7.65
 -22  10  -1   19.89    4.89
 -22  10  -1   14.93    4.72
  23 -10   1   28.26    6.12
 -23 -10  -1   41.92    7.20
  23 -10   1   39.30    8.06
 -23  10  -1   43.29    7.72
 -23  10  -1   35.21    6.44
 -23  10  -1   43.78    6.90
 -21 -11   1   23.55    8.03
 -21 -11   1   12.80    4.78
 -21  11   1   15.16    4.10
 -20 -11   1   21.15    6.35
 -20 -11   1   26.33    5.39
  20 -11  -1   20.73    5.29
  20 -11  -1   19.74    5.05
 -20  11   1   27.35    5.69
 -20  11   1   18.92    4.21
 -19 -11   1   43.86    6.51
  19 -11  -1   19.53    5.30
 -19 -11   1   37.92    8.59
 -19  11   1   27.12    5.07
 -19  11   1   26.64    4.76
 -19  11   1   37.72    6.45
  18 -11  -1    8.60    4.02
 -18 -11   1   15.86    5.98
 -18  11   1    4.77    2.55
  18  11  -1   10.39    2.80
 -18  11   1    4.95    2.97
 -18  11   1    2.58    3.51
  17 -11  -1    3.85    3.56
 -17 -11   1    8.19    6.14
 -17 -11   1    8.82    4.03
  17 -11  -1    1.80    3.26
  17  11  -1    3.50    2.17
 -17  11   1    7.43    2.75
 -17  11   1    3.40    2.77
 -17  11   1    7.53    3.62
  16 -11  -1   12.99    4.14
 -16 -11   1   19.11    6.47
  16 -11  -1    9.39    4.29
 -16 -11   1   23.07    4.98
 -16  11   1    9.30    3.30
 -16  11   1   15.01    3.22
  16  11  -1   15.84    3.07
 -16  11   1   14.01    3.88
 -15 -11   1    1.92    2.81
  15 -11  -1    4.44    3.39
 -15 -11   1    3.81    4.58
  15 -11  -1   -1.74    2.66
 -15  11   1    1.08    2.24
 -15  11   1    2.78    2.40
  15  11  -1    6.43    2.54
 -15  11   1    6.35    3.13
  14 -11  -1   19.47    4.75
  14 -11  -1   15.32    4.21
 -14 -11   1   12.88    4.05
 -14 -11   1   19.24    5.74
 -14  11   1   13.43    3.78
 -14  11   1   15.44    4.25
  14  11  -1   16.90    3.53
 -14  11   1   11.81    3.51
  13 -11  -1    1.95    2.86
  13 -11  -1   -0.03    2.16
 -13 -11   1    1.90    2.64
  13 -11  -1    2.65    2.89
 -13 -11   1    0.41    2.84
 -13  11   1    0.70    2.73
  13  11  -1   -1.50    1.71
 -13  11   1   -0.37    1.99
 -13  11   1   -1.74    2.10
 -12 -11   1   25.68    5.85
  12 -11  -1   18.34    4.31
  12 -11  -1   17.33    3.82
  12 -11  -1   22.07    4.63
 -12 -11   1   22.14    4.76
 -12 -11   1   30.33    4.73
 -12  11   1   16.73    3.53
  12  11  -1   25.83    3.41
 -12  11   1   18.03    4.42
 -12  11   1   27.17    4.66
  12  11  -1   26.74    3.94
  11 -11  -1    5.38    2.81
 -11 -11   1    9.86    4.05
  11 -11  -1    4.85    2.94
 -11 -11   1    9.67    3.60
  11 -11  -1    3.18    2.30
 -11  11   1    7.07    2.36
  11  11  -1    9.19    2.28
  11  11  -1    7.19    2.47
 -11  11   1    4.01    2.46
  10 -11  -1   23.75    4.47
 -10 -11   1   19.40    5.27
 -10 -11   1   26.40    5.69
  10 -11  -1   28.16    4.46
 -10  11   1   27.60    4.20
  10  11  -1   24.48    4.07
  10  11  -1   26.44    3.46
 -10  11   1   30.03    4.41
   9 -11  -1    1.76    2.34
  -9 -11   1    5.29    3.75
   9 -11  -1    0.46    2.19
   9 -11  -1    2.74    2.28
  -9  11   1    3.66    2.53
  -9  11   1    2.97    2.20
  -9  11   1    1.74    1.86
   9  11  -1    5.64    2.31
   9  11  -1    1.90    1.62
  -8 -11   1    2.85    3.08
   8 -11  -1    1.84    2.35
  -8 -11   1    4.00    3.71
   8 -11  -1    5.33    2.53
   8 -11  -1    0.63    2.12
  -8  11   1    4.12    2.16
   8  11  -1    2.69    1.81
   8  11  -1    2.44    2.14
  -8  11   1    3.72    2.33
  -7 -11   1   16.36    4.34
   7 -11  -1   12.21    2.93
  -7 -11   1   13.41    3.75
   7 -11  -1    9.00    3.16
   7  11  -1   12.98    2.44
   7  11  -1   11.10    2.85
  -7  11   1   14.67    3.10
  -7  11   1    9.05    2.66
  -6 -11   1   12.84    4.15
   6 -11  -1   17.13    4.98
   6 -11  -1   24.46    3.93
   6 -11  -1   19.46    4.27
  -6 -11   1   14.49    3.96
   6  11  -1   16.89    3.52
   6  11  -1   18.64    3.14
  -6  11   1   22.90    3.82
  -6  11   1   22.52    4.01
   5 -11  -1   39.80    5.00
  -5 -11   1   52.54    6.43
  -5 -11   1   44.38    6.00
  -5  11   1   48.50    5.15
   5  11  -1   41.32    4.74
   5  11  -1   47.44    4.76
   4 -11  -1   23.63    3.74
  -4 -11   1   18.16    4.19
  -4 -11   1   13.41    3.87
   4 -11  -1   23.16    4.06
   4 -11  -1   19.21    4.30
   4  11  -1   17.94    3.60
  -4  11   1   17.58    3.56
   3 -11  -1   75.35    8.59
  -3 -11   1   83.65    8.78
   3 -11  -1   80.75    7.73
  -3 -11   1   80.80    7.72
  -3 -11   1   75.77    8.08
   3 -11  -1   90.44    8.18
   3  11  -1   85.87    7.52
  -3  11   1   88.03    7.91
  -3  11   1   92.00    7.84
  -2 -11   1   18.85    3.43
  -2 -11   1   16.59    3.82
  -2 -11   1   22.45    3.96
  -2 -11   1   16.38    3.77
   2 -11  -1   19.83    4.15
   2 -11  -1   24.54    3.99
   2 -11  -1   17.21    4.36
   2 -11  -1   19.61    3.84
  -2  11   1   21.51    3.41
   2  11  -1   11.54    3.32
   2  11  -1   16.66    3.14
  -2  11   1   18.64    4.07
  -1 -11   1   10.22    3.26
   1 -11  -1    5.89    2.65
   1 -11  -1    7.42    2.91
  -1 -11   1    6.69    2.95
   1 -11  -1    4.62    2.34
   1 -11  -1    5.57    2.77
  -1 -11   1    4.08    2.13
  -1 -11   1   11.34    2.98
   1  11  -1    6.60    2.68
  -1  11   1    3.92    2.17
   1  11  -1    8.47    2.38
  -1  11   1    7.18    2.38
   0 -11   1   18.83    4.13
   0 -11   1   17.91    3.55
   0 -11  -1   15.88    3.89
   0 -11  -1   21.76    3.73
   0 -11   1   20.10    3.73
   0 -11  -1   21.81    3.81
   0 -11   1   18.94    3.64
   0  11  -1   20.68    3.38
   0  11  -1   20.14    3.31
   0  11   1   20.17    3.36
   0  11   1   15.96    3.20
  -1 -11  -1   54.16    6.99
   1 -11   1   64.25    6.57
  -1 -11  -1   60.59    6.50
   1 -11   1   61.55    6.93
   1 -11   1   69.08    6.64
  -1 -11  -1   58.91    6.49
  -1  11  -1   49.49    6.44
  -1  11  -1   60.64    6.06
   1  11   1   67.74    6.23
   1  11   1   75.62    6.09
   2 -11   1   19.26    3.46
  -2 -11  -1   14.46    3.11
  -2 -11  -1   14.61    3.79
   2 -11   1   16.09    4.04
   2 -11   1   15.87    3.47
  -2 -11  -1   20.34    4.22
  -2 -11  -1   15.59    3.74
   2 -11   1   14.40    3.74
  -2  11  -1   17.51    3.19
  -2  11  -1   11.28    2.84
   2  11   1   13.62    3.24
   3 -11   1    9.21    3.11
   3 -11   1    7.66    2.84
  -3 -11  -1   12.09    3.54
  -3 -11  -1   14.70    3.70
  -3 -11  -1   14.83    3.22
   3  11   1   11.76    3.04
  -3  11  -1   15.70    3.07
   3  11   1   15.44    2.84
  -3  11  -1   12.33    3.04
   4 -11   1    6.20    3.18
  -4 -11  -1    4.17    3.14
   4 -11   1   -1.69    1.82
  -4 -11  -1   -0.37    2.64
  -4 -11  -1    1.35    2.51
  -4 -11  -1    3.09    2.18
  -4  11  -1    2.99    2.23
   4  11   1    1.95    1.82
  -4  11  -1    1.84    1.97
   4  11   1    2.16    1.84
  -5 -11  -1   23.51    4.63
  -5 -11  -1   37.64    5.33
  -5 -11  -1   29.05    5.12
   5  11   1   23.79    4.04
  -5  11  -1   26.93    4.42
   5  11   1   26.64    3.46
   6 -11   1    6.45    3.21
   6 -11   1    6.64    3.09
  -6 -11  -1    8.33    3.23
  -6 -11  -1   10.88    3.71
   6  11   1    6.72    2.14
   6  11   1    5.97    2.00
  -6  11  -1    4.55    2.52
  -6  11  -1    3.31    2.15
   7 -11   1    6.62    2.85
  -7 -11  -1    4.58    3.32
  -7 -11  -1    3.49    3.32
   7  11   1    4.07    1.79
   7  11   1    4.85    2.40
  -7  11  -1    2.46    2.13
  -7  11  -1    3.16    2.40
   8 -11   1   16.06    3.67
   8 -11   1   11.31    3.17
  -8  11  -1   14.64    3.40
   8  11   1   24.09    2.91
  -8  11  -1   17.55    3.51
   8  11   1   22.83    3.58
  -9 -11  -1   13.26    4.47
   9 -11   1   14.19    3.29
   9 -11   1   14.65    4.04
   9 -11   1   14.88    3.48
  -9 -11  -1   15.55    4.62
  -9  11  -1   16.55    3.62
  -9  11  -1   15.54    3.25
   9  11   1   19.54    2.77
   9  11   1   13.17    3.17
  10 -11   1    7.15    2.62
 -10 -11  -1    2.60    2.77
  10 -11   1   10.67    3.30
  10 -11   1    8.36    3.39
 -10 -11  -1    7.33    4.06
 -10  11  -1    7.96    2.53
 -10  11  -1    7.05    2.47
  10  11   1    9.61    2.09
  10  11   1   10.75    2.74
 -10  11  -1    7.88    2.91
 -11 -11  -1   23.56    5.10
 -11 -11  -1   22.79    5.34
  11 -11   1   13.52    4.26
  11 -11   1   22.02    4.27
  11 -11   1   21.07    4.53
  11  11   1   24.08    3.87
 -11  11  -1   24.09    3.95
  11  11   1   25.37    3.44
 -11  11  -1   19.39    3.69
 -12 -11  -1   13.52    3.51
  12 -11   1   18.69    4.24
 -12 -11  -1   18.22    5.25
  12 -11   1   17.31    3.53
  12  11   1   18.57    3.86
 -12  11  -1   17.64    3.64
 -12  11  -1   14.22    3.62
 -12  11  -1   19.48    3.44
 -13 -11  -1    5.33    2.93
  13 -11   1    4.65    3.17
  13 -11   1    4.79    3.22
 -13 -11  -1    8.79    4.10
  13  11   1    7.86    2.41
 -13  11  -1    5.45    2.83
 -13  11  -1   10.82    3.58
 -13  11  -1    2.13    2.36
  14 -11   1    8.65    3.88
 -14 -11  -1   19.00    5.64
  14 -11   1    9.21    3.82
 -14 -11  -1    8.94    3.43
 -14  11  -1   10.00    3.31
 -14  11  -1    9.63    2.84
  14  11   1   13.40    2.85
 -14  11  -1    8.74    3.49
 -15 -11  -1   16.86    4.10
  15 -11   1   11.65    4.20
 -15 -11  -1   19.58    5.76
  15 -11   1   11.06    3.93
 -15  11  -1   13.66    4.09
  15  11   1   17.73    3.27
 -15  11  -1    7.51    3.73
 -15  11  -1    9.36    3.21
  16 -11   1   53.22    7.85
 -16 -11  -1   68.01   10.16
 -16 -11  -1   63.22    7.55
  16 -11   1   58.52    7.48
  16  11   1   58.33    6.31
 -16  11  -1   60.45    7.41
 -16  11  -1   62.81    7.23
 -16  11  -1   50.54    6.41
  17 -11   1   35.54    7.16
  17 -11   1   32.23    6.37
 -17 -11  -1   44.46    8.26
 -17 -11  -1   46.16    6.81
 -17  11  -1   49.73    7.16
 -17  11  -1   37.69    5.57
  18 -11   1   19.70    5.16
 -18 -11  -1   39.47    7.25
  18 -11   1   23.33    6.13
 -18  11  -1   22.22    4.59
  18  11   1   31.26    4.35
 -18  11  -1   27.31    4.62
 -18  11  -1   22.39    5.29
 -19 -11  -1   43.20    9.63
  19 -11   1   32.15    6.61
 -19  11  -1   39.04    6.69
 -19  11  -1   45.01    7.07
 -20 -11  -1   24.85    7.18
  20 -11   1   17.42    5.21
 -20 -11  -1   17.55    4.83
 -20  11  -1   13.39    4.51
 -20  11  -1   22.97    4.93
 -21 -11  -1   13.70    4.34
 -18 -12   1    2.82    5.48
 -18 -12   1    4.70    3.82
 -18  12   1   -1.04    2.59
 -18  12   1   -1.47    2.97
 -17 -12   1   18.02    5.20
 -17 -12   1   24.74    6.45
  17 -12  -1   21.59    5.49
 -17  12   1   18.70    4.99
 -17  12   1   18.93    4.17
  17  12  -1   17.77    3.66
 -17  12   1   16.42    3.90
 -16 -12   1   34.33    7.65
  16 -12  -1   32.87    6.94
  16 -12  -1   28.96    6.13
 -16 -12   1   33.36    5.93
 -16 -12   1   22.92    6.50
 -16  12   1   33.70    6.20
  16  12  -1   45.17    5.80
 -16  12   1   37.32    5.64
 -16  12   1   39.42    6.53
 -15 -12   1   67.66   10.10
  15 -12  -1   57.66    8.20
 -15 -12   1   65.47    7.17
 -15 -12   1   73.42    8.54
  15 -12  -1   55.09    7.53
 -15  12   1   42.98    7.74
  15  12  -1   59.63    6.44
 -15  12   1   45.83    6.25
 -15  12   1   53.15    6.98
 -14 -12   1    8.06    3.59
  14 -12  -1   10.51    4.13
 -14 -12   1    6.28    4.65
  14 -12  -1    6.62    3.73
 -14 -12   1    6.00    4.08
  14  12  -1    9.46    3.23
 -14  12   1    3.40    2.75
 -14  12   1    9.53    2.96
 -14  12   1    7.24    3.23
  13 -12  -1   15.69    4.40
 -13 -12   1   16.27    4.74
  13 -12  -1   17.27    4.28
 -13 -12   1   12.82    5.67
 -13  12   1   10.46    3.27
 -13  12   1   11.90    3.56
 -13  12   1   14.63    3.90
  13  12  -1   17.35    3.32
  12 -12  -1    4.00    2.73
 -12 -12   1    1.76    4.20
  12 -12  -1    5.54    3.46
  12 -12  -1    5.85    3.45
 -12 -12   1    2.80    3.11
 -12  12   1    5.74    2.65
  12  12  -1    5.16    2.65
 -12  12   1    3.25    2.57
 -12  12   1    3.26    3.03
 -11 -12   1   12.44    4.19
 -11 -12   1   28.62    5.74
  11 -12  -1   14.13    3.54
  11 -12  -1   16.43    3.98
  11 -12  -1   10.90    3.94
 -11  12   1   13.62    3.68
 -11  12   1   12.37    3.31
  11  12  -1   17.96    2.97
  10 -12  -1   37.75    6.27
 -10 -12   1   38.03    6.66
  10 -12  -1   39.56    6.20
  10 -12  -1   42.25    5.38
 -10 -12   1   34.48    7.50
 -10  12   1   37.57    5.03
 -10  12   1   45.95    5.95
  -9 -12   1    9.71    3.78
   9 -12  -1    6.47    2.94
   9 -12  -1    3.32    3.03
  -9 -12   1    7.46    4.01
  -9  12   1    9.69    3.49
  -9  12   1    5.08    2.47
  -8 -12   1   29.29    5.95
   8 -12  -1   33.80    5.03
  -8 -12   1   38.25    6.62
   8 -12  -1   38.47    5.16
   8 -12  -1   38.33    6.15
  -8  12   1   41.22    5.16
  -8  12   1   46.60    5.88
   8  12  -1   38.56    5.03
   7 -12  -1   14.11    3.78
   7 -12  -1   12.72    3.20
   7 -12  -1    5.26    2.97
  -7 -12   1   11.35    4.09
  -7 -12   1   20.24    4.80
  -7  12   1    8.61    2.79
  -7  12   1    8.33    3.25
   7  12  -1   14.45    2.83
   7  12  -1   12.85    3.29
   6 -12  -1   11.06    3.42
  -6 -12   1    5.83    3.64
  -6 -12   1    6.54    3.69
   6 -12  -1   11.34    3.65
   6 -12  -1   11.48    3.22
  -6  12   1    9.79    2.87
   6  12  -1    9.55    2.66
   6  12  -1    9.73    2.55
  -6  12   1   10.13    3.09
   5 -12  -1    8.89    3.01
  -5 -12   1    8.94    3.57
  -5 -12   1   11.51    3.72
   5 -12  -1    7.29    2.94
   5 -12  -1    8.71    3.22
  -5  12   1   12.31    3.09
  -5  12   1   10.74    3.06
   5  12  -1    8.04    2.42
   5  12  -1    5.14    2.56
   4 -12  -1   53.43    5.98
   4 -12  -1   54.10    6.75
  -4 -12   1   42.50    6.64
  -4 -12   1   44.85    6.66
   4 -12  -1   52.18    6.19
   4  12  -1   45.18    5.40
  -4  12   1   54.97    5.52
   4  12  -1   46.29    5.15
  -4  12   1   54.66    5.81
  -3 -12   1    2.40    2.72
  -3 -12   1    2.11    2.88
   3 -12  -1    0.12    2.24
   3 -12  -1    5.71    2.71
   3 -12  -1    1.03    2.65
   3  12  -1    0.76    1.97
  -3  12   1   -0.06    2.03
   3  12  -1    2.96    2.03
  -3  12   1    3.32    2.25
  -2 -12   1   10.30    3.41
   2 -12  -1   11.73    3.36
  -2 -12   1    7.57    3.36
  -2 -12   1   12.24    2.97
   2 -12  -1   11.34    3.64
   2 -12  -1   12.26    3.38
   2  12  -1    9.46    2.74
   2  12  -1   17.27    3.21
  -2  12   1   18.52    3.41
  -2  12   1   14.30    3.11
  -1 -12   1   -0.27    2.28
   1 -12  -1    1.32    2.46
   1 -12  -1    0.63    2.35
  -1 -12   1    3.57    2.78
  -1 -12   1    1.94    2.38
   1  12  -1    1.06    2.16
   1  12  -1    1.70    2.02
  -1  12   1    0.44    2.05
  -1  12   1    0.84    2.20
   0 -12   1   35.36    4.82
   0 -12  -1   37.38    5.92
   0 -12  -1   37.06    4.88
   0 -12   1   29.45    4.48
   0 -12   1   34.95    5.50
   0 -12  -1   38.37    5.39
   0  12  -1   46.24    5.37
   0  12   1   29.95    5.43
   0  12   1   36.29    4.74
   0  12  -1   34.61    4.36
  -1 -12  -1    4.62    2.75
  -1 -12  -1    0.21    2.11
  -1 -12  -1    2.22    2.84
   1 -12   1    2.48    2.48
   1 -12   1    0.92    2.24
  -1  12  -1    0.27    2.16
   1  12   1    2.66    2.16
  -1  12  -1   -0.91    1.93
   1  12   1    0.10    2.04
   2 -12   1   36.01    5.14
  -2 -12  -1   40.49    5.18
   2 -12   1   36.08    6.09
   2 -12   1   38.17    5.45
  -2 -12  -1   38.04    5.79
  -2  12  -1   43.81    4.81
   2  12   1   32.21    4.33
  -2  12  -1   35.52    4.72
   2  12   1   42.35    4.75
   3 -12   1   15.37    3.58
  -3 -12  -1   20.28    3.79
   3 -12   1   13.07    3.86
  -3 -12  -1   19.34    4.38
   3 -12   1   16.49    3.49
  -3 -12  -1   18.29    4.31
  -3  12  -1   16.98    3.61
   3  12   1   19.98    3.91
  -3  12  -1   19.66    3.55
   3  12   1   18.00    3.20
  -4 -12  -1   35.44    4.83
  -4 -12  -1   38.46    6.10
   4 -12   1   43.02    5.00
   4 -12   1   40.37    6.09
  -4 -12  -1   45.48    6.44
   4 -12   1   42.70    5.53
   4  12   1   36.95    5.09
   4  12   1   36.53    4.43
  -4  12  -1   44.46    5.27
  -4  12  -1   36.54    4.85
  -5 -12  -1   14.16    4.22
   5 -12   1   16.56    3.50
   5 -12   1   11.75    3.17
   5 -12   1   14.12    3.69
  -5 -12  -1   11.18    3.98
   5  12   1   16.96    2.94
  -5  12  -1   15.32    4.04
  -5  12  -1   16.79    3.55
   5  12   1   13.99    2.99
   6 -12   1   37.71    5.97
   6 -12   1   35.28    5.38
  -6 -12  -1   49.03    6.37
  -6 -12  -1   52.63    6.81
   6 -12   1   36.62    5.10
  -6  12  -1   41.28    5.16
  -6  12  -1   49.36    6.02
   6  12   1   44.09    6.12
  -7 -12  -1   33.85    5.77
   7 -12   1   25.28    4.67
   7 -12   1   31.05    4.62
  -7 -12  -1   39.66    6.09
   7 -12   1   16.73    4.44
  -7  12  -1   25.60    4.63
   7  12   1   25.48    3.68
  -7  12  -1   22.18    4.24
  -8 -12  -1    4.50    4.01
  -8 -12  -1    9.66    3.74
   8 -12   1    5.84    3.06
   8 -12   1   10.70    3.33
  -8  12  -1    8.64    2.95
   8  12   1    6.56    2.19
   9 -12   1   19.51    4.66
  -9 -12  -1   30.57    5.57
   9 -12   1   15.46    4.31
  -9 -12  -1   36.17    6.47
   9 -12   1   21.96    4.11
  -9  12  -1   18.27    4.19
   9  12   1   28.56    3.61
  -9  12  -1   21.05    4.06
  10 -12   1    2.18    2.76
 -10 -12  -1    2.95    4.80
  10 -12   1    2.72    2.39
  10 -12   1    5.95    3.36
 -10 -12  -1    1.12    3.13
 -10  12  -1    5.67    2.91
 -10  12  -1   -0.22    2.11
  10  12   1    3.45    2.50
  10  12   1    2.69    1.99
  11 -12   1   23.00    5.15
 -11 -12  -1   31.59    6.71
  11 -12   1   26.64    5.27
  11 -12   1   27.79    4.91
 -11 -12  -1   32.18    6.26
  11  12   1   34.40    3.92
 -11  12  -1   29.35    4.72
 -11  12  -1   33.47    5.38
  11  12   1   30.49    4.76
 -12 -12  -1    3.39    3.59
  12 -12   1   14.74    3.96
 -12 -12  -1   12.43    5.30
  12 -12   1    7.03    3.54
  12 -12   1    9.02    3.08
 -12  12  -1    5.12    2.92
 -12  12  -1   14.21    3.82
  13 -12   1   25.06    5.30
 -13 -12  -1   40.36    7.29
 -13 -12  -1   29.50    5.74
 -13 -12  -1   34.12    5.15
  13  12   1   34.31    4.26
 -13  12  -1   21.32    5.13
 -13  12  -1   18.89    4.15
 -13  12  -1   18.86    4.83
 -14 -12  -1    9.59    4.60
 -14 -12  -1    8.04    4.97
  14 -12   1   13.97    4.37
  14 -12   1   10.28    4.14
 -14  12  -1    8.34    3.80
 -14  12  -1   17.58    4.01
  14  12   1   11.96    3.33
 -14  12  -1   12.47    3.46
 -15 -12  -1   26.40    6.98
 -15 -12  -1   30.61    5.06
 -15 -12  -1   27.91    7.31
  15 -12   1   24.49    5.55
  15 -12   1   20.80    5.03
 -15  12  -1   22.76    4.93
  15  12   1   25.20    4.15
 -15  12  -1   18.23    4.53
 -15  12  -1   18.28    4.84
 -16 -12  -1    3.52    4.04
  16 -12   1   -1.67    3.00
 -16 -12  -1    0.64    4.81
  16 -12   1   -0.23    3.46
  16  12   1   -0.21    2.27
 -16  12  -1    4.34    3.76
 -16  12  -1    1.03    2.76
 -17 -12  -1   53.11    8.16
  17 -12   1   27.52    6.74
 -17  12  -1   40.45    5.32
 -17  12  -1   27.82    5.92
 -17  12  -1   31.88    6.13
  18 -12   1   -0.79    4.10
  18 -12   1    1.99    4.89
 -18 -12  -1   -2.07    2.71
 -18 -12  -1    4.67    5.63
 -18  12  -1    2.87    3.49
 -14 -13   1   62.32    8.94
  14 -13  -1   54.03    8.37
  14 -13  -1   51.89    8.61
 -14 -13   1   64.09    9.21
 -14  13   1   64.20    7.54
  14  13  -1   64.91    6.51
 -14  13   1   67.65    7.98
 -13 -13   1    5.63    4.98
 -13 -13   1    1.99    3.99
  13 -13  -1    4.41    3.84
  13  13  -1    7.28    2.69
 -13  13   1    5.15    3.76
 -12 -13   1   23.56    6.26
  12 -13  -1   18.19    4.32
 -12 -13   1   17.27    5.32
  12 -13  -1   19.68    5.36
 -12  13   1   23.05    4.72
  12  13  -1   21.11    3.96
 -11 -13   1    1.98    4.10
  11 -13  -1    2.94    3.48
 -11 -13   1    8.62    4.52
  11 -13  -1    3.57    3.33
  11 -13  -1    2.09    2.83
 -11  13   1    3.62    3.13
  11  13  -1    1.96    2.59
 -11  13   1    0.43    2.50
  10 -13  -1   67.35    7.93
  10 -13  -1   58.48    8.13
 -10 -13   1   66.31    8.79
 -10 -13   1   63.19    9.29
  10 -13  -1   70.19    7.72
  10  13  -1   62.44    7.24
 -10  13   1   60.86    7.49
 -10  13   1   73.51    7.45
   9 -13  -1   11.32    3.39
  -9 -13   1   11.83    4.57
   9 -13  -1    9.71    3.95
   9 -13  -1   10.91    4.00
  -9 -13   1   11.85    4.37
   9  13  -1   11.43    3.63
  -9  13   1   11.27    3.61
  -9  13   1   17.44    3.99
   9  13  -1    8.15    2.63
   8 -13  -1   25.78    5.04
  -8 -13   1   38.87    6.71
  -8 -13   1   31.71    6.74
   8 -13  -1   23.25    4.77
  -8  13   1   23.10    4.88
   8  13  -1   34.24    5.25
   7 -13  -1    3.37    2.51
   7 -13  -1    1.22    3.12
  -7 -13   1    4.66    3.66
  -7 -13   1    2.77    4.03
  -7  13   1    1.72    2.58
   7  13  -1    1.82    2.51
   7  13  -1    3.04    2.17
  -7  13   1    0.68    2.53
   6 -13  -1   36.42    5.25
   6 -13  -1   31.78    6.11
  -6 -13   1   43.25    6.23
  -6 -13   1   45.57    7.12
   6  13  -1   33.17    4.63
  -6  13   1   43.08    5.56
  -6  13   1   38.18    5.79
   6  13  -1   41.73    6.11
   5 -13  -1    7.96    3.29
  -5 -13   1    7.62    3.62
   5 -13  -1    7.04    3.05
  -5 -13   1    6.18    3.77
   5 -13  -1    9.19    2.97
  -5 -13   1    4.36    2.39
  -5  13   1    5.16    2.69
   5  13  -1    2.72    2.32
  -5  13   1   12.59    3.80
   5  13  -1    3.55    2.44
   4 -13  -1   75.00    8.41
  -4 -13   1   79.22    8.59
   4 -13  -1   72.28    7.86
  -4 -13   1   84.71    9.58
   4 -13  -1   70.70    9.06
   4  13  -1   84.48    7.77
  -4  13   1   63.73    8.62
   4  13  -1   86.34    7.48
  -4  13   1   81.83    7.80
   3 -13  -1    2.64    2.54
   3 -13  -1    3.11    2.59
  -3 -13   1    8.24    3.40
  -3 -13   1    7.38    3.67
   3 -13  -1    5.37    3.20
   3  13  -1    3.61    2.66
   3  13  -1    2.60    2.28
  -3  13   1    0.63    2.24
  -3  13   1    3.05    2.98
   2 -13  -1   29.21    4.51
  -2 -13   1   24.22    4.59
   2 -13  -1   18.69    4.73
  -2 -13   1   22.83    4.55
   2  13  -1   20.90    3.72
  -2  13   1   19.51    4.57
   2  13  -1   21.14    3.98
  -2  13   1   26.01    4.27
  -1 -13   1    9.67    3.40
   1 -13  -1   21.40    4.07
   1 -13  -1   18.30    4.36
  -1 -13   1   14.27    4.28
   1 -13  -1   16.87    3.86
   1  13  -1    8.47    3.38
   1  13  -1   11.41    3.13
  -1  13   1   19.09    4.11
  -1  13   1   14.47    3.20
   0 -13   1   30.67    5.00
   0 -13   1   27.02    5.29
   0 -13   1   29.92    4.63
   0 -13  -1   21.77    5.18
   0 -13  -1   20.36    4.29
   0 -13  -1   23.86    4.62
   0  13  -1   24.45    4.32
   0  13  -1   29.85    4.59
   0  13   1   18.86    4.10
   0  13   1   27.47    4.27
  -1 -13  -1    6.66    3.70
  -1 -13  -1    0.96    2.98
   1 -13   1    1.89    3.00
   1 -13   1    2.59    2.76
  -1  13  -1    4.47    2.65
   1  13   1    5.08    2.51
   1  13   1    2.08    2.65
  -1  13  -1    4.14    2.98
  -2 -13  -1   60.55    6.59
   2 -13   1   46.38    6.11
   2 -13   1   53.41    6.50
  -2 -13  -1   56.54    6.63
  -2 -13  -1   64.87    7.61
   2 -13   1   71.62    7.79
   2  13   1   54.31    5.95
   2  13   1   54.75    6.21
  -2  13  -1   54.74    6.30
  -2  13  -1   47.03    7.34
  -3 -13  -1   11.70    3.27
  -3 -13  -1    6.47    3.51
  -3 -13  -1    7.92    3.74
   3 -13   1   13.55    4.05
   3 -13   1    8.04    3.04
   3  13   1    6.97    2.68
   3  13   1    5.52    2.49
  -3  13  -1    8.14    2.74
  -3  13  -1    9.57    2.89
   4 -13   1   32.73    5.75
  -4 -13  -1   25.33    5.14
   4 -13   1   20.18    4.57
  -4 -13  -1   22.28    5.37
   4 -13   1   25.70    4.67
   4  13   1   22.57    4.27
  -4  13  -1   21.86    4.78
  -4  13  -1   20.71    4.24
   4  13   1   28.48    3.98
   5 -13   1    9.01    3.20
   5 -13   1   10.28    3.53
   5 -13   1   10.86    3.88
  -5 -13  -1    5.56    3.64
  -5 -13  -1    3.81    3.59
  -5  13  -1    3.53    2.86
   5  13   1    6.31    2.49
  -5  13  -1    6.46    3.57
   5  13   1    4.17    2.35
   6 -13   1   58.26    6.71
  -6 -13  -1   60.68    8.12
   6 -13   1   45.81    6.96
  -6 -13  -1   48.64    8.33
   6 -13   1   52.08    6.50
   6  13   1   51.38    6.67
  -6  13  -1   43.81    5.86
   6  13   1   55.28    5.38
  -6  13  -1   52.29    6.21
   7 -13   1    4.54    3.29
  -7 -13  -1    2.69    3.71
   7 -13   1    6.60    3.02
  -7 -13  -1    7.88    3.77
  -7  13  -1    3.10    2.88
   7  13   1   12.50    3.45
   7  13   1    5.14    2.30
  -7  13  -1    7.57    2.92
  -8 -13  -1   80.09    8.87
   8 -13   1   67.81    8.43
   8 -13   1   63.99    7.41
  -8 -13  -1   85.02    9.20
   8  13   1   68.59    7.52
  -8  13  -1   53.45    7.67
  -8  13  -1   70.66    7.41
   9 -13   1    5.60    3.07
  -9 -13  -1   11.34    4.72
   9 -13   1    6.20    3.32
  -9 -13  -1    3.78    3.76
  -9  13  -1   -0.96    2.42
   9  13   1    8.07    3.15
  -9  13  -1    0.27    2.70
  10 -13   1   16.46    3.94
 -10 -13  -1   27.98    6.07
 -10 -13  -1   19.42    5.38
  10 -13   1    9.34    4.14
 -10  13  -1   14.85    3.85
 -10  13  -1   14.09    4.08
  10  13   1   21.72    4.10
 -11 -13  -1    3.98    3.99
 -11 -13  -1    2.19    4.29
  11 -13   1    4.39    3.43
  11 -13   1   -1.85    2.46
 -11  13  -1    2.25    2.74
 -11  13  -1    5.05    3.28
 -12 -13  -1   68.31    9.25
 -12 -13  -1   67.26    9.51
  12 -13   1   71.22   10.53
 -12  13  -1   63.33    8.42
  12  13   1   75.66    7.42
 -12  13  -1   71.69    7.82
 -13 -13  -1    0.07    3.51
 -13 -13  -1   -0.06    4.50
  13 -13   1   -0.20    4.01
 -13  13  -1    4.81    3.32
  13  13   1    3.91    2.48
  14 -13   1    9.72    4.60
 -14 -13  -1   16.29    5.36
  14 -13   1   13.33    4.58
 -14 -13  -1   23.92    6.69
  14  13   1   18.78    3.99
 -14  13  -1   22.73    4.70
 -14  13  -1   15.83    3.92
   8 -14  -1   16.74    4.71
  -8 -14   1   10.06    4.66
  -8  14   1   13.11    4.30
  -8  14   1   17.41    4.28
   8  14  -1   15.61    4.39
   7 -14  -1   15.82    3.88
   7 -14  -1   14.16    4.73
  -7 -14   1   22.33    5.34
  -7  14   1   21.27    4.41
   7  14  -1   17.70    4.29
  -6 -14   1   35.44    6.45
   6 -14  -1   31.73    5.55
   6 -14  -1   28.84    6.41
  -6  14   1   49.22    6.45
  -6  14   1   38.65    6.00
   6  14  -1   40.16    5.89
   5 -14  -1  143.63   12.44
  -5 -14   1  137.94   14.47
  -5 -14   1  140.52   11.63
  -5 -14   1  116.57   12.35
   5 -14  -1  116.26   14.70
  -5  14   1  144.46   11.99
   5  14  -1  117.05   12.41
   5  14  -1  132.11   11.34
  -4 -14   1   22.00    5.58
  -4 -14   1   19.95    5.36
   4 -14  -1   20.07    4.21
   4  14  -1   25.28    5.25
   4  14  -1   21.91    3.89
  -4  14   1   26.06    4.69
  -3 -14   1   44.44    7.91
  -3 -14   1   44.57    6.34
   3 -14  -1   40.61    5.84
  -3  14   1   47.92    6.01
  -3  14   1   41.30    5.53
   3  14  -1   47.32    5.40
   3  14  -1   44.78    5.98
   2 -14  -1   16.95    5.90
   2 -14  -1   16.62    4.19
  -2 -14   1   11.59    4.62
  -2 -14   1   17.11    4.31
   2  14  -1   13.97    3.88
  -2  14   1   11.04    3.53
   2  14  -1   13.41    3.41
  -1 -14   1    9.30    3.99
  -1 -14   1    9.68    3.64
   1 -14  -1   12.24    4.54
   1 -14  -1   13.61    3.94
   1  14  -1   10.94    3.26
  -1  14   1    9.52    3.13
  -1  14   1    9.65    3.26
   1  14  -1   10.38    3.80
   0 -14   1   20.53    5.32
   0 -14  -1   17.72    4.33
   0 -14  -1   12.46    4.93
   0 -14   1   17.93    4.28
   0 -14   1   18.00    4.22
   0  14  -1   25.11    4.21
   0  14   1   18.85    4.76
   0  14  -1   22.31    4.38
   0  14   1   21.11    4.00
   1 -14   1   72.76    9.88
  -1 -14  -1   72.28    8.03
  -1 -14  -1   82.08    8.12
  -1 -14  -1   76.19    9.64
   1 -14   1   70.98    7.87
   1  14   1   70.83    7.81
  -1  14  -1   69.88    7.84
   1  14   1   75.23    7.47
   2 -14   1   25.81    6.37
  -2 -14  -1   25.32    4.41
   2 -14   1   24.60    4.30
  -2 -14  -1   26.42    5.87
   2  14   1   19.61    4.90
   2  14   1   14.00    3.60
  -2  14  -1   21.16    4.43
  -2  14  -1   25.22    4.64
  -3 -14  -1   87.57    9.78
   3 -14   1  111.22    9.85
  -3 -14  -1   82.97   11.26
   3  14   1  102.66    8.93
  -3  14  -1  104.88    9.43
   3  14   1   95.76    9.30
  -3  14  -1   92.17    9.43
   4 -14   1   19.69    4.33
  -4 -14  -1    8.17    4.10
   4  14   1   16.24    3.81
   4  14   1   16.75    3.41
  -4  14  -1   14.70    3.94
   5 -14   1   42.39    6.44
  -5 -14  -1   36.72    6.29
   5 -14   1   34.49    7.21
  -5  14  -1   32.26    6.53
   5  14   1   39.46    5.24
  -5  14  -1   37.35    5.81
   6 -14   1   13.12    4.51
  -6 -14  -1   11.19    4.48
   6  14   1   15.28    4.22
  -6  14  -1    9.84    3.73
  -7 -14  -1  106.36   11.95
   7 -14   1  117.76   13.15
  -7  14  -1  146.07   11.83
  -7  14  -1  135.13   11.70
   7  14   1  115.34   11.80
   8 -14   1   14.21    4.98
  -8 -14  -1   15.02    5.26
  -8 -14  -1   13.06    4.95
   8  14   1   17.56    4.34
  -8  14  -1   13.31    3.90
  -8  14  -1   13.95    4.13
 -32   0   2   22.03    5.81
 -31   0   2    6.43    4.41
  31   0  -2    4.65    5.29
  30   0  -2   97.43   12.17
 -30   0   2  123.05   11.96
  29   0  -2    9.33    4.65
 -29   0   2    6.17    3.67
 -29   0   2    8.59    3.94
 -28   0   2   89.94    9.70
  28   0  -2  101.29   11.13
 -28   0   2   94.25   10.11
 -28   0   2   98.52    9.74
 -27   0   2   12.43    3.56
  27   0  -2   14.94    5.01
 -27   0   2   13.44    3.81
 -27   0   2   11.10    3.52
  26   0  -2   35.10    7.24
  26   0  -2   49.27    7.29
 -26   0   2   41.96    6.11
 -26   0   2   34.77    4.85
 -26   0   2   46.22    6.10
 -25   0   2   19.12    3.82
 -25   0   2   15.28    3.58
  25   0  -2   16.59    4.94
 -25   0   2   18.63    4.76
  25   0  -2   21.63    5.07
  24   0  -2  174.52   15.25
 -24   0   2  170.46   14.08
 -24   0   2  175.65   14.42
  24   0  -2  156.59   15.83
 -24   0   2  180.77   14.88
 -23   0   2   49.35    5.23
 -23   0   2   48.45    5.08
 -23   0   2   42.73    5.32
  23   0  -2   44.40    6.57
 -22   0   2   27.22    3.99
  22   0  -2   17.79    4.57
 -22   0   2   27.35    4.21
 -22   0   2   25.09    4.29
  21   0  -2   66.19    7.64
 -21   0   2   68.94    6.69
 -21   0   2   66.39    6.85
 -21   0   2   72.60    6.82
  20   0  -2   99.14    8.62
 -20   0   2   76.74    7.46
 -20   0   2   69.41    7.58
 -20   0   2   83.95    7.38
  20   0  -2   89.42    8.66
 -19   0   2    9.80    2.14
  19   0  -2    2.87    2.66
  19   0  -2    9.61    3.31
 -19   0   2    4.73    2.20
 -19   0   2   10.17    2.43
 -18   0   2  234.90   18.13
  18   0  -2  232.56   18.67
 -18   0   2  217.49   17.78
  18   0  -2  229.93   18.61
 -18   0   2  236.21   17.99
 -18   0   2  247.10   18.27
  17   0  -2   74.55    7.30
 -17   0   2   75.46    6.78
 -17   0   2   80.02    6.43
  17   0  -2   75.11    7.13
 -17   0   2   70.65    6.44
 -17   0   2   68.12    6.61
 -16   0   2   45.55    4.57
 -16   0   2   44.67    4.67
 -16   0   2   50.96    4.63
  16   0  -2   61.08    5.41
 -16   0   2   43.53    4.68
  16   0  -2   56.70    5.63
 -15   0   2   50.06    4.83
  15   0  -2   45.75    5.42
 -15   0   2   56.00    5.31
  15   0  -2   56.26    5.23
 -15   0   2   52.04    4.71
 -15   0   2   51.39    4.74
 -14   0   2  424.25   29.42
 -14   0   2  387.78   29.52
  14   0  -2  419.86   29.73
 -14   0   2  355.13   29.24
 -14   0   2  374.57   29.40
  14   0  -2  409.26   29.72
 -13   0   2    5.50    1.61
 -13   0   2    4.89    1.53
 -13   0   2    7.26    1.57
 -13   0   2    5.03    1.58
  13   0  -2    8.40    2.09
  13   0  -2    3.28    2.26
 -12   0   2  915.95   68.78
 -12   0   2  993.42   68.72
  12   0  -2  890.60   68.64
 -12   0   2  898.54   68.72
 -12   0   2  981.43   69.01
  12   0  -2  945.25   68.92
  11   0  -2   41.00    4.09
 -11   0   2   36.54    3.51
 -11   0   2   38.84    3.73
  11   0  -2   33.00    3.64
  11   0  -2   31.41    3.57
 -11   0   2   31.45    3.34
 -11   0   2   37.92    3.52
 -11   0   2   33.71    3.40
 -10   0   2  328.36   22.73
 -10   0   2  274.65   22.91
  10   0  -2  299.66   22.82
  10   0  -2  321.11   22.92
  -9   0   2   77.12    6.51
   9   0  -2   92.31    6.48
   9   0  -2   86.89    6.51
  -9   0   2   84.95    6.48
  -9   0   2   83.06    6.66
  -9   0   2   83.69    6.51
   9   0  -2   76.84    6.57
   9   0  -2   83.70    6.55
  -9   0   2   81.81    6.49
   9   0  -2   80.40    6.71
  -8   0   2  949.06   73.14
  -8   0   2 1027.51   73.20
  -8   0   2  945.94   73.28
  -8   0   2 1001.90   73.21
   8   0  -2 1077.79   73.31
   8   0  -2  988.44   73.17
  -8   0   2 1090.33   73.32
   8   0  -2  945.91   73.17
   8   0  -2  983.62   73.15
  -8   0   2 1012.56   73.24
  -7   0   2   36.77    3.00
   7   0  -2   37.39    3.00
  -7   0   2   33.98    3.16
  -7   0   2   39.11    3.06
  -7   0   2   39.02    3.07
   7   0  -2   35.33    3.02
   7   0  -2   32.47    3.26
   7   0  -2   33.54    3.05
  -7   0   2   34.53    3.13
   7   0  -2   36.81    3.09
  -7   0   2   37.61    3.05
  -6   0   2    3.83    0.90
   6   0  -2    3.52    0.82
   6   0  -2    2.32    0.82
  -6   0   2    0.44    0.90
   6   0  -2    3.82    0.92
   5   0  -2   50.11    4.14
  -5   0   2   49.33    4.10
  -5   0   2   50.72    4.13
  -5   0   2   47.99    4.21
   5   0  -2   60.10    4.17
   5   0  -2   54.61    4.18
  -5   0   2   55.37    4.20
  -5   0   2   55.06    4.15
   5   0  -2   45.89    4.08
  -5   0   2   59.72    4.19
  -4   0   2 1116.71   89.72
   4   0  -2 1294.28   89.71
   4   0  -2 1226.24   89.69
  -4   0   2 1245.27   89.70
   4   0  -2 1273.36   89.68
   3   0  -2   -0.30    0.47
   3   0  -2   -0.60    0.40
   3   0  -2    0.17    0.39
  -3   0   2    0.12    0.49
  -3   0   2    0.33    0.36
  -3   0   2   -0.06    0.35
  -3   0   2    0.13    0.42
   3   0  -2    0.36    0.42
  -3   0   2    0.11    0.36
  -3   0   2    0.35    0.40
  -2   0   2 5274.02  451.46
   3   0   2    4.16    0.63
  -3   0  -2    4.21    0.62
   3   0   2    4.19    0.63
  -3   0  -2    2.95    0.49
   3   0   2    4.03    0.53
  -3   0  -2    4.72    0.80
  -3   0  -2    2.54    0.56
   3   0   2    3.52    0.69
  -3   0  -2    4.05    0.74
   4   0   2   59.90    4.67
  -4   0  -2   63.77    4.69
  -4   0  -2   59.53    4.75
   4   0   2   59.95    4.76
  -4   0  -2   60.33    4.67
   4   0   2   64.49    4.69
   5   0   2    9.15    1.47
   5   0   2    7.92    1.09
  -5   0  -2    6.27    0.91
  -5   0  -2    5.84    1.01
  -5   0  -2    9.44    1.30
   5   0   2    6.99    0.97
   5   0   2    7.37    1.23
  -5   0  -2    7.81    1.11
   5   0   2    6.10    1.02
  -5   0  -2    5.59    1.26
   6   0   2 3071.62  248.41
  -6   0  -2 3318.89  249.57
  -6   0  -2 3665.89  468.24
   6   0   2 3948.40  450.86
  -7   0  -2    6.95    1.36
   7   0   2    5.22    1.02
   7   0   2    4.29    0.97
  -7   0  -2    6.60    1.15
   7   0   2    6.94    1.42
  -7   0  -2    4.39    0.98
   7   0   2    5.75    0.98
  -7   0  -2    3.55    0.98
   7   0   2    6.20    1.30
  -7   0  -2    4.08    0.86
   8   0   2 1372.73  105.54
  -8   0  -2 1404.78  105.57
  -8   0  -2 1475.85  105.64
   8   0   2 1418.57  105.61
   8   0   2 1453.47  105.61
   8   0   2 1517.84  105.79
  -8   0  -2 1490.92  105.72
  -8   0  -2 1453.66  105.63
  -9   0  -2   44.01    3.86
  -9   0  -2   48.74    4.01
  -9   0  -2   48.37    4.11
   9   0   2   38.51    4.31
   9   0   2   49.05    3.94
   9   0   2   55.32    4.03
   9   0   2   51.32    3.99
  -9   0  -2   44.51    3.95
  10   0   2  207.82  343.05
 -10   0  -2  618.01  317.24
 -11   0  -2  146.29   11.85
 -11   0  -2  161.06   11.64
 -11   0  -2  157.78   11.75
  11   0   2  145.82   11.67
  11   0   2  151.32   12.01
 -11   0  -2  161.72   11.79
  11   0   2  150.57   12.20
 -12   0  -2  507.65   36.57
 -12   0  -2  493.96   36.30
 -12   0  -2  467.95   36.45
  12   0   2  482.80   36.35
  12   0   2  503.38   36.86
 -12   0  -2  493.43   36.48
  12   0   2  504.56   36.66
  13   0   2  109.56    9.21
 -13   0  -2  111.51    8.70
 -13   0  -2  103.74    8.84
 -13   0  -2  115.43    8.72
  13   0   2  113.07    8.73
  13   0   2   99.31    8.94
  14   0   2  413.15   31.76
  14   0   2  425.62   31.75
 -14   0  -2  425.16   31.37
  14   0   2  430.18   31.78
 -14   0  -2  444.46   31.63
 -14   0  -2  411.29   31.39
 -14   0  -2  400.77   31.15
 -15   0  -2   41.86    3.94
 -15   0  -2   47.93    4.09
 -15   0  -2   38.42    4.26
 -15   0  -2   42.42    3.83
  15   0   2   37.93    4.53
  15   0   2   36.64    4.84
  16   0   2   42.82    4.88
 -16   0  -2   30.74    3.66
 -16   0  -2   32.94    3.38
 -16   0  -2   33.72    3.84
 -16   0  -2   31.94    3.53
  16   0   2   35.09    4.50
 -17   0  -2  131.91   10.76
  17   0   2  124.77   11.45
 -17   0  -2  129.64   10.42
 -17   0  -2  133.57   10.75
 -17   0  -2  150.30   11.26
  17   0   2  127.16   11.34
  18   0   2  566.34   42.95
 -18   0  -2  558.26   42.43
  18   0   2  569.80   42.97
 -18   0  -2  604.48   42.84
 -18   0  -2  541.12   42.11
 -18   0  -2  566.16   42.37
 -19   0  -2    3.33    2.07
 -19   0  -2    5.15    1.75
  19   0   2   14.32    3.90
 -19   0  -2    3.79    2.14
  20   0   2  364.16   28.98
 -20   0  -2  344.34   28.44
  20   0   2  392.42   28.96
 -20   0  -2  380.46   27.79
 -20   0  -2  358.86   28.31
  21   0   2    5.81    4.46
 -21   0  -2    4.92    2.26
  21   0   2    6.14    3.62
 -21   0  -2    6.60    2.03
 -21   0  -2   10.11    2.69
 -22   0  -2    6.97    2.59
 -22   0  -2    9.90    2.55
 -22   0  -2    9.00    2.35
  22   0   2   13.46    4.25
  22   0   2   20.46    4.53
 -23   0  -2    7.87    3.18
 -23   0  -2   13.07    2.88
  23   0   2   12.81    4.39
 -23   0  -2   12.32    3.15
  23   0   2   10.81    4.19
  24   0   2  241.07   20.29
  24   0   2  225.28   19.72
 -24   0  -2  233.47   18.65
 -24   0  -2  231.82   18.42
  25   0   2    6.97    3.93
 -26   0  -2   26.19    5.62
  26   0   2   44.18    6.79
 -26   0  -2   27.65    5.04
 -27   0  -2    1.59    2.91
  27   0   2   -0.31    3.82
 -27   0  -2    1.88    2.63
 -28   0  -2  142.77   13.00
  28   0   2  129.82   14.19
 -28   0  -2  147.39   12.39
  29   0   2   14.84    5.52
 -29   0  -2   13.97    4.62
 -30   0  -2   82.17    9.24
 -30   0  -2   77.90    9.88
  30   0   2   87.90   12.00
 -30   0  -2   76.87    9.66
  31   0   2    7.88    5.03
 -31   0  -2    6.99    4.29
 -31   0  -2    1.56    4.38
 -31   0  -2    0.13    3.31
  32   0   2   33.98    8.41
 -32   0  -2   45.40    8.18
 -32   0  -2   42.26    7.35
  31  -1  -2   47.86    8.31
 -31  -1   2   41.28    6.53
 -31  -1   2   28.18    8.21
 -31   1   2   35.53    7.11
  30  -1  -2    6.10    5.03
 -30   1   2    6.39    3.92
 -30   1   2    0.25    3.06
  29  -1  -2  113.76   11.86
 -29   1   2  109.84   11.00
 -29   1   2  100.63   11.20
 -28  -1   2    5.04    3.21
 -28  -1   2    2.94    3.39
  28  -1  -2    7.10    4.17
 -28   1   2    3.60    2.95
 -28   1   2    0.00    3.17
 -27  -1   2   29.74    4.73
 -27  -1   2   14.14    4.55
  27  -1  -2   16.34    5.37
  27   1  -2   22.06    5.34
 -27   1   2   19.10    4.34
 -27   1   2   22.87    4.50
 -26  -1   2   31.50    4.30
 -26  -1   2   26.29    4.55
 -26  -1   2   19.10    4.96
  26  -1  -2   24.49    5.70
 -26   1   2   27.28    5.08
  26   1  -2   29.49    5.81
 -26   1   2   24.17    4.59
  25  -1  -2  109.17   10.63
 -25  -1   2   67.28    8.89
 -25  -1   2   78.67    8.18
 -25  -1   2   83.24    8.05
  25   1  -2   69.54    9.47
 -25   1   2  105.76    9.00
 -25   1   2   97.70    8.22
  25   1  -2   84.01    9.46
 -24  -1   2    7.97    2.71
  24  -1  -2    2.61    3.73
 -24  -1   2    8.82    3.57
  24  -1  -2    5.90    3.94
 -24  -1   2    3.23    2.76
 -24   1   2    5.51    2.36
  24   1  -2    8.20    3.84
 -24   1   2    4.34    2.31
 -24   1   2    4.70    2.91
  24   1  -2    5.28    3.62
  23  -1  -2  145.32   12.91
  23  -1  -2  134.05   12.47
 -23  -1   2  113.82   11.72
 -23  -1   2  116.77   11.62
 -23  -1   2  130.61   11.71
 -23  -1   2  132.74   10.82
 -23   1   2  126.58   11.32
  23   1  -2  114.50   11.86
 -23   1   2  140.64   11.15
 -23   1   2  125.95   11.35
  22  -1  -2    2.10    3.24
 -22  -1   2    4.04    2.65
 -22  -1   2    1.54    2.20
 -22  -1   2    1.44    2.48
 -22  -1   2    3.30    2.09
  22  -1  -2    3.33    3.42
  22   1  -2    2.59    3.34
 -22   1   2    2.59    2.76
  22   1  -2    6.44    3.15
 -22   1   2    0.24    2.40
  21  -1  -2   97.53    8.94
 -21  -1   2   83.58    7.97
 -21  -1   2   82.04    7.83
 -21  -1   2   73.21    8.41
 -21   1   2  101.04    8.30
  21   1  -2   76.96    8.64
 -21   1   2   84.37    8.30
  21   1  -2  106.32    9.52
 -21   1   2  102.04    8.23
 -20  -1   2   19.43    2.97
 -20  -1   2   18.05    3.69
  20  -1  -2   19.06    4.13
 -20  -1   2   15.83    3.44
  20  -1  -2   22.21    4.51
 -20   1   2   18.19    3.31
 -20   1   2   19.96    3.21
 -20   1   2   20.50    3.38
  20   1  -2   18.48    3.83
  20   1  -2   23.98    4.48
 -19  -1   2  177.31   15.04
 -19  -1   2  177.63   15.40
 -19  -1   2  184.91   15.36
 -19   1   2  219.18   15.52
 -19   1   2  218.83   15.55
  18  -1  -2   91.19    7.81
 -18   1   2   77.85    6.90
 -18   1   2   68.59    6.82
 -18   1   2   73.24    6.70
 -17  -1   2   78.19    8.17
  17  -1  -2   96.89    8.31
  17  -1  -2  108.52    8.57
 -17  -1   2   82.75    7.75
 -17  -1   2   87.99    7.79
 -17  -1   2   91.69    7.57
  17   1  -2   77.74    8.37
 -17   1   2  106.76    8.49
 -17   1   2  106.11    8.01
 -17   1   2  102.90    7.90
  17   1  -2   81.26    8.20
  16  -1  -2   22.80    4.26
 -16  -1   2   34.81    3.59
 -16  -1   2   38.62    3.68
 -16  -1   2   35.36    3.51
 -16  -1   2   36.62    3.67
 -16   1   2   28.54    3.57
 -16   1   2   32.67    3.56
 -16   1   2   30.36    3.42
 -16   1   2   26.51    3.48
  16   1  -2   42.27    4.64
 -15  -1   2   80.94    6.99
  15  -1  -2   94.01    7.66
 -15  -1   2   75.67    6.98
 -15  -1   2   75.25    6.98
  15  -1  -2   81.88    7.48
 -15  -1   2   78.65    6.80
  15   1  -2   93.29    7.58
 -15   1   2   81.41    7.03
 -15   1   2   85.50    7.12
 -15   1   2   85.53    6.93
  15   1  -2   93.44    7.43
 -15   1   2   88.32    7.16
  14  -1  -2   73.77    6.48
 -14  -1   2   77.59    6.00
 -14  -1   2   71.59    6.03
 -14   1   2   60.15    5.92
 -13  -1   2  232.91   18.17
 -13  -1   2  240.92   18.35
 -13  -1   2  235.10   18.33
 -13  -1   2  249.80   18.51
  13   1  -2  224.08   18.56
  13   1  -2  232.33   18.64
 -13   1   2  291.65   18.55
 -12  -1   2  120.92    8.77
  12  -1  -2  104.13    9.13
 -12  -1   2  131.54    9.06
 -12  -1   2  128.39    8.96
  12   1  -2  110.01    8.87
 -12   1   2  103.34    8.53
 -12   1   2  112.98    8.82
 -12   1   2  111.04    8.95
 -12   1   2   98.75    8.98
 -12   1   2  116.24    9.18
 -12   1   2  107.59    8.95
 -11  -1   2  802.04   65.55
 -11  -1   2  812.05   65.72
 -11  -1   2  842.07   65.59
 -11   1   2 1011.24   65.72
 -11   1   2 1003.21   66.01
  11   1  -2  812.09   65.68
 -11   1   2  997.64   65.38
  11   1  -2  887.00   65.77
  10  -1  -2  334.35   27.04
  10  -1  -2  350.32   26.96
 -10  -1   2  375.75   26.81
 -10  -1   2  380.43   26.97
 -10  -1   2  366.08   26.92
  10  -1  -2  377.81   27.15
 -10  -1   2  365.39   26.95
 -10   1   2  371.14   26.89
  10   1  -2  345.47   26.82
  10   1  -2  381.84   27.06
 -10   1   2  354.27   26.97
 -10   1   2  365.95   27.10
   9  -1  -2 1020.83   76.82
  -9  -1   2  969.02   77.01
  -9  -1   2 1113.21   76.98
  -9  -1   2  968.49   76.79
   9  -1  -2 1046.20   76.97
  -9  -1   2 1106.97   76.71
  -9  -1   2 1056.78   76.84
  -9   1   2 1048.12   76.84
   9   1  -2 1056.77   76.89
  -9   1   2 1074.59   76.85
   9   1  -2  997.58   76.77
   9   1  -2 1112.50   76.73
  -9   1   2 1148.42   77.29
  -9   1   2 1000.32   76.89
  -8  -1   2  212.87   15.64
   8  -1  -2  214.51   15.87
   8  -1  -2  221.67   15.90
  -8  -1   2  213.85   15.87
   8  -1  -2  206.43   15.77
  -8  -1   2  221.19   15.87
   8  -1  -2  216.44   15.75
  -8  -1   2  209.04   15.73
  -8  -1   2  214.30   15.72
  -8   1   2  216.91   15.87
   8   1  -2  200.19   15.65
  -8   1   2  215.55   15.71
   8   1  -2  214.05   15.73
   8   1  -2  233.63   15.93
   8   1  -2  209.30   15.78
  -8   1   2  196.63   15.76
  -8   1   2  200.37   15.81
   8   1  -2  194.92   15.71
  -7  -1   2  404.06   30.53
  -7  -1   2  401.12   30.64
  -7  -1   2  398.07   30.55
  -7  -1   2  383.15   30.44
   7  -1  -2  450.75   30.58
  -7  -1   2  387.23   30.51
  -7   1   2  467.00   30.60
   7   1  -2  394.02   30.64
   7   1  -2  459.68   30.71
   7   1  -2  391.85   30.46
   7   1  -2  395.11   30.53
  -7   1   2  465.69   30.55
   6  -1  -2   23.25    2.30
   6  -1  -2   24.61    2.38
   6  -1  -2   22.82    2.30
  -6  -1   2   25.17    2.19
  -6  -1   2   27.85    2.17
   6  -1  -2   22.35    2.33
  -6  -1   2   24.50    2.18
  -6  -1   2   22.59    2.12
  -6   1   2   26.62    2.35
  -6   1   2   26.09    2.39
  -6   1   2   22.51    2.24
  -6   1   2   28.96    2.27
   6   1  -2   24.59    2.19
  -6   1   2   24.05    2.25
  -6   1   2   21.98    2.10
   6   1  -2   23.42    2.27
   6   1  -2   26.52    2.18
  -5  -1   2   66.89    4.74
   5  -1  -2   62.68    4.83
   5  -1  -2   56.07    4.83
  -5  -1   2   66.10    4.74
  -5   1   2   63.01    4.80
  -5   1   2   57.07    4.74
  -5   1   2   52.99    4.65
   5   1  -2   62.64    4.72
   5   1  -2   63.73    4.73
   4  -1  -2  524.51   39.07
  -4  -1   2  517.23   39.05
   4  -1  -2  501.51   39.04
  -4  -1   2  583.54   39.01
  -4  -1   2  559.09   39.02
  -4   1   2  505.69   38.97
  -4   1   2  524.85   39.07
   4   1  -2  534.34   39.01
   4   1  -2  528.81   39.08
  -4   1   2  531.08   39.05
  -4   1   2  565.90   39.13
  -3  -1   2  139.43    9.76
   3  -1  -2  119.19    9.79
  -3  -1   2  139.06    9.74
  -3  -1   2  145.24    9.80
   3  -1  -2  116.75    9.77
  -3   1   2  139.05    9.85
   3   1  -2  146.91    9.82
   3   1  -2  146.23    9.76
  -3   1   2  117.63    9.74
  -3   1   2  122.40    9.79
   3   1  -2  138.92    9.75
  -3   1   2  116.61    9.79
  -2  -1   2  163.47   12.31
   2  -1  -2  152.91   12.34
  -2  -1   2  180.94   12.31
   2   1  -2  192.45   12.33
   2   1  -2  162.51   12.32
  -2   1   2  154.15   12.35
  -1  -1   2  192.79   13.39
  -1  -1   2  175.15   13.39
  -1  -1   2  179.53   13.41
  -1   1   2  184.76   13.37
   0  -1   2  112.18    8.41
   0  -1  -2  106.78    8.41
   0  -1   2  119.92    8.39
   0  -1  -2  109.21    8.46
   0  -1   2  118.00    8.44
   0   1   2  123.80    8.40
   0   1   2  110.56    8.50
  -1  -1  -2  381.19   28.30
   1  -1   2  407.10   28.36
   1  -1   2  371.29   28.40
  -1  -1  -2  410.62   28.34
   1   1   2  396.26   28.33
   1   1   2  410.39   28.43
  -1   1  -2  361.36   28.34
   1   1   2  370.44   28.30
  -2  -1  -2  298.28   23.84
   2  -1   2  327.18   23.81
   2  -1   2  339.22   23.85
   2  -1   2  325.95   23.76
  -2  -1  -2  306.67   23.71
   2  -1   2  337.14   23.73
  -2  -1  -2  319.56   23.77
   2  -1   2  299.48   23.81
   2  -1   2  339.58   23.79
  -2  -1  -2  357.97   23.83
  -2   1  -2  335.69   23.76
  -2   1  -2  337.08   23.79
  -2   1  -2  339.16   23.85
   2   1   2  322.51   23.72
   2   1   2  305.82   23.71
  -2   1  -2  328.50   23.72
   2   1   2  321.11   23.77
   2   1   2  306.20   23.84
  -2   1  -2  334.26   23.81
   3  -1   2 1353.30   87.61
   3  -1   2 1265.82   87.50
  -3  -1  -2 1117.87   87.48
   3  -1   2 1226.82   87.55
  -3  -1  -2 1115.82   87.61
   3  -1   2 1355.42   87.52
   3  -1   2 1179.14   87.58
  -3  -1  -2 1205.53   87.56
  -3  -1  -2 1154.44   87.54
  -3   1  -2 1287.83   87.51
  -3   1  -2 1231.63   87.56
   3   1   2 1162.42   87.54
   3   1   2 1099.64   87.48
  -3   1  -2 1254.31   87.50
   3   1   2 1088.30   87.59
  -3   1  -2 1132.22   87.57
  -4  -1  -2  266.74   18.44
   4  -1   2  249.39   18.45
  -4  -1  -2  239.12   18.48
   4  -1   2  245.06   18.32
   4  -1   2  251.48   18.34
   4  -1   2  236.28   18.42
   4  -1   2  263.42   18.52
  -4  -1  -2  247.61   18.34
  -4  -1  -2  254.34   18.40
   4  -1   2  238.80   18.39
  -4   1  -2  266.63   18.53
   4   1   2  255.36   18.34
  -4   1  -2  247.14   18.34
   4   1   2  252.18   18.40
  -4   1  -2  237.39   18.31
  -4   1  -2  238.95   18.40
  -4   1  -2  264.10   18.47
   5  -1   2  141.12   10.34
   5  -1   2  124.94   10.41
   5  -1   2  153.09   10.51
   5  -1   2  138.15   10.29
   5  -1   2  146.75   10.42
  -5   1  -2  141.57   10.35
  -5   1  -2  145.34   10.48
  -5   1  -2  156.18   10.58
  -5   1  -2  124.03   10.27
  -5   1  -2  141.46   10.42
  -5   1  -2  123.82   10.40
  -6  -1  -2   85.02    6.21
   6  -1   2   80.25    6.01
   6  -1   2   85.67    6.28
  -6  -1  -2   75.12    6.15
   6  -1   2   82.97    6.20
   6  -1   2   80.57    6.09
  -6   1  -2   75.85    6.17
  -6   1  -2   80.69    6.11
  -6   1  -2   79.73    6.24
   6   1   2   73.03    6.09
  -6   1  -2   75.93    6.00
  -6   1  -2   84.78    6.20
  -6   1  -2   86.18    6.38
  -7  -1  -2    6.99    1.54
  -7  -1  -2    7.09    1.14
  -7  -1  -2   11.20    1.32
   7  -1   2   10.26    1.35
   7  -1   2   11.57    1.62
   7  -1   2    6.41    1.21
   7  -1   2    6.56    1.20
  -7  -1  -2   11.06    1.05
   7  -1   2    8.53    1.41
   7   1   2    9.27    1.58
  -7   1  -2    8.78    1.76
   7   1   2    9.98    1.31
  -7   1  -2    9.92    1.42
  -7   1  -2   11.68    1.41
  -7   1  -2    6.36    1.20
   8  -1   2  281.65   22.64
   8  -1   2  317.23   22.89
   8  -1   2  295.86   22.67
  -8  -1  -2  314.72   22.73
   8  -1   2  288.68   22.78
   8  -1   2  304.65   22.61
  -8  -1  -2  311.42   22.49
  -8  -1  -2  328.48   22.65
   8   1   2  313.49   22.50
   8   1   2  315.56   22.66
  -8   1  -2  287.88   22.65
   8   1   2  318.56   22.62
  -8   1  -2  295.12   22.77
   8   1   2  319.77   22.77
  -8   1  -2  300.50   22.47
  -8   1  -2  307.32   22.90
  -8   1  -2  314.68   22.63
  -9  -1  -2  490.78   37.52
  -9  -1  -2  465.73   37.71
  -9  -1  -2  540.82   37.95
  -9  -1  -2  497.32   37.76
   9   1   2  522.71   37.67
   9   1   2  543.61   37.84
   9   1   2  499.80   37.94
   9   1   2  545.36   37.55
  10  -1   2   73.76    5.45
  10  -1   2   62.23    5.52
  10  -1   2   54.47    5.76
 -10   1  -2   63.98    5.74
 -10   1  -2   59.41    5.29
 -10   1  -2   57.69    5.14
 -10   1  -2   70.47    5.29
 -11  -1  -2  119.01    8.76
 -11  -1  -2  114.86    8.98
[truncated: 7,403,558 more chars]
